# Supplementary material for: Genomic insights into the 2022–2023Vibrio cholerae outbreak in Malawi
Source: Nat Commun. 2024 Jul 26;15:6291. doi: 10.1038/s41467-024-50484-w (PMC11282309; doi:10.1038/s41467-024-50484-w)
Supplement: Supplementary file 4 — Supplementary Data 1 [file 41467_2024_50484_MOESM4_ESM.xlsx]

## Sheet: Sheet1
ID	Accession	Data.source	Year	Country	latitude (approximate for city)	longitude ( approximate for city)	Sampling.source	Continent	MLST	sample accession	accession in original paper	run accession	assembly accession (ncbi)	secondary sample accession	secondary study accession	experiment accession	included with permission of
F5096		Pathogen Watch	1997	Malawi	-13.9669	33.7873	Human	Africa	ST69	SAMEA103908357				ERS1597525	ERP130155
F5097		Pathogen Watch	1997	Malawi	-13.9669	33.7873	Human	Africa	ST69	SAMEA103910183				ERS1599351	ERP130155
CNRVC920049		Pathogen Watch	1992	Malawi	-13.9669	33.7873	Human	Africa	ST69	SAMEA3303460				ERS682285	ERP130155
CNRVC900117		Pathogen Watch	1990	Malawi	-13.9669	33.7873	Human	Africa	ST69	SAMEA3303389				ERS682214	ERP130155
CNRVC900123		Pathogen Watch	1990	Malawi	-13.9669	33.7873	Human	Africa	ST69	SAMEA3303391				ERS682216	ERP130155
CNRVC920170		Pathogen Watch	1989	Malawi	-13.9669	33.7873	Human	Africa	ST69	SAMEA3303393				ERS682218	ERP130155
LD04947912	ERR11219417	Smith et al EID 2023	2023	Malawi	-13.9669	33.7873		Africa	ST69
YA00436893	ERR11219418	Smith et al EID 2023	2023	Malawi	-13.9669	33.7873		Africa	ST69
NMRL-701-22_S16	SRR24673480	This study	2022	Malawi	-13.9669	33.7873	Stool	Africa	ST69
NMRL-700-22_S19	SRR24673479	This study	2022	Malawi	-13.9669	33.7873	Stool	Africa	ST69
NMRL-623-22_S2	SRR24673468	This study	2022	Malawi	-13.9669	33.7873	Stool	Africa	ST69
NMRL-626-22_S6	SRR24673457	This study	2022	Malawi	-13.9669	33.7873	Stool	Africa	ST69
NMRL-616-22_S7	SRR24673446	This study	2022	Malawi	-13.9669	33.7873	Stool	Africa	ST69
NMRL-624-22_S10	SRR24673440	This study	2022	Malawi	-13.9669	33.7873	Stool	Africa	ST69
NMRL-615-22_S23	SRR24673439	This study	2022	Malawi	-13.9669	33.7873	Stool	Africa	ST69
NMRL-622-22_S29	SRR24673438	This study	2022	Malawi	-13.9669	33.7873	Stool	Africa	ST69
NMRL-718-22_S3	SRR24673437	This study	2022	Malawi	-13.9669	33.7873	Stool	Africa	ST69
NMRL-717-22_S17	SRR24673436	This study	2022	Malawi	-13.9669	33.7873	Stool	Africa	ST69
NMRL-720-22_S22	SRR24673478	This study	2022	Malawi	-13.9669	33.7873	Stool	Africa	ST635
Lusuli-Beach_S25	SRR24673477	This study	2022	Malawi	-13.9669	33.7873	Environmental (water)	Africa	ST69
NMRL-136-23_S45	SRR24673476	This study	2023	Malawi	-13.9669	33.7873	Stool	Africa	ST40
NMRL-137-23_S46	SRR24673475	This study	2023	Malawi	-13.9669	33.7873	Stool	Africa	ST69
NMRL-133-23_S47	SRR24673474	This study	2023	Malawi	-13.9669	33.7873	Stool	Africa	ST69
NMRL-132-23_S48	SRR24673473	This study	2023	Malawi	-13.9669	33.7873	Stool	Africa	ST69
NMRL-131-23_S49	SRR24673472	This study	2023	Malawi	-13.9669	33.7873	Stool	Africa	ST69
NMRL-130-23_S50	SRR24673471	This study	2023	Malawi	-13.9669	33.7873	Stool	Africa	ST69
NMRL-129-23_S51	SRR24673470	This study	2023	Malawi	-13.9669	33.7873	Stool	Africa	ST69
NMRL-175-23_S59	SRR24673469	This study	2023	Malawi	-13.9669	33.7873	Stool	Africa	ST69
NMRL-34-23_S33	SRR24673467	This study	2023	Malawi	-13.9669	33.7873	Stool	Africa	ST69
NMRL-634-22_S5	SRR24673466	This study	2022	Malawi	-13.9669	33.7873	Stool	Africa	ST69
NMRL-184-23_S57	SRR24673465	This study	2023	Malawi	-13.9669	33.7873	Stool	Africa	ST69
NMRL-186-23_S67	SRR24673464	This study	2023	Malawi	-13.9669	33.7873	Stool	Africa	ST69
NMRL-767-22_S11	SRR24673463	This study	2022	Malawi	-13.9669	33.7873	Stool	Africa	ST69
NMRL-765-22_S18	SRR24673462	This study	2022	Malawi	-13.9669	33.7873	Stool	Africa	ST69
NMRL-764-22_S26	SRR24673461	This study	2022	Malawi	-13.9669	33.7873	Stool	Africa	ST69
NMRL-766-22_S8	SRR24673460	This study	2022	Malawi	-13.9669	33.7873	Stool	Africa	ST69
NMRL-659-22_S15	SRR24673459	This study	2022	Malawi	-13.9669	33.7873	Stool	Africa	ST69
NMRL-662-22_S14	SRR24673458	This study	2022	Malawi	-13.9669	33.7873	Stool	Africa	ST69
NMRL-580-22_S12	SRR24673456	This study	2022	Malawi	-13.9669	33.7873	Stool	Africa	ST69
NMRL-585-22_S21	SRR24673455	This study	2022	Malawi	-13.9669	33.7873	Stool	Africa	ST69
NMRL-579-22_S31	SRR24673454	This study	2022	Malawi	-13.9669	33.7873	Stool	Africa	ST69
NMRL-668-22_S4	SRR24673453	This study	2022	Malawi	-13.9669	33.7873	Stool	Africa	ST69
NMRL-784-22_S28	SRR24673452	This study	2022	Malawi	-13.9669	33.7873	Stool	Africa	ST69
NMRL-083-23_S34	SRR24673451	This study	2023	Malawi	-13.9669	33.7873	Stool	Africa	ST69
NMRL-101-23_S35	SRR24673450	This study	2023	Malawi	-13.9669	33.7873	Stool	Africa	ST69
NMRL-099-23_S37	SRR24673449	This study	2023	Malawi	-13.9669	33.7873	Stool	Africa	ST69
NMRL-087-23_S38	SRR24673448	This study	2023	Malawi	-13.9669	33.7873	Stool	Africa	ST69
NMRL-094-23_S39	SRR24673447	This study	2023	Malawi	-13.9669	33.7873	Stool	Africa	ST69
NMRL-088-23_S40	SRR24673445	This study	2023	Malawi	-13.9669	33.7873	Stool	Africa	ST69
NMRL-100-23_S41	SRR24673444	This study	2023	Malawi	-13.9669	33.7873	Stool	Africa	ST69
NMRL-096-23_S42	SRR24673443	This study	2023	Malawi	-13.9669	33.7873	Stool	Africa	ST69
NMRL-085-23_S43	SRR24673442	This study	2023	Malawi	-13.9669	33.7873	Stool	Africa	ST69
NMRL-095-23_S44	SRR24673441	This study	2023	Malawi	-13.9669	33.7873	Stool	Africa	ST69
S35	SRR18366067	Pathogen Watch	2020	Ghana	7.94653	-1.02319	Environmental (water)	Africa	ST355		SRR18366067		GCF_025505175.1
Vc_YB9F05		Pathogen Watch	2020	USA	37.0902	-95.7129	Environmental	North America	ST335								Prof. Yann Boucher
D183	SRR14297546	Pathogen Watch	2019	Bangladesh	23.685	90.3563	Clinical	Asia	ST69		SRR14297546		GCA_020799065.1
D187	SRR14297547	Pathogen Watch	2019	Bangladesh	23.685	90.3563	Clinical	Asia	ST69		SRR14297547		GCA_020799045.1
D195	SRR14297680	Pathogen Watch	2019	Bangladesh	23.685	90.3563	Clinical	Asia	ST69		SRR14297680		GCA_020796105.1
D202	SRR14297681	Pathogen Watch	2019	Bangladesh	23.685	90.3563	Clinical	Asia	ST69		SRR14297681		GCA_020796065.1
D208	SRR14297682	Pathogen Watch	2019	Bangladesh	23.685	90.3563	Clinical	Asia	ST69		SRR14297682		GCA_020796085.1
D215	SRR14297548	Pathogen Watch	2019	Bangladesh	23.685	90.3563	Clinical	Asia	ST69		SRR14297548		GCA_020798985.1
D220	SRR14297549	Pathogen Watch	2019	Bangladesh	23.685	90.3563	Clinical	Asia	ST69		SRR14297549		GCA_020799005.1
D226	SRR14297550	Pathogen Watch	2019	Bangladesh	23.685	90.3563	Clinical	Asia	ST69		SRR14297550		GCA_020798965.1
D228	SRR14297684	Pathogen Watch	2019	Bangladesh	23.685	90.3563	Clinical	Asia	ST69		SRR14297684		GCA_020795715.1
D231	SRR14297551	Pathogen Watch	2019	Bangladesh	23.685	90.3563	Clinical	Asia	ST69		SRR14297551		GCA_020799025.1
AGC-20	SRR15192522	Pathogen Watch	2019	Democratic Republic of the Congo	-4.03833	21.7587	Clinical	Africa	ST515		SRR15192522		GCA_020171165.1
S1	SRR18366068	Pathogen Watch	2019	Ghana	7.94653	-1.02319	Environmental (water)	Africa	ST1251		SRR18366068		GCF_025505255.1
V917-19		Pathogen Watch	2019	Germany	51.1657	10.4515	Bird (common tern: Sterna hirundo) lung	Europe	ST-				GCF_008369865.1
V918-19		Pathogen Watch	2019	Germany	51.1657	10.4515	Bird (common tern: Sterna hirundo) pericardium	Europe	ST-				GCF_008369465.1
V919-19		Pathogen Watch	2019	Germany	51.1657	10.4515	Bird (common tern: Sterna hirundo) gut	Europe	ST-				GCF_008369525.1
V920-19		Pathogen Watch	2019	Germany	51.1657	10.4515	Bird (common tern: Sterna hirundo) kidney	Europe	ST-				GCF_008369565.1
V921-19		Pathogen Watch	2019	Germany	51.1657	10.4515	Bird (common tern: Sterna hirundo) liver	Europe	ST-				GCF_008369875.1
V922-19		Pathogen Watch	2019	Germany	51.1657	10.4515	Bird (common tern: Sterna hirundo) kidney	Europe	ST-				GCF_008369585.1
V923-19		Pathogen Watch	2019	Germany	51.1657	10.4515	Bird (common tern: Sterna hirundo) liver	Europe	ST-				GCF_008369485.1
V924-19		Pathogen Watch	2019	Germany	51.1657	10.4515	Bird (common tern: Sterna hirundo) gut	Europe	ST-				GCF_008369505.1
Vc_YB8F12		Pathogen Watch	2019	USA	37.0902	-95.7129	Environmental	North America	ST335								Prof. Yann Boucher
D103	SRR14297669	Pathogen Watch	2018	Bangladesh	23.685	90.3563	Clinical	Asia	ST69		SRR14297669		GCA_020796345.1
D136	SRR14297670	Pathogen Watch	2018	Bangladesh	23.685	90.3563	Clinical	Asia	ST69		SRR14297670		GCA_020796325.1
D137.1	SRR14297671	Pathogen Watch	2018	Bangladesh	23.685	90.3563	Clinical	Asia	ST69		SRR14297671		GCA_020796305.1
D137.2	SRR14297672	Pathogen Watch	2018	Bangladesh	23.685	90.3563	Clinical	Asia	ST69		SRR14297672		GCA_020796285.1
D140	SRR14297673	Pathogen Watch	2018	Bangladesh	23.685	90.3563	Clinical	Asia	ST69		SRR14297673		GCA_020796365.1
D144	SRR14297674	Pathogen Watch	2018	Bangladesh	23.685	90.3563	Clinical	Asia	ST69		SRR14297674		GCA_020796385.1
D147	SRR14297676	Pathogen Watch	2018	Bangladesh	23.685	90.3563	Clinical	Asia	ST69		SRR14297676		GCA_020796445.1
D148	SRR14297677	Pathogen Watch	2018	Bangladesh	23.685	90.3563	Clinical	Asia	ST69		SRR14297677		GCA_020796405.1
D152	SRR14297678	Pathogen Watch	2018	Bangladesh	23.685	90.3563	Clinical	Asia	ST69		SRR14297678		GCA_020796145.1
D154	SRR14297679	Pathogen Watch	2018	Bangladesh	23.685	90.3563	Clinical	Asia	ST69		SRR14297679		GCA_020796125.1
YA00120881	ERR3342506	Pathogen Watch	2018	Zimbabwe	-19.0154	29.1549	Human	Africa	ST69		ERR3342506
YA00122530	ERR3342507	Pathogen Watch	2018	Zimbabwe	-19.0154	29.1549	Human	Africa	ST69		ERR3342507
YA00122531	ERR3342508	Pathogen Watch	2018	Zimbabwe	-19.0154	29.1549	Human	Africa	ST69		ERR3342508
YA00122532	ERR3342509	Pathogen Watch	2018	Zimbabwe	-19.0154	29.1549	Human	Africa	ST69		ERR3342509
YA00122534	ERR3342511	Pathogen Watch	2018	Zimbabwe	-19.0154	29.1549	Human	Africa	ST69		ERR3342511
YA00122536	ERR3342512	Pathogen Watch	2018	Zimbabwe	-19.0154	29.1549	Human	Africa	ST69		ERR3342512
YA00122538	ERR3342513	Pathogen Watch	2018	Zimbabwe	-19.0154	29.1549	Human	Africa	ST69		ERR3342513
YA00122539	ERR3342514	Pathogen Watch	2018	Zimbabwe	-19.0154	29.1549	Human	Africa	ST69		ERR3342514
YA00122540	ERR3342515	Pathogen Watch	2018	Zimbabwe	-19.0154	29.1549	Human	Africa	ST69		ERR3342515
YA00122542	ERR3342516	Pathogen Watch	2018	Zimbabwe	-19.0154	29.1549	Human	Africa	ST69		ERR3342516
C11C_1		Pathogen Watch	2018	China	35.8617	104.195	Wild bird: Anas zonorhyncha (intestines)	Asia	ST-
C11G_R		Pathogen Watch	2018	China	35.8617	104.195	Wild bird: Anas zonorhyncha (liver)	Asia	ST-
C11S_2		Pathogen Watch	2018	China	35.8617	104.195	Wild bird: Anas zonorhyncha (kidney)	Asia	ST-
C18S_a		Pathogen Watch	2018	China	35.8617	104.195	Wild bird: Tadorna ferruginea (kidney)	Asia	ST-
C18s_b		Pathogen Watch	2018	China	35.8617	104.195	Wild bird: Tadorna ferruginea (kidney)	Asia	ST-
C18x_b		Pathogen Watch	2018	China	35.8617	104.195	Wild bird: Tadorna ferruginea (heart)	Asia	ST-
C19F_3		Pathogen Watch	2018	China	35.8617	104.195	Wild bird: Tadorna ferruginea (lung)	Asia	ST-
C19G_b		Pathogen Watch	2018	China	35.8617	104.195	Wild bird: Tadorna ferruginea (liver)	Asia	ST-
C19S_b		Pathogen Watch	2018	China	35.8617	104.195	Wild bird: Tadorna ferruginea (kidney)	Asia	ST-
C19c_1		Pathogen Watch	2018	China	35.8617	104.195	Wild bird: Tadorna ferruginea (intestines)	Asia	ST-
Santiago-089		Pathogen Watch	2018	Chile	-35.6751	-71.543	Clinical	South America	ST721				GCF_009653605.1
126V0117		Pathogen Watch	2017	Bangladesh	23.685	90.3563	enviromental (river water)	Asia	ST69				GCF_018920385.1
BGD150		Pathogen Watch	2017	Bangladesh	23.685	90.3563		Asia	ST69	SAMD00432199		DRR335680	GCA_024015975.1	DRS231900		DRX324676
BGD151		Pathogen Watch	2017	Bangladesh	23.685	90.3563		Asia	ST69	SAMD00432200		DRR335681	GCA_024015935.1	DRS231901		DRX324677
BGD152		Pathogen Watch	2017	Bangladesh	23.685	90.3563		Asia	ST69	SAMD00432201		DRR335682	GCA_024015915.1	DRS231902		DRX324678
BGD153		Pathogen Watch	2017	Bangladesh	23.685	90.3563		Asia	ST69	SAMD00432202		DRR335683	GCA_024015895.1	DRS231903		DRX324679
BGD154		Pathogen Watch	2017	Bangladesh	23.685	90.3563		Asia	ST69	SAMD00432203		DRR335684	GCA_024015875.1	DRS231904		DRX324680
BGD155		Pathogen Watch	2017	Bangladesh	23.685	90.3563		Asia	ST69	SAMD00432204		DRR335685	GCA_024015835.1	DRS231905		DRX324681
BGD156		Pathogen Watch	2017	Bangladesh	23.685	90.3563		Asia	ST69	SAMD00432205		DRR335686	GCA_024015815.1	DRS231906		DRX324682
BGD157		Pathogen Watch	2017	Bangladesh	23.685	90.3563		Asia	ST69	SAMD00432206		DRR335687	GCA_024015795.1	DRS231907		DRX324683
BGD158		Pathogen Watch	2017	Bangladesh	23.685	90.3563		Asia	ST69	SAMD00432207		DRR335688	GCA_024015775.1	DRS231908		DRX324684
THSTI_55199		Pathogen Watch	2017	India	20.5937	78.9629	Human	Asia	ST69	SAMEA104548815				ERS2160099	ERP130155
THSTI_56650		Pathogen Watch	2017	India	20.5937	78.9629	Human	Asia	ST69	SAMEA104548816				ERS2160100	ERP130155
THSTI_56695		Pathogen Watch	2017	India	20.5937	78.9629	Human	Asia	ST69	SAMEA104548817				ERS2160101	ERP130155
THSTI_56712		Pathogen Watch	2017	India	20.5937	78.9629	Human	Asia	ST69	SAMEA104548818				ERS2160102	ERP130155
H06A		Pathogen Watch	2017	Qatar	25.3548	51.1839	Clinical	Asia	ST69				GCF_014654625.1
H09		Pathogen Watch	2017	Qatar	25.3548	51.1839	Clinical	Asia	ST69				GCF_014654575.1
H12		Pathogen Watch	2017	Qatar	25.3548	51.1839	Clinical	Asia	ST69				GCF_014654495.1
Dr1		Pathogen Watch	2017	Tanzania	-6.36903	34.8888	Clinical	Africa	ST69				GCA_018074045.1
Dr2		Pathogen Watch	2017	Tanzania	-6.36903	34.8888	Clinical	Africa	ST69				GCA_015747225.1
Mb1		Pathogen Watch	2017	Tanzania	-6.36903	34.8888	Clinical	Africa	ST69				GCA_015747125.1
Mb2		Pathogen Watch	2017	Tanzania	-6.36903	34.8888	Clinical	Africa	ST69				GCA_015747205.1
Rv1		Pathogen Watch	2017	Tanzania	-6.36903	34.8888	Clinical	Africa	ST69				GCA_018073965.1
Rv2		Pathogen Watch	2017	Tanzania	-6.36903	34.8888	Clinical	Africa	ST69				GCA_018073985.1
Sg1		Pathogen Watch	2017	Tanzania	-6.36903	34.8888	Clinical	Africa	ST69				GCA_015747085.1
Sg2		Pathogen Watch	2017	Tanzania	-6.36903	34.8888	Clinical	Africa	ST69				GCA_018073945.1
Zb4		Pathogen Watch	2017	Tanzania	-6.36903	34.8888	Clinical	Africa	ST69				GCA_018073725.1
Zb5		Pathogen Watch	2017	Tanzania	-6.36903	34.8888	Clinical	Africa	ST69				GCA_016164155.1
CNRVC170178		Pathogen Watch	2017	Yemen	15.5527	48.5164	Human	Asia	ST69	SAMEA104547397				ERS2158681	ERP130155
CNRVC170179		Pathogen Watch	2017	Yemen	15.5527	48.5164	Human	Asia	ST69	SAMEA104547398				ERS2158682	ERP130155
CNRVC170180		Pathogen Watch	2017	Yemen	15.5527	48.5164	Human	Asia	ST69	SAMEA104547399				ERS2158683	ERP130155
CNRVC170181		Pathogen Watch	2017	Yemen	15.5527	48.5164	Human	Asia	ST69	SAMEA104547400				ERS2158684	ERP130155
CNRVC170182		Pathogen Watch	2017	Yemen	15.5527	48.5164	Human	Asia	ST69	SAMEA104547401				ERS2158685	ERP130155
CNRVC170183		Pathogen Watch	2017	Yemen	15.5527	48.5164	Human	Asia	ST69	SAMEA104547402				ERS2158686	ERP130155
CNRVC170184		Pathogen Watch	2017	Yemen	15.5527	48.5164	Human	Asia	ST69	SAMEA104547403				ERS2158687	ERP130155
CNRVC170185		Pathogen Watch	2017	Yemen	15.5527	48.5164	Human	Asia	ST69	SAMEA104547414				ERS2158698	ERP130155
CNRVC170186		Pathogen Watch	2017	Yemen	15.5527	48.5164	Human	Asia	ST69	SAMEA104547415				ERS2158699	ERP130155
CNRVC170187		Pathogen Watch	2017	Yemen	15.5527	48.5164	Human	Asia	ST69	SAMEA104547416				ERS2158700	ERP130155
2017V-1038		Pathogen Watch	2017	USA	37.0902	-95.7129	Stool	North America	ST-				GCF_003311805.1
2017V-1070		Pathogen Watch	2017	USA	37.0902	-95.7129	Stool	North America	ST-				GCF_003311865.1
2017V-1085		Pathogen Watch	2017	USA	37.0902	-95.7129	Blood	North America	ST-				GCF_003311895.1
2017V-1105		Pathogen Watch	2017	USA	37.0902	-95.7129	Wound	North America	ST1416				GCF_003311975.1
2017V-1110		Pathogen Watch	2017	USA	37.0902	-95.7129	Wound	North America	ST-				GCF_003312005.1
2017V-1124		Pathogen Watch	2017	USA	37.0902	-95.7129	Wound	North America	ST-				GCF_003311885.1
2017V-1144		Pathogen Watch	2017	USA	37.0902	-95.7129	Stool	North America	ST-				GCF_003312015.1
2017V-1176		Pathogen Watch	2017	USA	37.0902	-95.7129	Animal feed	North America	ST-				GCF_003312095.1
60555434		Pathogen Watch	2017	Australia	-25.2744	133.775	Clinical	Oceania	ST618				GCF_003260135.1
AGC-14	SRR15192528	Pathogen Watch	2017	Democratic Republic of the Congo	-4.03833	21.7587	Clinical	Africa	ST515		SRR15192528		GCA_020186095.1
AGC-15	SRR15192527	Pathogen Watch	2017	Democratic Republic of the Congo	-4.03833	21.7587	Clinical	Africa	ST515		SRR15192527		GCA_020181935.1
AGC-16	SRR15192526	Pathogen Watch	2017	Democratic Republic of the Congo	-4.03833	21.7587	Clinical	Africa	ST515		SRR15192526		GCA_020175875.1
AGC-17	SRR15192525	Pathogen Watch	2017	Democratic Republic of the Congo	-4.03833	21.7587	Clinical	Africa	ST515		SRR15192525		GCA_020172345.1
AGC-18	SRR15192524	Pathogen Watch	2017	Democratic Republic of the Congo	-4.03833	21.7587	Clinical	Africa	ST515		SRR15192524		GCA_020175955.1
AGC-19	SRR15192523	Pathogen Watch	2017	Democratic Republic of the Congo	-4.03833	21.7587	Clinical	Africa	ST515		SRR15192523		GCA_020172365.1
AGC-21	SRR15192520	Pathogen Watch	2017	Democratic Republic of the Congo	-4.03833	21.7587	Clinical	Africa	ST515		SRR15192520		GCA_020175915.1
AGC-22	SRR15192519	Pathogen Watch	2017	Democratic Republic of the Congo	-4.03833	21.7587	Clinical	Africa	ST515		SRR15192519		GCA_020172565.1
AGC-23	SRR15192518	Pathogen Watch	2017	Democratic Republic of the Congo	-4.03833	21.7587	Clinical	Africa	ST515		SRR15192518		GCA_020175935.1
AGC-24	SRR15192517	Pathogen Watch	2017	Democratic Republic of the Congo	-4.03833	21.7587	Clinical	Africa	ST515		SRR15192517		GCA_020172415.1
C16_2_290		Pathogen Watch	2017	China	35.8617	104.195	Wild bird: Phalacrocorax	Asia	ST1304				GCF_014281135.1
CNRVC170159		Pathogen Watch	2017	South Sudan	6.87699	31.307	Human	Africa	ST515	SAMEA104543450				ERS2154734	ERP130155
CNRVC170160		Pathogen Watch	2017	South Sudan	6.87699	31.307	Human	Africa	ST515	SAMEA104543451				ERS2154735	ERP130155
CNRVC170161		Pathogen Watch	2017	South Sudan	6.87699	31.307	Human	Africa	ST515	SAMEA104543452				ERS2154736	ERP130155
CNRVC170164		Pathogen Watch	2017	South Sudan	6.87699	31.307	Human	Africa	ST515	SAMEA104543453				ERS2154737	ERP130155
CNRVC170165		Pathogen Watch	2017	South Sudan	6.87699	31.307	Human	Africa	ST515	SAMEA104543454				ERS2154738	ERP130155
D1		Pathogen Watch	2017	USA	37.0902	-95.7129	Environmental	North America	ST-				GCA_003594945.1
H08		Pathogen Watch	2017	Qatar	25.3548	51.1839	Clinical	Asia	ST1296				GCF_014654565.1
RFB16		Pathogen Watch	2017	USA	37.0902	-95.7129	Environmental	North America	ST-				GCF_008369605.1
BGD137		Pathogen Watch	2016	Bangladesh	23.685	90.3563	Clinical	Asia	ST69				GCA_018074385.1
BGD138		Pathogen Watch	2016	Bangladesh	23.685	90.3563	Clinical	Asia	ST69				GCA_015749025.1
BGD139		Pathogen Watch	2016	Bangladesh	23.685	90.3563	Clinical	Asia	ST69				GCA_015748725.1
BGD140		Pathogen Watch	2016	Bangladesh	23.685	90.3563	Clinical	Asia	ST69				GCA_018074415.1
BGD141		Pathogen Watch	2016	Bangladesh	23.685	90.3563	Clinical	Asia	ST69				GCA_018074405.1
BGD143		Pathogen Watch	2016	Bangladesh	23.685	90.3563	Clinical	Asia	ST69				GCA_015748785.1
BGD144		Pathogen Watch	2016	Bangladesh	23.685	90.3563		Asia	ST69	SAMD00432196		DRR335677	GCA_024016015.1	DRS231897		DRX324673
BGD145		Pathogen Watch	2016	Bangladesh	23.685	90.3563		Asia	ST69	SAMD00432197		DRR335678	GCA_024015995.1	DRS231898		DRX324674
BGD146		Pathogen Watch	2016	Bangladesh	23.685	90.3563	Clinical	Asia	ST69				GCA_018074365.1
BGD147		Pathogen Watch	2016	Bangladesh	23.685	90.3563		Asia	ST69	SAMD00432198		DRR335679	GCA_024015955.1	DRS231899		DRX324675
AGC-12	SRR15192530	Pathogen Watch	2016	Democratic Republic of the Congo	-4.03833	21.7587	Clinical	Africa	ST69		SRR15192530		GCA_020171135.1
AGC-13	SRR15192529	Pathogen Watch	2016	Democratic Republic of the Congo	-4.03833	21.7587	Clinical	Africa	ST69		SRR15192529		GCA_020172405.1
AGC-9	SRR15192511	Pathogen Watch	2016	Democratic Republic of the Congo	-4.03833	21.7587	Clinical	Africa	ST69		SRR15192511		GCA_020162055.1
CTMA_1426		Pathogen Watch	2016	Democratic Republic of the Congo	-4.03833	21.7587	Clinical	Africa	ST69				GCA_015750745.1
CTMA_1427		Pathogen Watch	2016	Democratic Republic of the Congo	-4.03833	21.7587	Clinical	Africa	ST69				GCA_018083565.1
CTMA_1429		Pathogen Watch	2016	Democratic Republic of the Congo	-4.03833	21.7587	Clinical	Africa	ST69				GCA_015750795.1
CTMA_1430		Pathogen Watch	2016	Democratic Republic of the Congo	-4.03833	21.7587	Clinical	Africa	ST69				GCA_015750845.1
CTMA_1431		Pathogen Watch	2016	Democratic Republic of the Congo	-4.03833	21.7587	Clinical	Africa	ST69				GCA_015750705.1
CTMA_1432		Pathogen Watch	2016	Democratic Republic of the Congo	-4.03833	21.7587	Clinical	Africa	ST69				GCA_015750785.1
CTMA_1434		Pathogen Watch	2016	Democratic Republic of the Congo	-4.03833	21.7587	Clinical	Africa	ST69				GCA_015750765.1
E16_16	ERR1953526	Pathogen Watch	2016	Ghana	7.94653	-1.02319	Environment	Africa	ST69		ERR1953526
E17_16	ERR1953525	Pathogen Watch	2016	Ghana	7.94653	-1.02319	Environment	Africa	ST69		ERR1953525
E20_16	ERR1953524	Pathogen Watch	2016	Ghana	7.94653	-1.02319	Environment	Africa	ST69		ERR1953524
IDH-08591		Pathogen Watch	2016	India	20.5937	78.9629	Clinical	Asia	ST69				GCA_015748995.1
IDH-08729		Pathogen Watch	2016	India	20.5937	78.9629	Clinical	Asia	ST69				GCA_018074285.1
IDH-08792		Pathogen Watch	2016	India	20.5937	78.9629	Clinical	Asia	ST69				GCA_015748865.1
IDH-09108		Pathogen Watch	2016	India	20.5937	78.9629	Clinical	Asia	ST69				GCA_018074245.1
IDH-08923		Pathogen Watch	2016	India	20.5937	78.9629	Clinical	Asia	ST69				GCA_018074265.1
IDH-09122		Pathogen Watch	2016	India	20.5937	78.9629	Clinical	Asia	ST69				GCA_018074225.1
IDH-09205		Pathogen Watch	2016	India	20.5937	78.9629	Clinical	Asia	ST69				GCA_018074185.1
IDH-09473		Pathogen Watch	2016	India	20.5937	78.9629	Clinical	Asia	ST69				GCA_015748685.1
IDH-09620		Pathogen Watch	2016	India	20.5937	78.9629	Clinical	Asia	ST69				GCA_015748665.1
THSTI_52586		Pathogen Watch	2016	India	20.5937	78.9629	Human	Asia	ST69	SAMEA104548811				ERS2160095	ERP130155
4621STDY6714780		Pathogen Watch	2016	Kenya	-0.023559	37.9062	Human	Africa	ST69	SAMEA101025418				ERS1572815	ERP130155
KorC1		Pathogen Watch	2016	Korea	35.9078	127.767	Clinical	Asia	ST69				GCF_900604905.1
KorC2		Pathogen Watch	2016	Korea	35.9078	127.767	Clinical	Asia	ST69				GCF_900604895.1
KorC3		Pathogen Watch	2016	Korea	35.9078	127.767	Clinical	Asia	ST69				GCF_900604885.1
KorE1		Pathogen Watch	2016	Korea	35.9078	127.767	Environmental	Asia	ST69				GCF_900604915.1
H03		Pathogen Watch	2016	Qatar	25.3548	51.1839	Clinical	Asia	ST69				GCF_014654645.1
Mo1		Pathogen Watch	2016	Tanzania	-6.36903	34.8888	Clinical	Africa	ST69				GCA_015747165.1
Mo2		Pathogen Watch	2016	Tanzania	-6.36903	34.8888	Clinical	Africa	ST69				GCA_018074025.1
Mz1		Pathogen Watch	2016	Tanzania	-6.36903	34.8888	Clinical	Africa	ST69				GCA_018074005.1
Mz2		Pathogen Watch	2016	Tanzania	-6.36903	34.8888	Clinical	Africa	ST69				GCA_015747045.1
Zb1		Pathogen Watch	2016	Tanzania	-6.36903	34.8888	Clinical	Africa	ST69				GCA_018073745.1
Zb2		Pathogen Watch	2016	Tanzania	-6.36903	34.8888	Clinical	Africa	ST69				GCA_015747005.1
Zb3		Pathogen Watch	2016	Tanzania	-6.36903	34.8888	Clinical	Africa	ST69				GCA_015746985.1
UG010		Pathogen Watch	2016	Uganda	1.37333	32.2903	Clinical	Africa	ST69				GCF_003205765.1
UG020		Pathogen Watch	2016	Uganda	1.37333	32.2903	Clinical	Africa	ST69				GCF_003205635.1
CNRVC170168		Pathogen Watch	2016	Yemen	15.5527	48.5164	Human	Asia	ST69	SAMEA104543455				ERS2154739	ERP130155
CNRVC170169		Pathogen Watch	2016	Yemen	15.5527	48.5164	Human	Asia	ST69	SAMEA104543456				ERS2154740	ERP130155
CNRVC170173		Pathogen Watch	2016	Yemen	15.5527	48.5164	Human	Asia	ST69	SAMEA104543458				ERS2154742	ERP130155
CNRVC170174		Pathogen Watch	2016	Yemen	15.5527	48.5164	Human	Asia	ST69	SAMEA104543459				ERS2154743	ERP130155
CNRVC170175		Pathogen Watch	2016	Yemen	15.5527	48.5164	Human	Asia	ST69	SAMEA104547394				ERS2158678	ERP130155
CNRVC170176		Pathogen Watch	2016	Yemen	15.5527	48.5164	Human	Asia	ST69	SAMEA104547395				ERS2158679	ERP130155
CNRVC170177		Pathogen Watch	2016	Yemen	15.5527	48.5164	Human	Asia	ST69	SAMEA104547396				ERS2158680	ERP130155
Ztox	SRR17283078	Pathogen Watch	2016	Zambia	-13.1339	27.8493	Clinical	Africa	ST69		SRR17283078
2016V-1018		Pathogen Watch	2016	USA	37.0902	-95.7129	Wound	North America	ST-				GCF_003312035.1
2016V-1044	SRR11245269	Pathogen Watch	2016	USA	37.0902	-95.7129	stool	North America	ST1415		SRR11245269
2016V-1062		Pathogen Watch	2016	USA	37.0902	-95.7129	Stool	North America	ST-				GCF_003311825.1
2016V-1091		Pathogen Watch	2016	USA	37.0902	-95.7129	Stool	North America	ST-				GCF_003312065.1
2016V-1111		Pathogen Watch	2016	USA	37.0902	-95.7129	Stool	North America	ST-				GCF_003311965.1
2016V-1114		Pathogen Watch	2016	USA	37.0902	-95.7129	Stool	North America	ST1385				GCF_003312085.1
CNRVC160461		Pathogen Watch	2016	South Sudan	6.87699	31.307	Human	Africa	ST515	SAMEA104543447				ERS2154731	ERP130155
CNRVC160462		Pathogen Watch	2016	South Sudan	6.87699	31.307	Human	Africa	ST515	SAMEA104543448				ERS2154732	ERP130155
CNRVC170170		Pathogen Watch	2016	Yemen	15.5527	48.5164	Human	Asia	ST-	SAMEA104543457				ERS2154741	ERP130155
E19	SRR18366063	Pathogen Watch	2016	Ghana	7.94653	-1.02319	Environmental (water)	Africa	ST-		SRR18366063		GCF_025505155.1
E30	SRR18366062	Pathogen Watch	2016	Ghana	7.94653	-1.02319	Environmental (water)	Africa	ST163		SRR18366062		GCF_025505135.1
E32	SRR18366061	Pathogen Watch	2016	Ghana	7.94653	-1.02319	Environmental (water)	Africa	ST163		SRR18366061		GCF_025505115.1
E4	SRR18366064	Pathogen Watch	2016	Ghana	7.94653	-1.02319	Environmental (water)	Africa	ST-		SRR18366064		GCF_025563555.1
ISF-208-6	SRR15526827	Pathogen Watch	2016	Vietnam	14.0583	108.277	shrimps	Asia	ST196		SRR15526827		GCF_019793275.1
BGD126		Pathogen Watch	2015	Bangladesh	23.685	90.3563	Clinical	Asia	ST69				GCA_018074485.1
BGD127		Pathogen Watch	2015	Bangladesh	23.685	90.3563		Asia	ST69	SAMD00432192		DRR335673	GCA_024016095.1	DRS231893		DRX324669
BGD128		Pathogen Watch	2015	Bangladesh	23.685	90.3563	Clinical	Asia	ST69				GCA_018074465.1
BGD130		Pathogen Watch	2015	Bangladesh	23.685	90.3563	Clinical	Asia	ST69				GCA_015750105.1
BGD131		Pathogen Watch	2015	Bangladesh	23.685	90.3563		Asia	ST69	SAMD00432193		DRR335674	GCA_024016075.1	DRS231894		DRX324670
BGD132		Pathogen Watch	2015	Bangladesh	23.685	90.3563	Clinical	Asia	ST69				GCA_015750445.1
BGD133		Pathogen Watch	2015	Bangladesh	23.685	90.3563	Clinical	Asia	ST69				GCA_018074445.1
BGD134		Pathogen Watch	2015	Bangladesh	23.685	90.3563		Asia	ST69	SAMD00432194		DRR335675	GCA_024016055.1	DRS231895		DRX324671
BGD135		Pathogen Watch	2015	Bangladesh	23.685	90.3563		Asia	ST69	SAMD00432195		DRR335676	GCA_024016035.1	DRS231896		DRX324672
BGD136		Pathogen Watch	2015	Bangladesh	23.685	90.3563	Clinical	Asia	ST69				GCA_015749105.1
CNRVC150056		Pathogen Watch	2015	Democratic Republic of the Congo	-4.03833	21.7587	Human	Africa	ST69	SAMEA104543426				ERS2154710	ERP130155
CNRVC150071		Pathogen Watch	2015	Democratic Republic of the Congo	-4.03833	21.7587	Human	Africa	ST69	SAMEA104543427				ERS2154711	ERP130155
CNRVC150256		Pathogen Watch	2015	Democratic Republic of the Congo	-4.03833	21.7587	Human	Africa	ST69	SAMEA104543437				ERS2154721	ERP130155
CTMA_1417		Pathogen Watch	2015	Democratic Republic of the Congo	-4.03833	21.7587	Clinical	Africa	ST69				GCA_015750865.1
CTMA_1418		Pathogen Watch	2015	Democratic Republic of the Congo	-4.03833	21.7587	Clinical	Africa	ST69				GCA_015750975.1
CTMA_1419		Pathogen Watch	2015	Democratic Republic of the Congo	-4.03833	21.7587	Clinical	Africa	ST69				GCA_018083705.1
CTMA_1420		Pathogen Watch	2015	Democratic Republic of the Congo	-4.03833	21.7587	Clinical	Africa	ST69				GCA_018083685.1
CTMA_1422		Pathogen Watch	2015	Democratic Republic of the Congo	-4.03833	21.7587	Clinical	Africa	ST69				GCA_018083725.1
CTMA_1438		Pathogen Watch	2015	Democratic Republic of the Congo	-4.03833	21.7587	Clinical	Africa	ST69				GCA_018075015.1
CTMA_1439		Pathogen Watch	2015	Democratic Republic of the Congo	-4.03833	21.7587	Clinical	Africa	ST69				GCA_018074985.1
101_15	ERR1953654	Pathogen Watch	2015	Ghana	7.94653	-1.02319	Human	Africa	ST69		ERR1953654
104_15	ERR1953537	Pathogen Watch	2015	Ghana	7.94653	-1.02319	Human	Africa	ST69		ERR1953537
111_15	ERR1953536	Pathogen Watch	2015	Ghana	7.94653	-1.02319	Human	Africa	ST69		ERR1953536
149_15	ERR1953658	Pathogen Watch	2015	Ghana	7.94653	-1.02319	Human	Africa	ST69		ERR1953658
18_15	ERR1953557	Pathogen Watch	2015	Ghana	7.94653	-1.02319	Human	Africa	ST69		ERR1953557
1_15	ERR1953545	Pathogen Watch	2015	Ghana	7.94653	-1.02319	Human	Africa	ST69		ERR1953545
34_15	ERR1953556	Pathogen Watch	2015	Ghana	7.94653	-1.02319	Human	Africa	ST69		ERR1953556
42_15	ERR1953535	Pathogen Watch	2015	Ghana	7.94653	-1.02319	Human	Africa	ST69		ERR1953535
47_15	ERR1953546	Pathogen Watch	2015	Ghana	7.94653	-1.02319	Human	Africa	ST69		ERR1953546
55_15	ERR1953612	Pathogen Watch	2015	Ghana	7.94653	-1.02319	Human	Africa	ST69		ERR1953612
HC1961	SRR8364418	Pathogen Watch	2015	Haiti	18.9712	-72.2852	Clinical	North America	ST69		SRR8364418		GCA_015791695.1
HC1968	SRR8364419	Pathogen Watch	2015	Haiti	18.9712	-72.2852	Clinical	North America	ST69		SRR8364419		GCA_015791615.1
HC1979	SRR8364422	Pathogen Watch	2015	Haiti	18.9712	-72.2852	Clinical	North America	ST69		SRR8364422		GCA_015791455.1
HC1996	SRR8364396	Pathogen Watch	2015	Haiti	18.9712	-72.2852	Clinical	North America	ST69		SRR8364396		GCA_015792135.1
HC1997	SRR8364395	Pathogen Watch	2015	Haiti	18.9712	-72.2852	Clinical	North America	ST69		SRR8364395		GCA_015792175.1
HC1998	SRR8364394	Pathogen Watch	2015	Haiti	18.9712	-72.2852	Clinical	North America	ST69		SRR8364394		GCA_015792335.1
HC2001	SRR8364393	Pathogen Watch	2015	Haiti	18.9712	-72.2852	Clinical	North America	ST69		SRR8364393		GCA_015792275.1
HC2003	SRR8364392	Pathogen Watch	2015	Haiti	18.9712	-72.2852	Clinical	North America	ST69		SRR8364392		GCA_015792255.1
HC2004	SRR8364391	Pathogen Watch	2015	Haiti	18.9712	-72.2852	Clinical	North America	ST69		SRR8364391		GCA_015792295.1
HC2021	SRR8364444	Pathogen Watch	2015	Haiti	18.9712	-72.2852	Clinical	North America	ST69		SRR8364444		GCA_015791135.1
CNRVC150140		Pathogen Watch	2015	India	20.5937	78.9629	Human (traveller)	Asia	ST69	SAMEA104543428				ERS2154712	ERP130155
IDH-07665		Pathogen Watch	2015	India	20.5937	78.9629	Clinical	Asia	ST69				GCA_015748765.1
IDH-07934		Pathogen Watch	2015	India	20.5937	78.9629	Clinical	Asia	ST69				GCA_018074325.1
IDH-07956		Pathogen Watch	2015	India	20.5937	78.9629	Clinical	Asia	ST69				GCA_015748735.1
IDH-08222		Pathogen Watch	2015	India	20.5937	78.9629	Clinical	Asia	ST69				GCA_015749365.1
IDH-08341	DRR189335	Pathogen Watch	2015	India	20.5937	78.9629	Clinical	Asia	ST69		DRR189335
IDH-08389		Pathogen Watch	2015	India	20.5937	78.9629	Clinical	Asia	ST69				GCA_015748965.1
IDH08148		Pathogen Watch	2015	India	20.5937	78.9629	Clinical	Asia	ST69				GCF_004309765.1
IDH_05754		Pathogen Watch	2015	India	20.5937	78.9629	Clinical	Asia	ST69	SAMEA104090665		ERR2748130		ERS1754558		ERX2761184
IDH_05755		Pathogen Watch	2015	India	20.5937	78.9629	Clinical	Asia	ST69	SAMEA104090668		ERR2748133		ERS1754561		ERX2761187
CNRVC170252		Pathogen Watch	2015	Iran	32.4279	53.688	Human	Asia	ST69	SAMEA104548061				ERS2159345	ERP130155
CNRVC150168		Pathogen Watch	2015	Iraq	33.2232	43.6793	Human	Asia	ST69	SAMEA104543431				ERS2154715	ERP130155
CNRVC150169		Pathogen Watch	2015	Iraq	33.2232	43.6793	Human	Asia	ST69	SAMEA104543432				ERS2154716	ERP130155
CNRVC150170		Pathogen Watch	2015	Iraq	33.2232	43.6793	Human	Asia	ST69	SAMEA104543433				ERS2154717	ERP130155
CNRVC150171		Pathogen Watch	2015	Iraq	33.2232	43.6793	Human	Asia	ST69	SAMEA104543434				ERS2154718	ERP130155
CNRVC150177		Pathogen Watch	2015	Iraq	33.2232	43.6793	Human	Asia	ST69	SAMEA104543435				ERS2154719	ERP130155
CNRVC150181		Pathogen Watch	2015	Iraq	33.2232	43.6793	Human	Asia	ST69	SAMEA104543436				ERS2154720	ERP130155
31_1		Pathogen Watch	2015	Kenya	-0.023559	37.9062	Human	Africa	ST69	SAMEA104543372				ERS2154656	ERP130155
4621STDY6714748		Pathogen Watch	2015	Kenya	-0.023559	37.9062	Human	Africa	ST69	SAMEA101001418				ERS1572783	ERP130155
4621STDY6714749		Pathogen Watch	2015	Kenya	-0.023559	37.9062	Human	Africa	ST69	SAMEA101002168				ERS1572784	ERP130155
4621STDY6714750		Pathogen Watch	2015	Kenya	-0.023559	37.9062	Human	Africa	ST69	SAMEA101002918				ERS1572785	ERP130155
4621STDY6714758		Pathogen Watch	2015	Kenya	-0.023559	37.9062	Human	Africa	ST69	SAMEA101008918				ERS1572793	ERP130155
Kg1		Pathogen Watch	2015	Tanzania	-6.36903	34.8888	Clinical	Africa	ST69				GCA_015747145.1
Kg2		Pathogen Watch	2015	Tanzania	-6.36903	34.8888	Clinical	Africa	ST69				GCA_015747185.1
Tanz_100		Pathogen Watch	2015	Tanzania	-6.36903	34.8888	Clinical	Africa	ST69				GCF_002078825.1
Tanz_11		Pathogen Watch	2015	Tanzania	-6.36903	34.8888	Clinical	Africa	ST69				GCF_002076415.1
Tanz_13		Pathogen Watch	2015	Tanzania	-6.36903	34.8888	Clinical	Africa	ST69				GCF_002076585.1
Tanz_14		Pathogen Watch	2015	Tanzania	-6.36903	34.8888	Clinical	Africa	ST69				GCF_002076465.1
Tanz_15		Pathogen Watch	2015	Tanzania	-6.36903	34.8888	Clinical	Africa	ST69				GCF_002076575.1
Tanz_18		Pathogen Watch	2015	Tanzania	-6.36903	34.8888	Clinical	Africa	ST69				GCF_002076615.1
Tanz_19		Pathogen Watch	2015	Tanzania	-6.36903	34.8888	Clinical	Africa	ST69				GCF_002076635.1
Tanz_2		Pathogen Watch	2015	Tanzania	-6.36903	34.8888	Clinical	Africa	ST69				GCF_002076425.1
UG026		Pathogen Watch	2015	Uganda	1.37333	32.2903	Clinical	Africa	ST69				GCF_003205685.1
891315	ERR3342504	Pathogen Watch	2015	Zimbabwe	-19.0154	29.1549	Human	Africa	ST69		ERR3342504
891316	ERR3342505	Pathogen Watch	2015	Zimbabwe	-19.0154	29.1549	Human	Africa	ST69		ERR3342505
2015V-1076		Pathogen Watch	2015	USA	37.0902	-95.7129	Blood	North America	ST-				GCF_003311815.1
2015V-1118	SRR11245267	Pathogen Watch	2015	USA	37.0902	-95.7129	stool	North America	ST-		SRR11245267
2015V-1126	SRR11245258	Pathogen Watch	2015	USA	37.0902	-95.7129	wound	North America	ST1264		SRR11245258
920006-15		Pathogen Watch	2015	Austria	47.5162	14.5501	Clinical (from ear of otitis externa patient)	Europe	ST671				GCF_006802045.1
920008-15		Pathogen Watch	2015	Austria	47.5162	14.5501	Clinical (Urine from prostatitis patient)	Europe	ST672				GCF_006802075.1
CNRVC150141		Pathogen Watch	2015	South Sudan	6.87699	31.307	Human	Africa	ST515	SAMEA104543429				ERS2154713	ERP130155
CNRVC150165		Pathogen Watch	2015	South Sudan	6.87699	31.307	Human	Africa	ST515	SAMEA104543430				ERS2154714	ERP130155
H10		Pathogen Watch	2015	Qatar	25.3548	51.1839	Clinical	Asia	ST1301				GCF_014654545.1
UG040		Pathogen Watch	2015	Uganda	1.37333	32.2903	Clinical	Africa	ST515				GCF_003205735.1
UG042		Pathogen Watch	2015	Uganda	1.37333	32.2903	Clinical	Africa	ST515				GCF_003205655.1
UG046		Pathogen Watch	2015	Uganda	1.37333	32.2903	Clinical	Africa	ST515				GCF_003205565.1
UG054		Pathogen Watch	2015	Uganda	1.37333	32.2903	Clinical	Africa	ST515				GCF_003205555.1
UG086		Pathogen Watch	2015	Uganda	1.37333	32.2903	Clinical	Africa	ST515				GCF_003205675.1
220075-6		Pathogen Watch	2014	Bangladesh	23.685	90.3563	stool (clinical index case or clinical household contact)	Asia	ST69				GCF_002807865.1
220076-6		Pathogen Watch	2014	Bangladesh	23.685	90.3563	stool (clinical index case or clinical household contact)	Asia	ST69				GCF_002807825.1
330081		Pathogen Watch	2014	Bangladesh	23.685	90.3563	stool (clinical index case or clinical household contact)	Asia	ST69				GCF_002808105.1
330110		Pathogen Watch	2014	Bangladesh	23.685	90.3563	stool (clinical index case or clinical household contact)	Asia	ST69				GCF_002807895.1
330113		Pathogen Watch	2014	Bangladesh	23.685	90.3563	stool (clinical index case or clinical household contact)	Asia	ST69				GCF_002807785.1
330590		Pathogen Watch	2014	Bangladesh	23.685	90.3563	stool (clinical index case or clinical household contact)	Asia	ST69				GCF_002807705.1
BGD085		Pathogen Watch	2014	Bangladesh	23.685	90.3563	Clinical	Asia	ST69	SAMD00432181		DRR335662	GCA_024016315.1	DRS231882		DRX324658
BGD090		Pathogen Watch	2014	Bangladesh	23.685	90.3563	Clinical	Asia	ST69	SAMD00432182		DRR335663	GCA_024016295.1	DRS231883		DRX324659
BGD093		Pathogen Watch	2014	Bangladesh	23.685	90.3563	Clinical	Asia	ST69	SAMD00432183		DRR335664	GCA_024016275.1	DRS231884		DRX324660
BGD097		Pathogen Watch	2014	Bangladesh	23.685	90.3563	Clinical	Asia	ST69	SAMD00432184		DRR335665	GCA_024016255.1	DRS231885		DRX324661
CTMA_1452		Pathogen Watch	2014	Democratic Republic of the Congo	-4.03833	21.7587	Clinical	Africa	ST69				GCA_015750545.1
CTMA_1455		Pathogen Watch	2014	Democratic Republic of the Congo	-4.03833	21.7587	Clinical	Africa	ST69				GCA_015750565.1
CTMA_1456		Pathogen Watch	2014	Democratic Republic of the Congo	-4.03833	21.7587	Clinical	Africa	ST69				GCA_018074845.1
CTMA_1462		Pathogen Watch	2014	Democratic Republic of the Congo	-4.03833	21.7587	Clinical	Africa	ST69				GCA_015750525.1
CTMA_1463		Pathogen Watch	2014	Democratic Republic of the Congo	-4.03833	21.7587	Clinical	Africa	ST69				GCA_018074785.1
CTMA_1464		Pathogen Watch	2014	Democratic Republic of the Congo	-4.03833	21.7587	Clinical	Africa	ST69				GCA_018074765.1
CTMA_1465		Pathogen Watch	2014	Democratic Republic of the Congo	-4.03833	21.7587	Clinical	Africa	ST69				GCA_018074745.1
CTMA_1466		Pathogen Watch	2014	Democratic Republic of the Congo	-4.03833	21.7587	Clinical	Africa	ST69				GCA_018074705.1
CTMA_1467		Pathogen Watch	2014	Democratic Republic of the Congo	-4.03833	21.7587	Clinical	Africa	ST69				GCA_018074685.1
CTMA_1470		Pathogen Watch	2014	Democratic Republic of the Congo	-4.03833	21.7587	Clinical	Africa	ST69				GCA_015750505.1
127_14	ERR1953578	Pathogen Watch	2014	Ghana	7.94653	-1.02319	Human	Africa	ST69		ERR1953578
133_14	ERR1953571	Pathogen Watch	2014	Ghana	7.94653	-1.02319	Human	Africa	ST69		ERR1953571
148_14	ERR1953606	Pathogen Watch	2014	Ghana	7.94653	-1.02319	Human	Africa	ST69		ERR1953606
149_14	ERR1953590	Pathogen Watch	2014	Ghana	7.94653	-1.02319	Human	Africa	ST69		ERR1953590
165_14	ERR1953601	Pathogen Watch	2014	Ghana	7.94653	-1.02319	Human	Africa	ST69		ERR1953601
189_14	ERR1953587	Pathogen Watch	2014	Ghana	7.94653	-1.02319	Human	Africa	ST69		ERR1953587
197_14	ERR1953586	Pathogen Watch	2014	Ghana	7.94653	-1.02319	Human	Africa	ST69		ERR1953586
19_14		Pathogen Watch	2014	Ghana	7.94653	-1.02319		Africa	ST69	SAMEA3356130				ERS710422	ERP130155
262_14		Pathogen Watch	2014	Ghana	7.94653	-1.02319		Africa	ST69	SAMEA3356135				ERS710427	ERP130155
290_14	ERR1953584	Pathogen Watch	2014	Ghana	7.94653	-1.02319	Human	Africa	ST69		ERR1953584
HC1692	SRR8364378	Pathogen Watch	2014	Haiti	18.9712	-72.2852	Clinical	North America	ST69		SRR8364378		GCA_015791875.1
HC1706	SRR8364348	Pathogen Watch	2014	Haiti	18.9712	-72.2852	Clinical	North America	ST69		SRR8364348		GCA_015793155.1
HC1730	SRR8364347	Pathogen Watch	2014	Haiti	18.9712	-72.2852	Clinical	North America	ST69		SRR8364347		GCA_015793075.1
HC1756	SRR8364350	Pathogen Watch	2014	Haiti	18.9712	-72.2852	Clinical	North America	ST69		SRR8364350		GCA_015793015.1
HC1762	SRR8364349	Pathogen Watch	2014	Haiti	18.9712	-72.2852	Clinical	North America	ST69		SRR8364349		GCA_015793135.1
HC1763	SRR8364352	Pathogen Watch	2014	Haiti	18.9712	-72.2852	Clinical	North America	ST69		SRR8364352		GCA_015793035.1
HC1781	SRR8364351	Pathogen Watch	2014	Haiti	18.9712	-72.2852	Clinical	North America	ST69		SRR8364351		GCA_015793055.1
HC1791	SRR8364354	Pathogen Watch	2014	Haiti	18.9712	-72.2852	Clinical	North America	ST69		SRR8364354		GCA_015792875.1
env1792	SRR8364256	Pathogen Watch	2014	Haiti	18.9712	-72.2852	Environmental	North America	ST69		SRR8364256		GCA_015794835.1
env2047	SRR8364255	Pathogen Watch	2014	Haiti	18.9712	-72.2852	Environmental	North America	ST69		SRR8364255		GCA_015794815.1
BCH-04023		Pathogen Watch	2014	India	20.5937	78.9629	Clinical	Asia	ST69				GCA_018036865.1
BCH-04620		Pathogen Watch	2014	India	20.5937	78.9629	Clinical	Asia	ST69				GCA_015741465.1
BCH-04818		Pathogen Watch	2014	India	20.5937	78.9629	Clinical	Asia	ST69				GCA_018036845.1
CNRVC140176		Pathogen Watch	2014	India	20.5937	78.9629	Human (traveller)	Asia	ST69	SAMEA104543425				ERS2154709	ERP130155
IDH-06175		Pathogen Watch	2014	India	20.5937	78.9629	Clinical	Asia	ST69				GCA_018036905.1
IDH-06592		Pathogen Watch	2014	India	20.5937	78.9629	Clinical	Asia	ST69				GCA_017977065.1
IDH-06636		Pathogen Watch	2014	India	20.5937	78.9629	Clinical	Asia	ST69				GCA_015741435.1
IDH-06845		Pathogen Watch	2014	India	20.5937	78.9629	Clinical	Asia	ST69				GCA_015741525.1
IDH-07034		Pathogen Watch	2014	India	20.5937	78.9629	Clinical	Asia	ST69				GCA_015741475.1
IDH-07176		Pathogen Watch	2014	India	20.5937	78.9629	Clinical	Asia	ST69				GCA_015741585.1
CNRVC140027		Pathogen Watch	2014	Nigeria	9.082	8.67528	Human	Africa	ST69	SAMEA103900860				ERS1590028	ERP130155
CNRVC140150		Pathogen Watch	2014	Nigeria	9.082	8.67528	Human	Africa	ST69	SAMEA103900861				ERS1590029	ERP130155
2014V-1107		Pathogen Watch	2014	USA	37.0902	-95.7129	Stool	North America	ST-				GCF_003311945.1
CNRVC140054		Pathogen Watch	2014	South Sudan	6.87699	31.307	Human	Africa	ST515	SAMEA104543374				ERS2154658	ERP130155
CNRVC140069		Pathogen Watch	2014	South Sudan	6.87699	31.307	Human	Africa	ST515	SAMEA104543421				ERS2154705	ERP130155
CNRVC140072		Pathogen Watch	2014	South Sudan	6.87699	31.307	Human	Africa	ST515	SAMEA104543422				ERS2154706	ERP130155
CNRVC140077		Pathogen Watch	2014	South Sudan	6.87699	31.307	Human	Africa	ST515	SAMEA104543423				ERS2154707	ERP130155
CNRVC140079		Pathogen Watch	2014	South Sudan	6.87699	31.307	Human	Africa	ST515	SAMEA104543424				ERS2154708	ERP130155
TUC_VC182_14	ERR1024531	Pathogen Watch	2014	Argentina	-38.4161	-63.6167	Clinical	South America	ST170		ERR1024531
TUC_VC591_14	ERR1024542	Pathogen Watch	2014	Argentina	-38.4161	-63.6167	Clinical	South America	ST738		ERR1024542
UG060		Pathogen Watch	2014	Uganda	1.37333	32.2903	Clinical	Africa	ST515				GCF_003205755.1
UG071		Pathogen Watch	2014	Uganda	1.37333	32.2903	Clinical	Africa	ST515				GCF_003205705.1
22043200_C1		Pathogen Watch	2013	Bangladesh	23.685	90.3563	stool (clinical index case or clinical household contact)	Asia	ST69				GCF_002808465.1
22043202_C1		Pathogen Watch	2013	Bangladesh	23.685	90.3563	stool (clinical index case or clinical household contact)	Asia	ST69				GCF_002808165.1
22043204_C1		Pathogen Watch	2013	Bangladesh	23.685	90.3563	stool (clinical index case or clinical household contact)	Asia	ST69				GCF_002808435.1
22043300_C6		Pathogen Watch	2013	Bangladesh	23.685	90.3563	stool (clinical index case or clinical household contact)	Asia	ST69				GCF_002808215.1
22044108_C3		Pathogen Watch	2013	Bangladesh	23.685	90.3563	stool (clinical index case or clinical household contact)	Asia	ST69				GCF_002808275.1
22087102_C2		Pathogen Watch	2013	Bangladesh	23.685	90.3563	stool (clinical index case or clinical household contact)	Asia	ST69				GCF_002808145.1
22087500_C9		Pathogen Watch	2013	Bangladesh	23.685	90.3563	stool (clinical index case or clinical household contact)	Asia	ST69				GCF_002808345.1
330013_C1		Pathogen Watch	2013	Bangladesh	23.685	90.3563	stool (clinical index case or clinical household contact)	Asia	ST69				GCF_002808485.1
330033_C1		Pathogen Watch	2013	Bangladesh	23.685	90.3563	stool (clinical index case or clinical household contact)	Asia	ST69				GCF_002808265.1
330073_A		Pathogen Watch	2013	Bangladesh	23.685	90.3563	stool (clinical index case or clinical household contact)	Asia	ST69				GCF_002807765.1
E306		Pathogen Watch	2013	China	35.8617	104.195	Clinical	Asia	ST69				GCF_000487955.1
L363		Pathogen Watch	2013	Democratic Republic of the Congo	-4.03833	21.7587	Human	Africa	ST69	SAMEA2445265				ERS431804	ERP130155
L377		Pathogen Watch	2013	Democratic Republic of the Congo	-4.03833	21.7587	Human	Africa	ST69	SAMEA2445278				ERS431817	ERP130155
H1C1		Pathogen Watch	2013	Haiti	18.9712	-72.2852	Clinical	North America	ST69	SAMN07569287				SRS2474817	ERP130155
H1C2		Pathogen Watch	2013	Haiti	18.9712	-72.2852	Clinical	North America	ST69	SAMN07569289				SRS2474813	ERP130155
H1C3		Pathogen Watch	2013	Haiti	18.9712	-72.2852	Clinical	North America	ST69	SAMN07569290				SRS2474814	ERP130155
H1C4		Pathogen Watch	2013	Haiti	18.9712	-72.2852	Clinical	North America	ST69	SAMN07569291				SRS2474774	ERP130155
H1C5		Pathogen Watch	2013	Haiti	18.9712	-72.2852	Clinical	North America	ST69	SAMN07569292				SRS2474773	ERP130155
H1C6		Pathogen Watch	2013	Haiti	18.9712	-72.2852	Clinical	North America	ST69	SAMN07569293				SRS2474776	ERP130155
H1C7		Pathogen Watch	2013	Haiti	18.9712	-72.2852	Clinical	North America	ST69	SAMN07569294				SRS2474775	ERP130155
H1C8		Pathogen Watch	2013	Haiti	18.9712	-72.2852	Clinical	North America	ST69	SAMN07569295				SRS2474778	ERP130155
H1C9		Pathogen Watch	2013	Haiti	18.9712	-72.2852	Clinical	North America	ST69	SAMN07569296				SRS2474777	ERP130155
H2C1		Pathogen Watch	2013	Haiti	18.9712	-72.2852	Clinical	North America	ST69	SAMN07569297				SRS2474780	ERP130155
BCH-03152		Pathogen Watch	2013	India	20.5937	78.9629	Clinical	Asia	ST69				GCA_015741515.1
BCH-03300		Pathogen Watch	2013	India	20.5937	78.9629	Clinical	Asia	ST69				GCA_018036985.1
BCH-03380		Pathogen Watch	2013	India	20.5937	78.9629	Clinical	Asia	ST69				GCA_015741605.1
IDH-04986		Pathogen Watch	2013	India	20.5937	78.9629	Clinical	Asia	ST69				GCA_018036965.1
IDH-05135		Pathogen Watch	2013	India	20.5937	78.9629	Clinical	Asia	ST69				GCA_015741655.1
IDH-05241		Pathogen Watch	2013	India	20.5937	78.9629	Clinical	Asia	ST69				GCA_017977105.1
IDH-05298		Pathogen Watch	2013	India	20.5937	78.9629	Clinical	Asia	ST69				GCA_015741565.1
IDH-05385		Pathogen Watch	2013	India	20.5937	78.9629	Clinical	Asia	ST69				GCA_018036945.1
IDH-05467		Pathogen Watch	2013	India	20.5937	78.9629	Clinical	Asia	ST69				GCA_018036925.1
IDH-05640		Pathogen Watch	2013	India	20.5937	78.9629	Clinical	Asia	ST69				GCA_018036885.1
CNRVC170249		Pathogen Watch	2013	Iran	32.4279	53.688	Human	Asia	ST69	SAMEA104548059				ERS2159343	ERP130155
CNRVC170250		Pathogen Watch	2013	Iran	32.4279	53.688	Human	Asia	ST69	SAMEA104548060				ERS2159344	ERP130155
H_3687	ERR466829	Pathogen Watch	2013	Mexico	23.6345	-102.553	Human	North America	ST69		ERR466829
H_3848	ERR466830	Pathogen Watch	2013	Mexico	23.6345	-102.553	Human	North America	ST69		ERR466830
H_4073	ERR466831	Pathogen Watch	2013	Mexico	23.6345	-102.553	Human	North America	ST69		ERR466831
H_4079	ERR466832	Pathogen Watch	2013	Mexico	23.6345	-102.553	Human	North America	ST69		ERR466832
H_4080	ERR466833	Pathogen Watch	2013	Mexico	23.6345	-102.553	Human	North America	ST69		ERR466833
H_4084	ERR466834	Pathogen Watch	2013	Mexico	23.6345	-102.553	Human	North America	ST69		ERR466834
H_4090	ERR466835	Pathogen Watch	2013	Mexico	23.6345	-102.553	Human	North America	ST69		ERR466835
H_4091	ERR466836	Pathogen Watch	2013	Mexico	23.6345	-102.553	Human	North America	ST69		ERR466836
H_4110	ERR466837	Pathogen Watch	2013	Mexico	23.6345	-102.553	Human	North America	ST69		ERR466837
H_4127	ERR466838	Pathogen Watch	2013	Mexico	23.6345	-102.553	Human	North America	ST69		ERR466838
I-SSH2-TY6		Pathogen Watch	2013	Thailand	15.87	100.993	shrimp	Asia	ST1538	SAMEA4057612				ERS1228722	ERP130155
I-WASTE-HSH1-TY2		Pathogen Watch	2013	Thailand	15.87	100.993	shrimp waste	Asia	ST887	SAMEA4057622				ERS1228732	ERP130155
I-WASTE-SSH2-TY1		Pathogen Watch	2013	Thailand	15.87	100.993	shrimp waste	Asia	ST198	SAMEA4057611				ERS1228721	ERP130155
I-WHSH1-TY4		Pathogen Watch	2013	Thailand	15.87	100.993	water	Asia	ST-	SAMEA4057621				ERS1228731	ERP130155
L372		Pathogen Watch	2013	Democratic Republic of the Congo	-4.03833	21.7587	Human	Africa	ST515	SAMEA2445274				ERS431813	ERP130155
L384		Pathogen Watch	2013	Democratic Republic of the Congo	-4.03833	21.7587	Human	Africa	ST515	SAMEA2445284				ERS431823	ERP130155
VCR12		Pathogen Watch	2013	Thailand	15.87	100.993	water (river)	Asia	ST-	SAMEA4057626				ERS1228736	ERP130155
Vc25-3		Pathogen Watch	2013	USA	37.0902	-95.7129	Environmental	North America	ST761				GCA_001543505.1
BGD061		Pathogen Watch	2012	Bangladesh	23.685	90.3563	Clinical	Asia	ST69	SAMD00432169		DRR335650	GCA_024016555.1	DRS231870		DRX324646
BGD064		Pathogen Watch	2012	Bangladesh	23.685	90.3563	Clinical	Asia	ST69	SAMD00432170		DRR335651	GCA_024016535.1	DRS231871		DRX324647
BGD066		Pathogen Watch	2012	Bangladesh	23.685	90.3563	Clinical	Asia	ST69	SAMD00432171		DRR335652	GCA_024016515.1	DRS231872		DRX324648
BGD068		Pathogen Watch	2012	Bangladesh	23.685	90.3563	Clinical	Asia	ST69	SAMD00432172		DRR335653	GCA_024016495.1	DRS231873		DRX324649
BGD119		Pathogen Watch	2012	Bangladesh	23.685	90.3563	Clinical	Asia	ST69				GCA_015750425.1
BGD118		Pathogen Watch	2012	Bangladesh	23.685	90.3563	Clinical	Asia	ST69				GCA_015750245.1
BGD120		Pathogen Watch	2012	Bangladesh	23.685	90.3563	Clinical	Asia	ST69				GCA_015750325.1
BGD121		Pathogen Watch	2012	Bangladesh	23.685	90.3563	Clinical	Asia	ST69				GCA_018074525.1
DCC-001		Pathogen Watch	2012	Bangladesh	23.685	90.3563	Clinical	Asia	ST69				GCA_015749485.1
DCC-006		Pathogen Watch	2012	Bangladesh	23.685	90.3563	Clinical	Asia	ST69				GCA_015748805.1
053_12	ERR1953627	Pathogen Watch	2012	Ghana	7.94653	-1.02319	Human	Africa	ST69		ERR1953627
106_12	ERR1953667	Pathogen Watch	2012	Ghana	7.94653	-1.02319	Human	Africa	ST69		ERR1953667
10_12	ERR1953622	Pathogen Watch	2012	Ghana	7.94653	-1.02319	Human	Africa	ST69		ERR1953622
17_12	ERR1953617	Pathogen Watch	2012	Ghana	7.94653	-1.02319	Human	Africa	ST69		ERR1953617
19_12	ERR1953628	Pathogen Watch	2012	Ghana	7.94653	-1.02319	Human	Africa	ST69		ERR1953628
201_12A	ERR1953547	Pathogen Watch	2012	Ghana	7.94653	-1.02319	Human	Africa	ST69		ERR1953547
201_12B	ERR1953613	Pathogen Watch	2012	Ghana	7.94653	-1.02319	Human	Africa	ST69		ERR1953613
20_12	ERR1953652	Pathogen Watch	2012	Ghana	7.94653	-1.02319	Human	Africa	ST69		ERR1953652
39_12	ERR1953660	Pathogen Watch	2012	Ghana	7.94653	-1.02319	Human	Africa	ST69		ERR1953660
480_12	ERR1953609	Pathogen Watch	2012	Ghana	7.94653	-1.02319	Human	Africa	ST69		ERR1953609
L211		Pathogen Watch	2012	Guinea	9.94559	-9.69665	Human	Africa	ST69	SAMEA2154964				ERS326806	ERP130155
L233		Pathogen Watch	2012	Guinea	9.94559	-9.69665	Human	Africa	ST69	SAMEA2146729				ERS326827	ERP130155
L237		Pathogen Watch	2012	Guinea	9.94559	-9.69665	Human	Africa	ST69	SAMEA2162578				ERS326831	ERP130155
CNRVC120194		Pathogen Watch	2012	Guinea Bissau	11.8037	-15.1804	Human	Africa	ST69	SAMEA103900856				ERS1590024	ERP130155
CNRVC120195		Pathogen Watch	2012	Guinea Bissau	11.8037	-15.1804	Human	Africa	ST69	SAMEA103900857				ERS1590025	ERP130155
2012Env-131		Pathogen Watch	2012	Haiti	18.9712	-72.2852	Environmental	North America	ST69				GCF_000788655.1
2012Env-90		Pathogen Watch	2012	Haiti	18.9712	-72.2852	Environmental	North America	ST69				GCF_000788735.1
2012Env-94		Pathogen Watch	2012	Haiti	18.9712	-72.2852	Environmental	North America	ST69				GCF_000788855.1
2012HC-07		Pathogen Watch	2012	Haiti	18.9712	-72.2852	Clinical	North America	ST69				GCF_000788875.1
2012HC-08		Pathogen Watch	2012	Haiti	18.9712	-72.2852	Clinical	North America	ST69				GCF_000789115.1
2012HC-10		Pathogen Watch	2012	Haiti	18.9712	-72.2852	Clinical	North America	ST69				GCF_000789135.1
2012HC-11		Pathogen Watch	2012	Haiti	18.9712	-72.2852	Clinical	North America	ST69				GCF_000789035.1
2012HC-12		Pathogen Watch	2012	Haiti	18.9712	-72.2852	Clinical	North America	ST69				GCF_000789155.1
2012HC-15		Pathogen Watch	2012	Haiti	18.9712	-72.2852	Clinical	North America	ST69				GCF_000789075.1
2012HC-16		Pathogen Watch	2012	Haiti	18.9712	-72.2852	Clinical	North America	ST69				GCF_000789055.1
BCH-02282		Pathogen Watch	2012	India	20.5937	78.9629	Clinical	Asia	ST69				GCA_015741765.1
IDH-04018		Pathogen Watch	2012	India	20.5937	78.9629	Clinical	Asia	ST69				GCA_015742705.1
IDH-04127		Pathogen Watch	2012	India	20.5937	78.9629	Clinical	Asia	ST69				GCA_015742645.1
IDH-04268		Pathogen Watch	2012	India	20.5937	78.9629	Clinical	Asia	ST69				GCA_015741725.1
IDH-04415		Pathogen Watch	2012	India	20.5937	78.9629	Clinical	Asia	ST69				GCA_015742625.1
IDH-04493		Pathogen Watch	2012	India	20.5937	78.9629	Clinical	Asia	ST69				GCA_018037015.1
IDH-04625		Pathogen Watch	2012	India	20.5937	78.9629	Clinical	Asia	ST69				GCA_015742685.1
IDH-04677		Pathogen Watch	2012	India	20.5937	78.9629	Clinical	Asia	ST69				GCA_017979105.1
IDH-04808		Pathogen Watch	2012	India	20.5937	78.9629	Clinical	Asia	ST69				GCA_015741645.1
IDH-04858		Pathogen Watch	2012	India	20.5937	78.9629	Clinical	Asia	ST69				GCA_015741695.1
CNRVC170248		Pathogen Watch	2012	Iran	32.4279	53.688	Human	Asia	ST69	SAMEA104548058				ERS2159342	ERP130155
4621STDY6714763		Pathogen Watch	2012	Kenya	-0.023559	37.9062	Human	Africa	ST69	SAMEA101012668				ERS1572798	ERP130155
4621STDY6714768		Pathogen Watch	2012	Kenya	-0.023559	37.9062	Human	Africa	ST69	SAMEA101016418				ERS1572803	ERP130155
4621STDY6714774		Pathogen Watch	2012	Kenya	-0.023559	37.9062	Human	Africa	ST69	SAMEA101020918				ERS1572809	ERP130155
Tanz_56		Pathogen Watch	2012	Tanzania	-6.36903	34.8888	Clinical	Africa	ST69				GCF_002076235.1
Tanz_60		Pathogen Watch	2012	Tanzania	-6.36903	34.8888	Clinical	Africa	ST69				GCF_002076265.1
Tanz_62		Pathogen Watch	2012	Tanzania	-6.36903	34.8888	Clinical	Africa	ST69				GCF_002076745.1
Tanz_85		Pathogen Watch	2012	Tanzania	-6.36903	34.8888	Clinical	Africa	ST69				GCF_002078755.1
Tanz_93		Pathogen Watch	2012	Tanzania	-6.36903	34.8888	Clinical	Africa	ST69				GCF_002078695.1
L409		Pathogen Watch	2012	Togo	8.61954	0.824782	Human	Africa	ST69	SAMEA2445309				ERS431848	ERP130155
L410		Pathogen Watch	2012	Togo	8.61954	0.824782	Human	Africa	ST69	SAMEA2445310				ERS431849	ERP130155
L413		Pathogen Watch	2012	Togo	8.61954	0.824782	Human	Africa	ST69	SAMEA2445312				ERS431851	ERP130155
1163068.5		Pathogen Watch	2012	Mozambique	-18.6657	35.5296	stool	Africa	ST1347				GCF_002097815.1
12-1_S28		Pathogen Watch	2012	China	35.8617	104.195	Clinical	Asia	ST169				GCA_009747365.1
12-2_S156		Pathogen Watch	2012	China	35.8617	104.195	Clinical	Asia	ST169				GCA_009747395.1
12-3_S81		Pathogen Watch	2012	China	35.8617	104.195	Clinical	Asia	ST169				GCA_009747335.1
12-5_S29		Pathogen Watch	2012	China	35.8617	104.195	Clinical	Asia	ST75				GCA_009747285.1
12-6_S30		Pathogen Watch	2012	China	35.8617	104.195	Clinical	Asia	ST169				GCA_009747325.1
A120416W2		Pathogen Watch	2012	Austria	47.5162	14.5501	Environmental	Europe	ST667				GCF_006802945.1
A120502W2		Pathogen Watch	2012	Austria	47.5162	14.5501	Environmental	Europe	ST668				GCF_006802935.1
A120502Z1		Pathogen Watch	2012	Austria	47.5162	14.5501	Environmental	Europe	ST8				GCF_006802905.1
A120502Z5		Pathogen Watch	2012	Austria	47.5162	14.5501	Environmental	Europe	ST460				GCF_006802925.1
A120618Z1		Pathogen Watch	2012	Austria	47.5162	14.5501	Environmental	Europe	ST669				GCF_006802915.1
A120716Z3		Pathogen Watch	2012	Austria	47.5162	14.5501	Environmental	Europe	ST670				GCF_006802865.1
A120730Z1		Pathogen Watch	2012	Austria	47.5162	14.5501	Environmental	Europe	ST635				GCF_006802805.1
A121001W1		Pathogen Watch	2012	Austria	47.5162	14.5501	Environmental	Europe	ST664				GCF_006802815.1
A121001W2		Pathogen Watch	2012	Austria	47.5162	14.5501	Environmental	Europe	ST646				GCF_006802785.1
A12JL36W17		Pathogen Watch	2012	Austria	47.5162	14.5501	Environmental	Europe	ST647				GCF_006802495.1
L174		Pathogen Watch	2012	Democratic Republic of the Congo	-4.03833	21.7587		Africa	ST515	SAMEA2144649				ERS326770	ERP130155
L184		Pathogen Watch	2012	Democratic Republic of the Congo	-4.03833	21.7587		Africa	ST515	SAMEA2445149				ERS431688	ERP130155
L193		Pathogen Watch	2012	Democratic Republic of the Congo	-4.03833	21.7587		Africa	ST515	SAMEA2161302				ERS326788	ERP130155
L198		Pathogen Watch	2012	Democratic Republic of the Congo	-4.03833	21.7587		Africa	ST515	SAMEA2163315				ERS326793	ERP130155
L201		Pathogen Watch	2012	Democratic Republic of the Congo	-4.03833	21.7587		Africa	ST515	SAMEA2159402				ERS326796	ERP130155
L204		Pathogen Watch	2012	Democratic Republic of the Congo	-4.03833	21.7587		Africa	ST515	SAMEA2155915				ERS326799	ERP130155
L254		Pathogen Watch	2012	Zambia	-13.1339	27.8493	Human	Africa	ST515	SAMEA2160668				ERS326847	ERP130155
L268		Pathogen Watch	2012	Zambia	-13.1339	27.8493	Human	Africa	ST515	SAMEA2152544				ERS326861	ERP130155
L273		Pathogen Watch	2012	Zambia	-13.1339	27.8493	Human	Africa	ST515	SAMEA2144605				ERS326866	ERP130155
L339		Pathogen Watch	2012	Democratic Republic of the Congo	-4.03833	21.7587	Human	Africa	ST515	SAMEA2445241				ERS431780	ERP130155
BGD051		Pathogen Watch	2011	Bangladesh	23.685	90.3563	Clinical	Asia	ST69	SAMD00432166		DRR335647	GCA_024016615.1	DRS231867		DRX324643
BGD052		Pathogen Watch	2011	Bangladesh	23.685	90.3563	Clinical	Asia	ST69	SAMD00432167		DRR335648	GCA_024016595.1	DRS231868		DRX324644
BGD053		Pathogen Watch	2011	Bangladesh	23.685	90.3563	Clinical	Asia	ST69	SAMD00432168		DRR335649	GCA_024016575.1	DRS231869		DRX324645
BGD114		Pathogen Watch	2011	Bangladesh	23.685	90.3563	Clinical	Asia	ST69				GCA_018074565.1
BGD115		Pathogen Watch	2011	Bangladesh	23.685	90.3563		Asia	ST69	SAMD00432189		DRR335670	GCA_024016155.1	DRS231890		DRX324666
BGD116		Pathogen Watch	2011	Bangladesh	23.685	90.3563	Clinical	Asia	ST69				GCA_015750385.1
BGD117		Pathogen Watch	2011	Bangladesh	23.685	90.3563	Clinical	Asia	ST69				GCA_018074505.1
CNRVC110078		Pathogen Watch	2011	Bangladesh	23.685	90.3563	Human (traveller)	Asia	ST69	SAMEA104543373				ERS2154657	ERP130155
DCC-028		Pathogen Watch	2011	Bangladesh	23.685	90.3563	Clinical	Asia	ST69				GCA_015749125.1
DCC-159		Pathogen Watch	2011	Bangladesh	23.685	90.3563	Clinical	Asia	ST69				GCA_015749905.1
004_18A_douala_2011	ERR1366100	Pathogen Watch	2011	Cameroon	7.36972	12.3547	Clinical	Africa	ST69	SAMEA3934802	ERR1366100			ERS1121936	ERP130155
011_17A_douala_2011	ERR1366101	Pathogen Watch	2011	Cameroon	7.36972	12.3547	Clinical	Africa	ST69	SAMEA3934803	ERR1366101			ERS1121937	ERP130155
021_5A_bafoussam_2011	ERR1366102	Pathogen Watch	2011	Cameroon	7.36972	12.3547	Clinical	Africa	ST69	SAMEA3934804	ERR1366102			ERS1121938	ERP130155
041-1A_baham_2011	ERR1366103	Pathogen Watch	2011	Cameroon	7.36972	12.3547	Clinical	Africa	ST69	SAMEA3934805	ERR1366103			ERS1121939	ERP130155
063-9A_yaounde_2011	ERR1366104	Pathogen Watch	2011	Cameroon	7.36972	12.3547	Clinical	Africa	ST69	SAMEA3934806	ERR1366104			ERS1121940	ERP130155
066-13A_edea_2011	ERR1366105	Pathogen Watch	2011	Cameroon	7.36972	12.3547	Clinical	Africa	ST69	SAMEA3934807	ERR1366105			ERS1121941	ERP130155
068-9A_yaounde_2011	ERR1366106	Pathogen Watch	2011	Cameroon	7.36972	12.3547	Clinical	Africa	ST69	SAMEA3934808	ERR1366106			ERS1121942	ERP130155
089-10A_mbalmayo_2011	ERR1366107	Pathogen Watch	2011	Cameroon	7.36972	12.3547	Clinical	Africa	ST69	SAMEA3934809	ERR1366107			ERS1121943	ERP130155
094-13A_ebolowa_2011	ERR1366108	Pathogen Watch	2011	Cameroon	7.36972	12.3547	Clinical	Africa	ST69	SAMEA3934810	ERR1366108			ERS1121944	ERP130155
139-7A_foumbot_2011	ERR1366109	Pathogen Watch	2011	Cameroon	7.36972	12.3547	Clinical	Africa	ST69	SAMEA3934811	ERR1366109			ERS1121945	ERP130155
CNRVC110230		Pathogen Watch	2011	Chad	15.4542	18.7322	Human	Africa	ST69	SAMEA103900851				ERS1590019	ERP130155
CNRVC110241		Pathogen Watch	2011	Chad	15.4542	18.7322	Human	Africa	ST69	SAMEA103900852				ERS1590020	ERP130155
YN2011004		Pathogen Watch	2011	China	35.8617	104.195	Clinical	Asia	ST69				GCF_001029975.1
2011V-1021		Pathogen Watch	2011	Dominican Republic	18.7357	-70.1627	Clinical	North America	ST69				GCF_000237665.1
DR1		Pathogen Watch	2011	Dominican Republic	18.7357	-70.1627	clinical	North America	ST69	SAMN01095804				SRS352127	ERP130155
15_11	ERR1953629	Pathogen Watch	2011	Ghana	7.94653	-1.02319	Human	Africa	ST69		ERR1953629
16_11	ERR1953636	Pathogen Watch	2011	Ghana	7.94653	-1.02319	Human	Africa	ST69		ERR1953636
28_11	ERR1953632	Pathogen Watch	2011	Ghana	7.94653	-1.02319	Human	Africa	ST69		ERR1953632
29_11	ERR1953635	Pathogen Watch	2011	Ghana	7.94653	-1.02319	Human	Africa	ST69		ERR1953635
2_11	ERR1953638	Pathogen Watch	2011	Ghana	7.94653	-1.02319	Human	Africa	ST69		ERR1953638
30_11	ERR1953634	Pathogen Watch	2011	Ghana	7.94653	-1.02319	Human	Africa	ST69		ERR1953634
3_11	ERR1953633	Pathogen Watch	2011	Ghana	7.94653	-1.02319	Human	Africa	ST69		ERR1953633
479_11	ERR1953630	Pathogen Watch	2011	Ghana	7.94653	-1.02319	Human	Africa	ST69		ERR1953630
5_11	ERR1953631	Pathogen Watch	2011	Ghana	7.94653	-1.02319	Human	Africa	ST69		ERR1953631
712_11		Pathogen Watch	2011	Ghana	7.94653	-1.02319		Africa	ST69	SAMEA3356127				ERS710419	ERP130155
BCH-01350		Pathogen Watch	2011	India	20.5937	78.9629	Clinical	Asia	ST69				GCA_018037045.1
BCH-01451		Pathogen Watch	2011	India	20.5937	78.9629	Clinical	Asia	ST69				GCA_018037005.1
BCH-01536		Pathogen Watch	2011	India	20.5937	78.9629	Clinical	Asia	ST69				GCA_015741625.1
BCH-01776		Pathogen Watch	2011	India	20.5937	78.9629	Clinical	Asia	ST69				GCA_015742785.1
IDH-03506		Pathogen Watch	2011	India	20.5937	78.9629	Clinical	Asia	ST69				GCA_015743125.1
IDH-03584		Pathogen Watch	2011	India	20.5937	78.9629	Clinical	Asia	ST69				GCA_018037065.1
IDH-03633		Pathogen Watch	2011	India	20.5937	78.9629	Clinical	Asia	ST69				GCA_015742865.1
IDH-03766		Pathogen Watch	2011	India	20.5937	78.9629	Clinical	Asia	ST69				GCA_015741745.1
IDH-03892		Pathogen Watch	2011	India	20.5937	78.9629	Clinical	Asia	ST69				GCA_015742725.1
IDH-03997		Pathogen Watch	2011	India	20.5937	78.9629	Clinical	Asia	ST69				GCA_015742745.1
CNRVC110058		Pathogen Watch	2011	Nigeria	9.082	8.67528	Human	Africa	ST69	SAMEA103900845				ERS1590013	ERP130155
CNRVC110060		Pathogen Watch	2011	Nigeria	9.082	8.67528	Human	Africa	ST69	SAMEA103900846				ERS1590014	ERP130155
CNRVC110262		Pathogen Watch	2011	Nigeria	9.082	8.67528	Human	Africa	ST69	SAMEA103900853				ERS1590021	ERP130155
PhRBD_Vc311		Pathogen Watch	2011	Philippines	12.8797	121.774	Clinical	Asia	ST69				GCF_001027505.1
PhRBD_Vc326		Pathogen Watch	2011	Philippines	12.8797	121.774	Clinical	Asia	ST69				GCF_001027485.1
PhRBD_VcEnv		Pathogen Watch	2011	Philippines	12.8797	121.774	Clinical	Asia	ST69				GCF_001027495.1
2011EL-301		Pathogen Watch	2011	Russia	61.524	105.319	Environmental	Europe/Asia	ST69				GCF_000257415.2
Tanz_58		Pathogen Watch	2011	Tanzania	-6.36903	34.8888	Clinical	Africa	ST69				GCF_002076735.1
L399		Pathogen Watch	2011	Togo	8.61954	0.824782	Human	Africa	ST69	SAMEA2445299				ERS431838	ERP130155
L400		Pathogen Watch	2011	Togo	8.61954	0.824782	Human	Africa	ST69	SAMEA2445300				ERS431839	ERP130155
L403		Pathogen Watch	2011	Togo	8.61954	0.824782	Human	Africa	ST69	SAMEA2445303				ERS431842	ERP130155
L408		Pathogen Watch	2011	Togo	8.61954	0.824782	Human	Africa	ST69	SAMEA2445308				ERS431847	ERP130155
76		Pathogen Watch	2011	Ukraine	48.3794	31.1656	Clinical	Europe	ST69				GCF_001899465.1
11-1_S22		Pathogen Watch	2011	China	35.8617	104.195	Clinical	Asia	ST182				GCA_009747465.1
11-2_S78		Pathogen Watch	2011	China	35.8617	104.195	Clinical	Asia	ST182				GCA_009747445.1
11-3_S23		Pathogen Watch	2011	China	35.8617	104.195	Clinical	Asia	ST170				GCA_009747565.1
11-6_S26		Pathogen Watch	2011	China	35.8617	104.195	Clinical	Asia	ST75				GCA_009747415.1
11-7_S27		Pathogen Watch	2011	China	35.8617	104.195	Clinical	Asia	ST75				GCA_009747375.1
2011EL_1133		Pathogen Watch	2011	Haiti	18.9712	-72.2852	Clinical	North America	ST-				GCA_000237625.2
2011V-1043	SRR11245260	Pathogen Watch	2011	USA	37.0902	-95.7129	stool	North America	ST754		SRR11245260
4T5		Pathogen Watch	2011	Thailand	15.87	100.993	water (river)	Asia	ST1539	SAMEA4057585				ERS1228695	ERP130155
A110509W1		Pathogen Watch	2011	Austria	47.5162	14.5501	Environmental	Europe	ST658				GCF_006803155.1
A110523Z4		Pathogen Watch	2011	Austria	47.5162	14.5501	Environmental	Europe	ST659				GCF_006803115.1
A110621W3		Pathogen Watch	2011	Austria	47.5162	14.5501	Environmental	Europe	ST660				GCF_006803125.1
A110704W4		Pathogen Watch	2011	Austria	47.5162	14.5501	Environmental	Europe	ST661				GCF_006803105.1
A110829Z5		Pathogen Watch	2011	Austria	47.5162	14.5501	Environmental	Europe	ST662				GCF_006803135.1
A110829Z6		Pathogen Watch	2011	Austria	47.5162	14.5501	Environmental	Europe	ST663				GCF_006803035.1
A110912Z1		Pathogen Watch	2011	Austria	47.5162	14.5501	Environmental	Europe	ST664				GCF_006803045.1
A110926W4		Pathogen Watch	2011	Austria	47.5162	14.5501	Environmental	Europe	ST666				GCF_006803005.1
A110912Z3		Pathogen Watch	2011	Austria	47.5162	14.5501	Environmental	Europe	ST665				GCF_006803025.1
A111010Z3		Pathogen Watch	2011	Austria	47.5162	14.5501	Environmental	Europe	ST664				GCF_006803015.1
CNRVC110266		Pathogen Watch	2011	Central African Republic	6.61111	20.9394	Human	Africa	ST515	SAMEA103900854				ERS1590022	ERP130155
CNRVC110272		Pathogen Watch	2011	Central African Republic	6.61111	20.9394	Human	Africa	ST515	SAMEA103900855				ERS1590023	ERP130155
DT7		Pathogen Watch	2011	Thailand	15.87	100.993	water	Asia	ST-	SAMEA4057602				ERS1228712	ERP130155
DT8		Pathogen Watch	2011	Thailand	15.87	100.993	water	Asia	ST-	SAMEA4057603				ERS1228713	ERP130155
L300		Pathogen Watch	2011	Democratic Republic of the Congo	-4.03833	21.7587	Human	Africa	ST515	SAMEA2445205				ERS431744	ERP130155
L310		Pathogen Watch	2011	Democratic Republic of the Congo	-4.03833	21.7587	Human	Africa	ST515	SAMEA2445215				ERS431754	ERP130155
L354		Pathogen Watch	2011	Democratic Republic of the Congo	-4.03833	21.7587	Human	Africa	ST515	SAMEA2445256				ERS431795	ERP130155
MK14		Pathogen Watch	2011	Thailand	15.87	100.993	water (river)	Asia	ST1536	SAMEA4057584				ERS1228694	ERP130155
ZJ11010		Pathogen Watch	2011	China	35.8617	104.195	Clinical	Asia	ST170	SAMN04196980				SRS1123681	ERP130155
BGD037		Pathogen Watch	2010	Bangladesh	23.685	90.3563	Clinical	Asia	ST69	SAMD00432154		DRR335635	GCA_024016855.1	DRS231855		DRX324631
BGD038		Pathogen Watch	2010	Bangladesh	23.685	90.3563	Clinical	Asia	ST69	SAMD00432155		DRR335636	GCA_024016815.1	DRS231856		DRX324632
BGD039		Pathogen Watch	2010	Bangladesh	23.685	90.3563	Clinical	Asia	ST69	SAMD00432156		DRR335637	GCA_024016825.1	DRS231857		DRX324633
BGD040		Pathogen Watch	2010	Bangladesh	23.685	90.3563	Clinical	Asia	ST69	SAMD00432157		DRR335638	GCA_024016795.1	DRS231858		DRX324634
BGD041		Pathogen Watch	2010	Bangladesh	23.685	90.3563	Clinical	Asia	ST69	SAMD00432158		DRR335639	GCA_024016875.1	DRS231859		DRX324635
BGD042		Pathogen Watch	2010	Bangladesh	23.685	90.3563	Clinical	Asia	ST69	SAMD00432159		DRR335640	GCA_024016775.1	DRS231860		DRX324636
BGD044		Pathogen Watch	2010	Bangladesh	23.685	90.3563	Clinical	Asia	ST69	SAMD00432160		DRR335641	GCA_024016755.1	DRS231861		DRX324637
BGD045		Pathogen Watch	2010	Bangladesh	23.685	90.3563	Clinical	Asia	ST69	SAMD00432161		DRR335642	GCA_024016715.1	DRS231862		DRX324638
BGD046		Pathogen Watch	2010	Bangladesh	23.685	90.3563	Clinical	Asia	ST69	SAMD00432162		DRR335643	GCA_024016695.1	DRS231863		DRX324639
BGD047		Pathogen Watch	2010	Bangladesh	23.685	90.3563	Clinical	Asia	ST69	SAMD00432163		DRR335644	GCA_024016735.1	DRS231864		DRX324640
CNRVC100176		Pathogen Watch	2010	Benin	9.30769	2.31583	Human	Africa	ST69	SAMEA103900838				ERS1590006	ERP130155
CNRVC100183		Pathogen Watch	2010	Benin	9.30769	2.31583	Human	Africa	ST69	SAMEA103900839				ERS1590007	ERP130155
278_1A_douala_2010	ERR1366114	Pathogen Watch	2010	Cameroon	7.36972	12.3547	Clinical	Africa	ST69	SAMEA3934816	ERR1366114			ERS1121950	ERP130155
278_8A_douala_2010	ERR1366115	Pathogen Watch	2010	Cameroon	7.36972	12.3547	Clinical	Africa	ST69	SAMEA3934817	ERR1366115			ERS1121951	ERP130155
281_8A_douala_2010	ERR1366116	Pathogen Watch	2010	Cameroon	7.36972	12.3547	Clinical	Africa	ST69	SAMEA3934818	ERR1366116			ERS1121952	ERP130155
285_11A_foumban_2010	ERR1366117	Pathogen Watch	2010	Cameroon	7.36972	12.3547	Clinical	Africa	ST69	SAMEA3934819	ERR1366117			ERS1121953	ERP130155
322-3E_yaounde_2010	ERR1366123	Pathogen Watch	2010	Cameroon	7.36972	12.3547	Clinical	Africa	ST69	SAMEA3934825	ERR1366123			ERS1121959	ERP130155
330_2A_buea_2010	ERR1366119	Pathogen Watch	2010	Cameroon	7.36972	12.3547	Clinical	Africa	ST69	SAMEA3934821	ERR1366119			ERS1121955	ERP130155
342_10A_douala_2010	ERR1366121	Pathogen Watch	2010	Cameroon	7.36972	12.3547	Clinical	Africa	ST69	SAMEA3934822	ERR1366121			ERS1121956	ERP130155
355_1A_douala_2010	ERR1366122	Pathogen Watch	2010	Cameroon	7.36972	12.3547	Clinical	Africa	ST69	SAMEA3934824	ERR1366122			ERS1121958	ERP130155
CMR001		Pathogen Watch	2010	Cameroon	7.36972	12.3547	Clinical	Africa	ST69				GCF_001860225.1
CMR007		Pathogen Watch	2010	Cameroon	7.36972	12.3547	Clinical	Africa	ST69				GCF_001860265.1
CNRVC100240		Pathogen Watch	2010	Chad	15.4542	18.7322	Human	Africa	ST69	SAMEA103900842				ERS1590010	ERP130155
CNRVC100246		Pathogen Watch	2010	Chad	15.4542	18.7322	Human	Africa	ST69	SAMEA103900843				ERS1590011	ERP130155
1009		Pathogen Watch	2010	China	35.8617	104.195	Soft-shelled turtle	Asia	ST69				GCF_007624905.1
AHV1003-CDC		Pathogen Watch	2010	China	35.8617	104.195	Clinical	Asia	ST69	SAMEA2696124				ERS524703	ERP130155
JS4		Pathogen Watch	2010	China	35.8617	104.195	Clinical	Asia	ST69	SAMEA3212656				ERS640543	ERP130155
14_10	ERR1953646	Pathogen Watch	2010	Ghana	7.94653	-1.02319	Human	Africa	ST69		ERR1953646
16_10	ERR1953647	Pathogen Watch	2010	Ghana	7.94653	-1.02319	Human	Africa	ST69		ERR1953647
17_10	ERR1953649	Pathogen Watch	2010	Ghana	7.94653	-1.02319	Human	Africa	ST69		ERR1953649
18_10	ERR1953644	Pathogen Watch	2010	Ghana	7.94653	-1.02319	Human	Africa	ST69		ERR1953644
20_10	ERR1953651	Pathogen Watch	2010	Ghana	7.94653	-1.02319	Human	Africa	ST69		ERR1953651
25_10	ERR1953650	Pathogen Watch	2010	Ghana	7.94653	-1.02319	Human	Africa	ST69		ERR1953650
32_10	ERR1953645	Pathogen Watch	2010	Ghana	7.94653	-1.02319	Human	Africa	ST69		ERR1953645
33_10	ERR1953642	Pathogen Watch	2010	Ghana	7.94653	-1.02319	Human	Africa	ST69		ERR1953642
38_10	ERR1953648	Pathogen Watch	2010	Ghana	7.94653	-1.02319	Human	Africa	ST69		ERR1953648
50_10	ERR1953643	Pathogen Watch	2010	Ghana	7.94653	-1.02319	Human	Africa	ST69		ERR1953643
2010AA-142		Pathogen Watch	2010	Haiti	18.9712	-72.2852	Clinical	North America	ST69				GCF_000788425.1
2010AA-143		Pathogen Watch	2010	Haiti	18.9712	-72.2852	Clinical	North America	ST69				GCF_000788415.1
2010AA-144		Pathogen Watch	2010	Haiti	18.9712	-72.2852	Clinical	North America	ST69				GCF_000788435.1
2010AA-145		Pathogen Watch	2010	Haiti	18.9712	-72.2852	Clinical	North America	ST69				GCF_000788535.1
2010AA-146		Pathogen Watch	2010	Haiti	18.9712	-72.2852	Clinical	North America	ST69				GCF_000788555.1
2010AA-147		Pathogen Watch	2010	Haiti	18.9712	-72.2852	Clinical	North America	ST69				GCF_000788575.1
2010AA-148		Pathogen Watch	2010	Haiti	18.9712	-72.2852	Clinical	North America	ST69				GCF_000788595.1
2010AA-150		Pathogen Watch	2010	Haiti	18.9712	-72.2852	Clinical	North America	ST69				GCF_000788615.1
2010AA-151		Pathogen Watch	2010	Haiti	18.9712	-72.2852	Clinical	North America	ST69				GCF_000788635.1
2010EL_1786		Pathogen Watch	2010	Haiti	18.9712	-72.2852	Clinical	North America	ST69				GCF_000166455.1
BCH-00312		Pathogen Watch	2010	India	20.5937	78.9629	Clinical	Asia	ST69				GCA_015741925.1
BCH-00965		Pathogen Watch	2010	India	20.5937	78.9629	Clinical	Asia	ST69				GCA_015741865.1
IDH-02777		Pathogen Watch	2010	India	20.5937	78.9629	Clinical	Asia	ST69				GCA_015741885.1
IDH-02843		Pathogen Watch	2010	India	20.5937	78.9629	Clinical	Asia	ST69				GCA_015741845.1
IDH-02922		Pathogen Watch	2010	India	20.5937	78.9629	Clinical	Asia	ST69				GCA_015742765.1
IDH-02991		Pathogen Watch	2010	India	20.5937	78.9629	Clinical	Asia	ST69				GCA_015742845.1
IDH-03107		Pathogen Watch	2010	India	20.5937	78.9629	Clinical	Asia	ST69				GCA_015741785.1
IDH-03159		Pathogen Watch	2010	India	20.5937	78.9629	Clinical	Asia	ST69				GCA_015742805.1
IDH-03291		Pathogen Watch	2010	India	20.5937	78.9629	Clinical	Asia	ST69				GCA_015742825.1
IDH-03329		Pathogen Watch	2010	India	20.5937	78.9629	Clinical	Asia	ST69				GCA_017977125.1
4621STDY6714778		Pathogen Watch	2010	Kenya	-0.023559	37.9062	Human	Africa	ST69	SAMEA101023918				ERS1572813	ERP130155
204	ERR163271	Pathogen Watch	2010	Mexico	23.6345	-102.553	River water	North America	ST69		ERR163271
210	ERR163259	Pathogen Watch	2010	Mexico	23.6345	-102.553	River water	North America	ST69		ERR163259
211	ERR163260	Pathogen Watch	2010	Mexico	23.6345	-102.553	River water	North America	ST69		ERR163260
2496	ERR163268	Pathogen Watch	2010	Mexico	23.6345	-102.553	Clinical	North America	ST69		ERR163268
601	ERR163263	Pathogen Watch	2010	Mexico	23.6345	-102.553	Food	North America	ST69		ERR163263
1019828.5		Pathogen Watch	2010	Mozambique	-18.6657	35.5296	stool	Africa	ST69				GCF_002098805.1
1019829.2		Pathogen Watch	2010	Mozambique	-18.6657	35.5296	stool	Africa	ST69				GCF_002098795.1
1020229.6		Pathogen Watch	2010	Mozambique	-18.6657	35.5296	stool	Africa	ST69				GCF_002098755.1
1020231.9		Pathogen Watch	2010	Mozambique	-18.6657	35.5296	stool	Africa	ST69				GCF_002098715.1
1020234		Pathogen Watch	2010	Mozambique	-18.6657	35.5296	stool	Africa	ST69				GCF_002098705.1
VC-1		Pathogen Watch	2010	Nepal	28.3949	84.124	Human	Asia	ST69	SAMN00632094				SRS213936	ERP130155
VC-10		Pathogen Watch	2010	Nepal	28.3949	84.124	Human	Asia	ST69	SAMN00632104				SRS213946	ERP130155
VC-11		Pathogen Watch	2010	Nepal	28.3949	84.124	Human	Asia	ST69	SAMN00632105				SRS213947	ERP130155
VC-12		Pathogen Watch	2010	Nepal	28.3949	84.124	Human	Asia	ST69	SAMN00632106				SRS213948	ERP130155
VC-13		Pathogen Watch	2010	Nepal	28.3949	84.124	Human	Asia	ST69	SAMN00632107				SRS213949	ERP130155
VC-14		Pathogen Watch	2010	Nepal	28.3949	84.124	Human	Asia	ST69	SAMN00632108				SRS213950	ERP130155
VC-15		Pathogen Watch	2010	Nepal	28.3949	84.124	Human	Asia	ST69	SAMN00632109				SRS213951	ERP130155
VC-16		Pathogen Watch	2010	Nepal	28.3949	84.124	Human	Asia	ST69	SAMN00632110				SRS213952	ERP130155
VC-17		Pathogen Watch	2010	Nepal	28.3949	84.124	Human	Asia	ST69	SAMN00632111				SRS213953	ERP130155
VC-18		Pathogen Watch	2010	Nepal	28.3949	84.124	Human	Asia	ST69	SAMN00632112				SRS213954	ERP130155
CNRVC140160		Pathogen Watch	2010	Niger	17.6078	8.08167	Human	Africa	ST69	SAMEA103900862				ERS1590030	ERP130155
CNRVC140167		Pathogen Watch	2010	Niger	17.6078	8.08167	Human	Africa	ST69	SAMEA103900863				ERS1590031	ERP130155
CNRVC100159		Pathogen Watch	2010	Nigeria	9.082	8.67528	Human	Africa	ST69	SAMEA103900835				ERS1590003	ERP130155
CNRVC100224		Pathogen Watch	2010	Nigeria	9.082	8.67528	Human	Africa	ST69	SAMEA103900841				ERS1590009	ERP130155
2010V-1014		Pathogen Watch	2010	Pakistan	30.3753	69.3451	Clinical	Asia	ST69				GCF_000237585.1
F12D1		Pathogen Watch	2010	Pakistan	30.3753	69.3451	Clinical	Asia	ST69	SAMEA1018568				ERS032856	ERP130155
F15KTH7		Pathogen Watch	2010	Pakistan	30.3753	69.3451	Clinical	Asia	ST69	SAMEA1018514				ERS032859	ERP130155
F16KTH6		Pathogen Watch	2010	Pakistan	30.3753	69.3451	Clinical	Asia	ST69	SAMEA1018276				ERS032860	ERP130155
F17KTH4		Pathogen Watch	2010	Pakistan	30.3753	69.3451	Clinical	Asia	ST69	SAMEA1018252				ERS032861	ERP130155
F18KTH3		Pathogen Watch	2010	Pakistan	30.3753	69.3451	Clinical	Asia	ST69	SAMEA1018649				ERS032862	ERP130155
F19KTH2		Pathogen Watch	2010	Pakistan	30.3753	69.3451	Clinical	Asia	ST69	SAMEA1018672				ERS032863	ERP130155
F1DN4		Pathogen Watch	2010	Pakistan	30.3753	69.3451	Clinical	Asia	ST69	SAMEA1018344				ERS032845	ERP130155
F2D59		Pathogen Watch	2010	Pakistan	30.3753	69.3451	Clinical	Asia	ST69	SAMEA1018324				ERS032846	ERP130155
F4D48		Pathogen Watch	2010	Pakistan	30.3753	69.3451	Clinical	Asia	ST69	SAMEA1018617				ERS032848	ERP130155
L3226		Pathogen Watch	2010	Russia	61.524	105.319	Clinical	Europe/Asia	ST69				GCA_000600255.1
4053022989		Pathogen Watch	2010	Thailand	15.87	100.993	rectal swab culture	Asia	ST69	SAMEA4057606				ERS1228716	ERP130155
4053023724		Pathogen Watch	2010	Thailand	15.87	100.993	stool	Asia	ST69	SAMEA4057608				ERS1228718	ERP130155
4053024303		Pathogen Watch	2010	Thailand	15.87	100.993	rectal swab culture	Asia	ST69	SAMEA4057607				ERS1228717	ERP130155
4053024306		Pathogen Watch	2010	Thailand	15.87	100.993	rectal swab culture	Asia	ST69	SAMEA4057609				ERS1228719	ERP130155
CP1042		Pathogen Watch	2010	Thailand	15.87	100.993	Clinical	Asia	ST69				GCF_000279345.1
P17		Pathogen Watch	2010	Thailand	15.87	100.993	stool	Asia	ST69	SAMEA4057577				ERS1228687	ERP130155
P30		Pathogen Watch	2010	Thailand	15.87	100.993	stool	Asia	ST69	SAMEA4057565				ERS1228675	ERP130155
P33		Pathogen Watch	2010	Thailand	15.87	100.993	stool	Asia	ST69	SAMEA4057579				ERS1228689	ERP130155
P34		Pathogen Watch	2010	Thailand	15.87	100.993	stool	Asia	ST69	SAMEA4057566				ERS1228676	ERP130155
P35		Pathogen Watch	2010	Thailand	15.87	100.993	stool	Asia	ST69	SAMEA4057567				ERS1228677	ERP130155
L387		Pathogen Watch	2010	Togo	8.61954	0.824782	Human	Africa	ST69	SAMEA2445287				ERS431826	ERP130155
L388		Pathogen Watch	2010	Togo	8.61954	0.824782	Human	Africa	ST69	SAMEA2445288				ERS431827	ERP130155
L390		Pathogen Watch	2010	Togo	8.61954	0.824782	Human	Africa	ST69	SAMEA2445290				ERS431829	ERP130155
L395		Pathogen Watch	2010	Togo	8.61954	0.824782	Human	Africa	ST69	SAMEA2445295				ERS431834	ERP130155
L397		Pathogen Watch	2010	Togo	8.61954	0.824782	Human	Africa	ST69	SAMEA2445297				ERS431836	ERP130155
10-11_S60		Pathogen Watch	2010	China	35.8617	104.195	Clinical	Asia	ST169				GCA_009747705.1
10-12_S11		Pathogen Watch	2010	China	35.8617	104.195	Clinical	Asia	ST75				GCA_009747645.1
10-14_S13		Pathogen Watch	2010	China	35.8617	104.195	Clinical	Asia	ST75				GCA_009747575.1
10-15_S14		Pathogen Watch	2010	China	35.8617	104.195	Clinical	Asia	ST75				GCA_009747615.1
10-16_S65		Pathogen Watch	2010	China	35.8617	104.195	Clinical	Asia	ST75				GCA_009747605.1
10-18_S16		Pathogen Watch	2010	China	35.8617	104.195	Clinical	Asia	ST169				GCA_009747545.1
10-5_S19		Pathogen Watch	2010	China	35.8617	104.195	Clinical	Asia	ST169				GCA_009747505.1
2283	ERR163266	Pathogen Watch	2010	Mexico	23.6345	-102.553	White Water	North America	ST170		ERR163266
2284	ERR163267	Pathogen Watch	2010	Mexico	23.6345	-102.553	Sewage	North America	ST170		ERR163267
2806	ERR163269	Pathogen Watch	2010	Mexico	23.6345	-102.553	Clinical	North America	ST680		ERR163269
391	ERR163261	Pathogen Watch	2010	Mexico	23.6345	-102.553	River water	North America	ST170		ERR163261
586	ERR163262	Pathogen Watch	2010	Mexico	23.6345	-102.553	Food (from suspected cholera case household)	North America	ST170		ERR163262
CNRVC100057		Pathogen Watch	2010	Zambia	-13.1339	27.8493	Human	Africa	ST515	SAMEA103900833				ERS1590001	ERP130155
CNRVC100062		Pathogen Watch	2010	Zambia	-13.1339	27.8493	Human	Africa	ST515	SAMEA103900834				ERS1590002	ERP130155
BGD029		Pathogen Watch	2009	Bangladesh	23.685	90.3563	Clinical	Asia	ST69	SAMD00432147		DRR335628	GCA_024016995.1	DRS231848		DRX324624
BGD030		Pathogen Watch	2009	Bangladesh	23.685	90.3563	Clinical	Asia	ST69	SAMD00432148		DRR335629	GCA_024016975.1	DRS231849		DRX324625
BGD031		Pathogen Watch	2009	Bangladesh	23.685	90.3563	Clinical	Asia	ST69	SAMD00432149		DRR335630	GCA_024016955.1	DRS231850		DRX324626
BGD032		Pathogen Watch	2009	Bangladesh	23.685	90.3563	Clinical	Asia	ST69	SAMD00432150		DRR335631	GCA_024017005.1	DRS231851		DRX324627
BGD033		Pathogen Watch	2009	Bangladesh	23.685	90.3563	Clinical	Asia	ST69	SAMD00432151		DRR335632	GCA_024016935.1	DRS231852		DRX324628
BGD034		Pathogen Watch	2009	Bangladesh	23.685	90.3563	Clinical	Asia	ST69	SAMD00432152		DRR335633	GCA_024016915.1	DRS231853		DRX324629
BGD035		Pathogen Watch	2009	Bangladesh	23.685	90.3563	Clinical	Asia	ST69	SAMD00432153		DRR335634	GCA_024016895.1	DRS231854		DRX324630
BGD101		Pathogen Watch	2009	Bangladesh	23.685	90.3563	Clinical	Asia	ST69				GCA_015750165.1
BGD102		Pathogen Watch	2009	Bangladesh	23.685	90.3563	Clinical	Asia	ST69				GCA_015750065.1
BGD104		Pathogen Watch	2009	Bangladesh	23.685	90.3563	Clinical	Asia	ST69				GCA_015750225.1
CNRVC090182		Pathogen Watch	2009	Cameroon	7.36972	12.3547	Human	Africa	ST69	SAMEA103900832				ERS1590000	ERP130155
902		Pathogen Watch	2009	China	35.8617	104.195	Clinical	Asia	ST69				GCF_007624835.1
910		Pathogen Watch	2009	China	35.8617	104.195	Clinical	Asia	ST69				GCF_007624975.1
217		Pathogen Watch	2009	Democratic Republic of the Congo	-4.03833	21.7587	Human	Africa	ST69	SAMEA2156164				ERS326605	ERP130155
3		Pathogen Watch	2009	Democratic Republic of the Congo	-4.03833	21.7587	Human	Africa	ST69	SAMEA2163482				ERS326626	ERP130155
L78		Pathogen Watch	2009	Democratic Republic of the Congo	-4.03833	21.7587	Human	Africa	ST69	SAMEA2445063				ERS431602	ERP130155
2009V_1085		Pathogen Watch	2009	India	20.5937	78.9629	Clinical	Asia	ST69				GCF_000237425.1
2009V_1096		Pathogen Watch	2009	India	20.5937	78.9629	Clinical	Asia	ST69				GCF_000237445.1
2009V_1131		Pathogen Watch	2009	India	20.5937	78.9629	Clinical	Asia	ST69				GCF_000237485.1
4966		Pathogen Watch	2009	India	20.5937	78.9629	Clinical	Asia	ST69	SAMEA2240675				ERS353748	ERP130155
5046		Pathogen Watch	2009	India	20.5937	78.9629	Clinical	Asia	ST69	SAMEA2240676				ERS353749	ERP130155
5064		Pathogen Watch	2009	India	20.5937	78.9629	Clinical	Asia	ST69	SAMEA2240677				ERS353750	ERP130155
5157		Pathogen Watch	2009	India	20.5937	78.9629	Clinical	Asia	ST69	SAMEA2240678				ERS353751	ERP130155
5159		Pathogen Watch	2009	India	20.5937	78.9629	Clinical	Asia	ST69	SAMEA2240679				ERS353752	ERP130155
5185		Pathogen Watch	2009	India	20.5937	78.9629	Clinical	Asia	ST69	SAMEA2240680				ERS353753	ERP130155
5186		Pathogen Watch	2009	India	20.5937	78.9629	Clinical	Asia	ST69	SAMEA2240681				ERS353754	ERP130155
7684		Pathogen Watch	2009	Kenya	-0.023559	37.9062		Africa	ST69				GCF_001260695.1
7685		Pathogen Watch	2009	Kenya	-0.023559	37.9062		Africa	ST69				GCF_001255915.1
7686		Pathogen Watch	2009	Kenya	-0.023559	37.9062		Africa	ST69				GCF_001258535.1
7687		Pathogen Watch	2009	Kenya	-0.023559	37.9062		Africa	ST69				GCF_001251435.1
302015		Pathogen Watch	2009	Mozambique	-18.6657	35.5296	stool	Africa	ST69				GCF_002098225.1
302029		Pathogen Watch	2009	Mozambique	-18.6657	35.5296	stool	Africa	ST69				GCF_002098235.1
CNRVC090175		Pathogen Watch	2009	Nigeria	9.082	8.67528	Human	Africa	ST69	SAMEA103900830				ERS1589998	ERP130155
CNRVC090177		Pathogen Watch	2009	Nigeria	9.082	8.67528	Human	Africa	ST69	SAMEA103900831				ERS1589999	ERP130155
2009V_1046		Pathogen Watch	2009	Pakistan	30.3753	69.3451	Clinical	Asia	ST69				GCF_000237405.1
2009V_1116		Pathogen Watch	2009	Pakistan	30.3753	69.3451	Clinical	Asia	ST69				GCF_000237465.1
CNRVC090123		Pathogen Watch	2009	Pakistan	30.3753	69.3451	Human	Asia	ST69	SAMEA103900827				ERS1589995	ERP130155
CNRVC090143		Pathogen Watch	2009	Pakistan	30.3753	69.3451	Human	Asia	ST69	SAMEA103900828				ERS1589996	ERP130155
CNRVC090144		Pathogen Watch	2009	Pakistan	30.3753	69.3451	Human	Asia	ST69	SAMEA103900829				ERS1589997	ERP130155
2011EL_1137		Pathogen Watch	2009	South Africa	-30.5595	22.9375	Clinical	Africa	ST69				GCF_000237645.1
4784		Pathogen Watch	2009	Tanzania	-6.36903	34.8888		Africa	ST69				GCF_001254335.1
CP1038		Pathogen Watch	2009	Zimbabwe	-19.0154	29.1549	Clinical	Africa	ST69				GCF_000279325.1
Zim_12		Pathogen Watch	2009	Zimbabwe	-19.0154	29.1549		Africa	ST69	SAMEA1018464				ERS027711	ERP130155
Zim_25		Pathogen Watch	2009	Zimbabwe	-19.0154	29.1549		Africa	ST69	SAMEA1018441				ERS027712	ERP130155
Zim_27		Pathogen Watch	2009	Zimbabwe	-19.0154	29.1549		Africa	ST69	SAMEA1018421				ERS027713	ERP130155
09-14_S24		Pathogen Watch	2009	China	35.8617	104.195	Clinical	Asia	ST169				GCA_009748115.1
09-15_S25		Pathogen Watch	2009	China	35.8617	104.195	Clinical	Asia	ST-				GCA_009748165.1
09-16_S26		Pathogen Watch	2009	China	35.8617	104.195	Clinical	Asia	ST75				GCA_009748125.1
09-17_S30		Pathogen Watch	2009	China	35.8617	104.195	Clinical	Asia	ST75				GCA_009748105.1
09-18_S31		Pathogen Watch	2009	China	35.8617	104.195	Clinical	Asia	ST75				GCA_009748085.1
09-19_S32		Pathogen Watch	2009	China	35.8617	104.195	Clinical	Asia	ST75				GCA_009748055.1
09-20_S8		Pathogen Watch	2009	China	35.8617	104.195	Clinical	Asia	ST75				GCA_009748025.1
09-21_S34		Pathogen Watch	2009	China	35.8617	104.195	Clinical	Asia	ST75				GCA_009748005.1
2		Pathogen Watch	2009	Democratic Republic of the Congo	-4.03833	21.7587	Human	Africa	ST515	SAMEA1968664				ERS326622	ERP130155
3271	ERR163258	Pathogen Watch	2009	Mexico	23.6345	-102.553	Clinical	North America	ST-		ERR163258
622		Pathogen Watch	2009	Democratic Republic of the Congo	-4.03833	21.7587	Human	Africa	ST515	SAMEA2143322				ERS326675	ERP130155
726		Pathogen Watch	2009	Democratic Republic of the Congo	-4.03833	21.7587	Human	Africa	ST515	SAMEA2143247				ERS326633	ERP130155
7682		Pathogen Watch	2009	Kenya	-0.023559	37.9062		Africa	ST-				GCA_001249815
L1		Pathogen Watch	2009	Democratic Republic of the Congo	-4.03833	21.7587	Human	Africa	ST515	SAMEA2444992				ERS431531	ERP130155
VC53		Pathogen Watch	2009	USA	37.0902	-95.7129	Environmental: oyster	North America	ST-				GCF_001857155.1
VC56		Pathogen Watch	2009	USA	37.0902	-95.7129	Environmental: oyster	North America	ST-				GCF_001857175.1
VC_521_09	ERR353352	Pathogen Watch	2009	Paraguay	-23.4425	-58.4438	Clinical	South America	ST170		ERR353352
Vc_YB1G01		Pathogen Watch	2009	USA	37.0902	-95.7129	Environmental	North America	ST773								Prof. Yann Boucher
Vc_YB2A12		Pathogen Watch	2009	USA	37.0902	-95.7129	Environmental	North America	ST771								Prof. Yann Boucher
Vc_YB2C05		Pathogen Watch	2009	USA	37.0902	-95.7129	Environmental	North America	ST772								Prof. Yann Boucher
Vc_YB2D07		Pathogen Watch	2009	USA	37.0902	-95.7129	Environmental	North America	ST-								Prof. Yann Boucher
Vc_YB2E01		Pathogen Watch	2009	USA	37.0902	-95.7129	Environmental	North America	ST750								Prof. Yann Boucher
Vc_YB3F10		Pathogen Watch	2009	USA	37.0902	-95.7129	Environmental	North America	ST1398								Prof. Yann Boucher
Vc_YB4B01		Pathogen Watch	2009	USA	37.0902	-95.7129	Environmental	North America	ST463								Prof. Yann Boucher
Vc_YB4G08		Pathogen Watch	2009	USA	37.0902	-95.7129	Environmental	North America	ST770								Prof. Yann Boucher
BGD016		Pathogen Watch	2008	Bangladesh	23.685	90.3563	Clinical	Asia	ST69	SAMD00432138		DRR335619	GCA_024017165.1	DRS231839		DRX324615
BGD018		Pathogen Watch	2008	Bangladesh	23.685	90.3563	Clinical	Asia	ST69	SAMD00432139		DRR335620	GCA_024017145.1	DRS231840		DRX324616
BGD019		Pathogen Watch	2008	Bangladesh	23.685	90.3563	Clinical	Asia	ST69	SAMD00432140		DRR335621	GCA_024017205.1	DRS231841		DRX324617
BGD020		Pathogen Watch	2008	Bangladesh	23.685	90.3563	Clinical	Asia	ST69	SAMD00432141		DRR335622	GCA_024017135.1	DRS231842		DRX324618
BGD021		Pathogen Watch	2008	Bangladesh	23.685	90.3563	Clinical	Asia	ST69	SAMD00432142		DRR335623	GCA_024017075.1	DRS231843		DRX324619
BGD022		Pathogen Watch	2008	Bangladesh	23.685	90.3563	Clinical	Asia	ST69	SAMD00432143		DRR335624	GCA_024017095.1	DRS231844		DRX324620
BGD023		Pathogen Watch	2008	Bangladesh	23.685	90.3563	Clinical	Asia	ST69	SAMD00432144		DRR335625	GCA_024017115.1	DRS231845		DRX324621
BGD024		Pathogen Watch	2008	Bangladesh	23.685	90.3563	Clinical	Asia	ST69	SAMD00432145		DRR335626	GCA_024017035.1	DRS231846		DRX324622
BGD025		Pathogen Watch	2008	Bangladesh	23.685	90.3563	Clinical	Asia	ST69	SAMD00432146		DRR335627	GCA_024017045.1	DRS231847		DRX324623
MAB014		Pathogen Watch	2008	Bangladesh	23.685	90.3563	Clinical	Asia	ST69	SAMD00432222		DRR335703	GCA_024015495.1	DRS231923		DRX324699
CNRVC080762		Pathogen Watch	2008	Cameroon	7.36972	12.3547	Human	Africa	ST69	SAMEA103900825				ERS1589993	ERP130155
CNRVC080764		Pathogen Watch	2008	Cameroon	7.36972	12.3547	Human	Africa	ST69	SAMEA103900826				ERS1589994	ERP130155
2255-CDC		Pathogen Watch	2008	China	35.8617	104.195	Clinical	Asia	ST69	SAMEA2698338				ERS526215	ERP130155
820		Pathogen Watch	2008	China	35.8617	104.195	Clinical	Asia	ST69				GCF_007624845.1
ICDC-VC2272		Pathogen Watch	2008	China	35.8617	104.195	Clinical	Asia	ST69	SAMEA3212655				ERS640542	ERP130155
VC2248-1-CDC		Pathogen Watch	2008	China	35.8617	104.195	Clinical	Asia	ST69	SAMEA2698353				ERS526230	ERP130155
L284		Pathogen Watch	2008	Democratic Republic of the Congo	-4.03833	21.7587	Human	Africa	ST69	SAMEA2445190				ERS431729	ERP130155
K6975		Pathogen Watch	2008	Guinea Bissau	11.8037	-15.1804	Human	Africa	ST69	SAMEA103910194				ERS1599362	ERP130155
K6979		Pathogen Watch	2008	Guinea Bissau	11.8037	-15.1804	Human	Africa	ST69	SAMEA103910195				ERS1599363	ERP130155
CNRVC080397		Pathogen Watch	2008	India	20.5937	78.9629	Human	Asia	ST69	SAMEA103900822				ERS1589990	ERP130155
IDH-00373		Pathogen Watch	2008	India	20.5937	78.9629	Clinical	Asia	ST69				GCA_015742165.1
IDH-00449		Pathogen Watch	2008	India	20.5937	78.9629	Clinical	Asia	ST69				GCA_015742125.1
IDH-00527		Pathogen Watch	2008	India	20.5937	78.9629	Clinical	Asia	ST69				GCA_015742105.1
IDH-00544		Pathogen Watch	2008	India	20.5937	78.9629	Clinical	Asia	ST69				GCA_015742085.1
IDH-00574		Pathogen Watch	2008	India	20.5937	78.9629	Clinical	Asia	ST69				GCA_015742045.1
IDH-00745		Pathogen Watch	2008	India	20.5937	78.9629	Clinical	Asia	ST69				GCA_018037145.1
IDH-00845		Pathogen Watch	2008	India	20.5937	78.9629	Clinical	Asia	ST69				GCA_015742065.1
IDH-00982		Pathogen Watch	2008	India	20.5937	78.9629	Clinical	Asia	ST69				GCA_015741985.1
IDH-01241		Pathogen Watch	2008	India	20.5937	78.9629	Clinical	Asia	ST69				GCA_015742665.1
372	ERR163254	Pathogen Watch	2008	Mexico	23.6345	-102.553	Food	North America	ST69		ERR163254
504	ERR163255	Pathogen Watch	2008	Mexico	23.6345	-102.553	Food	North America	ST69		ERR163255
971	ERR163256	Pathogen Watch	2008	Mexico	23.6345	-102.553	Food	North America	ST69		ERR163256
CP1030		Pathogen Watch	2008	Mexico	23.6345	-102.553	Environmental	North America	ST69				GCF_000279555.1
300043		Pathogen Watch	2008	Mozambique	-18.6657	35.5296	stool	Africa	ST69				GCF_002098295.1
300208		Pathogen Watch	2008	Mozambique	-18.6657	35.5296	stool	Africa	ST69				GCF_002098345.1
300209		Pathogen Watch	2008	Mozambique	-18.6657	35.5296	stool	Africa	ST69				GCF_002098335.1
300215		Pathogen Watch	2008	Mozambique	-18.6657	35.5296	stool	Africa	ST69				GCF_002098255.1
3554-08		Pathogen Watch	2008	Nepal	28.3949	84.124	Clinical	Asia	ST69				GCF_000237725.1
CNRVC080122		Pathogen Watch	2008	Niger	17.6078	8.08167	Human	Africa	ST69	SAMEA103900817				ERS1589985	ERP130155
CNRVC080124		Pathogen Watch	2008	Niger	17.6078	8.08167	Human	Africa	ST69	SAMEA103900818				ERS1589986	ERP130155
CNRVC080383		Pathogen Watch	2008	South Sudan	6.87699	31.307	Human	Africa	ST69	SAMEA103900821				ERS1589989	ERP130155
08-19_S131		Pathogen Watch	2008	China	35.8617	104.195	Clinical	Asia	ST75				GCA_009748355.1
08-1_S127		Pathogen Watch	2008	China	35.8617	104.195	Clinical	Asia	ST173				GCA_009746805.1
08-20_S133		Pathogen Watch	2008	China	35.8617	104.195	Clinical	Asia	ST75				GCA_009748405.1
08-21_S134		Pathogen Watch	2008	China	35.8617	104.195	Clinical	Asia	ST75				GCA_009748385.1
08-3_S137		Pathogen Watch	2008	China	35.8617	104.195	Clinical	Asia	ST75				GCA_009748325.1
08-4_S138		Pathogen Watch	2008	China	35.8617	104.195	Clinical	Asia	ST75				GCA_009748285.1
2908	ERR163257	Pathogen Watch	2008	Mexico	23.6345	-102.553	Clinical	North America	ST731		ERR163257
300055		Pathogen Watch	2008	Mozambique	-18.6657	35.5296	stool	Africa	ST766				GCF_002097735.1
300205		Pathogen Watch	2008	Mozambique	-18.6657	35.5296	stool	Africa	ST733				GCF_002097745.1
300506		Pathogen Watch	2008	Mozambique	-18.6657	35.5296	stool	Africa	ST1346				GCF_002097755.1
3569_08		Pathogen Watch	2008	USA	37.0902	-95.7129	Environmental	North America	ST-				GCA_000237745.2
CNRVC080133		Pathogen Watch	2008	Democratic Republic of the Congo	-4.03833	21.7587	Human	Africa	ST515	SAMEA103900819				ERS1589987	ERP130155
CNRVC080370		Pathogen Watch	2008	Democratic Republic of the Congo	-4.03833	21.7587	Human	Africa	ST515	SAMEA103900820				ERS1589988	ERP130155
DL2111		Pathogen Watch	2008	USA	37.0902	-95.7129	Environmental (plankton)	North America	ST1492				GCF_017426745.1
DL2112		Pathogen Watch	2008	USA	37.0902	-95.7129	Environmental (plankton)	North America	ST1492				GCF_017426765.1
DL2113		Pathogen Watch	2008	USA	37.0902	-95.7129	Environmental (plankton)	North America	ST1492				GCF_017426815.1
DL2114		Pathogen Watch	2008	USA	37.0902	-95.7129	Environmental (plankton)	North America	ST1493				GCF_017426785.1
DL2115		Pathogen Watch	2008	USA	37.0902	-95.7129	Environmental (plankton)	North America	ST1492				GCF_017426845.1
DL2116		Pathogen Watch	2008	USA	37.0902	-95.7129	Environmental (plankton)	North America	ST1492				GCF_017426825.1
DL2117		Pathogen Watch	2008	USA	37.0902	-95.7129	Environmental (plankton)	North America	ST1492				GCF_017426885.1
DL4211		Pathogen Watch	2008	USA	37.0902	-95.7129	Environmental (plankton)	North America	ST1494				GCF_017426915.1
DL4212		Pathogen Watch	2008	USA	37.0902	-95.7129	Environmental (plankton)	North America	ST1495				GCF_017426905.1
L283		Pathogen Watch	2008	Democratic Republic of the Congo	-4.03833	21.7587	Human	Africa	ST515	SAMEA2445189				ERS431728	ERP130155
A487_1		Pathogen Watch	2007	Bangladesh	23.685	90.3563		Asia	ST69				GCF_001261535.1
BGD004		Pathogen Watch	2007	Bangladesh	23.685	90.3563	Clinical	Asia	ST69	SAMD00432126		DRR335607	GCA_024017445.1	DRS231827		DRX324603
BGD005		Pathogen Watch	2007	Bangladesh	23.685	90.3563	Clinical	Asia	ST69	SAMD00432127		DRR335608	GCA_024017375.1	DRS231828		DRX324604
BGD006		Pathogen Watch	2007	Bangladesh	23.685	90.3563	Clinical	Asia	ST69	SAMD00432128		DRR335609	GCA_024017395.1	DRS231829		DRX324605
BGD007		Pathogen Watch	2007	Bangladesh	23.685	90.3563	Clinical	Asia	ST69	SAMD00432129		DRR335610	GCA_024017415.1	DRS231830		DRX324606
BGD008		Pathogen Watch	2007	Bangladesh	23.685	90.3563	Clinical	Asia	ST69	SAMD00432130		DRR335611	GCA_024017355.1	DRS231831		DRX324607
BGD010		Pathogen Watch	2007	Bangladesh	23.685	90.3563	Clinical	Asia	ST69	SAMD00432132		DRR335613	GCA_024017295.1	DRS231833		DRX324609
BGD009		Pathogen Watch	2007	Bangladesh	23.685	90.3563	Clinical	Asia	ST69	SAMD00432131		DRR335612	GCA_024017335.1	DRS231832		DRX324608
BGD011		Pathogen Watch	2007	Bangladesh	23.685	90.3563	Clinical	Asia	ST69	SAMD00432133		DRR335614	GCA_024017315.1	DRS231834		DRX324610
BGD012		Pathogen Watch	2007	Bangladesh	23.685	90.3563	Clinical	Asia	ST69	SAMD00432134		DRR335615	GCA_024017275.1	DRS231835		DRX324611
CNRVC070164		Pathogen Watch	2007	Benin	9.30769	2.31583	Human	Africa	ST69	SAMEA103900813				ERS1589981	ERP130155
707		Pathogen Watch	2007	China	35.8617	104.195	Clinical	Asia	ST69				GCF_007624875.1
A482		Pathogen Watch	2007	Djibouti	11.8251	42.5903		Africa	ST69				GCA_001261095
A483		Pathogen Watch	2007	Djibouti	11.8251	42.5903		Africa	ST69				GCA_001251595
CNRVC070020		Pathogen Watch	2007	Djibouti	11.8251	42.5903	Human	Africa	ST69	SAMEA103900803				ERS1589971	ERP130155
4536		Pathogen Watch	2007	India	20.5937	78.9629		Asia	ST69				GCF_001255835.1
4538		Pathogen Watch	2007	India	20.5937	78.9629		Asia	ST69				GCF_001259715.1
4552		Pathogen Watch	2007	India	20.5937	78.9629		Asia	ST69				GCF_001259235.1
4551		Pathogen Watch	2007	India	20.5937	78.9629		Asia	ST69				GCF_001252055.1
4585		Pathogen Watch	2007	India	20.5937	78.9629		Asia	ST69				GCF_001252895.1
4593		Pathogen Watch	2007	India	20.5937	78.9629		Asia	ST69				GCF_001257895.1
4600		Pathogen Watch	2007	India	20.5937	78.9629		Asia	ST69				GCF_001253055.1
4605		Pathogen Watch	2007	India	20.5937	78.9629		Asia	ST69				GCF_001259135.1
4623		Pathogen Watch	2007	India	20.5937	78.9629		Asia	ST69				GCF_001254635.1
4646		Pathogen Watch	2007	India	20.5937	78.9629		Asia	ST69				GCF_001258995.1
CNRVC160013		Pathogen Watch	2007	Iraq	33.2232	43.6793	Human	Asia	ST69	SAMEA104543438				ERS2154722	ERP130155
CNRVC160014		Pathogen Watch	2007	Iraq	33.2232	43.6793	Human	Asia	ST69	SAMEA104543439				ERS2154723	ERP130155
CNRVC160016		Pathogen Watch	2007	Iraq	33.2232	43.6793	Human	Asia	ST69	SAMEA104543440				ERS2154724	ERP130155
CNRVC160017		Pathogen Watch	2007	Iraq	33.2232	43.6793	Human	Asia	ST69	SAMEA104543445				ERS2154729	ERP130155
CNRVC160018		Pathogen Watch	2007	Iraq	33.2232	43.6793	Human	Asia	ST69	SAMEA104543446				ERS2154730	ERP130155
6194		Pathogen Watch	2007	Kenya	-0.023559	37.9062		Africa	ST69				GCF_001251935.1
6201		Pathogen Watch	2007	Kenya	-0.023559	37.9062		Africa	ST69				GCF_001261555.1
6210		Pathogen Watch	2007	Kenya	-0.023559	37.9062		Africa	ST69				GCF_001259475.1
6214		Pathogen Watch	2007	Kenya	-0.023559	37.9062		Africa	ST69				GCF_001248645.1
2533	ERR163250	Pathogen Watch	2007	Mexico	23.6345	-102.553	Clinical	North America	ST69		ERR163250
985	ERR163249	Pathogen Watch	2007	Mexico	23.6345	-102.553	Food	North America	ST69		ERR163249
CNRVC070011		Pathogen Watch	2007	Republic of the Congo	-0.228021	15.8277	Human	Africa	ST69	SAMEA103900801				ERS1589969	ERP130155
CNRVC070012		Pathogen Watch	2007	Republic of the Congo	-0.228021	15.8277	Human	Africa	ST69	SAMEA103900802				ERS1589970	ERP130155
CNRVC070066		Pathogen Watch	2007	South Sudan	6.87699	31.307	Human	Africa	ST69	SAMEA103900805				ERS1589973	ERP130155
CNRVC070067		Pathogen Watch	2007	South Sudan	6.87699	31.307	Human	Africa	ST69	SAMEA103900806				ERS1589974	ERP130155
07-16_S121		Pathogen Watch	2007	China	35.8617	104.195	Clinical	Asia	ST75				GCA_009748615.1
07-18_S122		Pathogen Watch	2007	China	35.8617	104.195	Clinical	Asia	ST169				GCA_009748585.1
07-3_S124		Pathogen Watch	2007	China	35.8617	104.195	Clinical	Asia	ST75				GCA_009748505.1
07-6_S126		Pathogen Watch	2007	China	35.8617	104.195	Clinical	Asia	ST173				GCA_009746905.1
1474	ERR108538	Pathogen Watch	2007	Mexico	23.6345	-102.553	Clinical	North America	ST737		ERR108538
3145	ERR163251	Pathogen Watch	2007	Mexico	23.6345	-102.553	Clinical	North America	ST731		ERR163251
3568-07		Pathogen Watch	2007	Mexico	23.6345	-102.553	Environmental: queso fresco	North America	ST734				GCF_001857505.1
6197		Pathogen Watch	2007	Kenya	-0.023559	37.9062		Africa	ST-				GCF_001254955.1
6212		Pathogen Watch	2007	Kenya	-0.023559	37.9062		Africa	ST-				GCF_001251975.1
A481		Pathogen Watch	2007	Djibouti	11.8251	42.5903		Africa	ST-				GCA_001254255
CNRVC070045		Pathogen Watch	2007	Democratic Republic of the Congo	-4.03833	21.7587	Human	Africa	ST515	SAMEA103900804				ERS1589972	ERP130155
CNRVC070530		Pathogen Watch	2007	Democratic Republic of the Congo	-4.03833	21.7587	Human	Africa	ST515	SAMEA103900816				ERS1589984	ERP130155
L11		Pathogen Watch	2007	Sweden	60.1282	18.6435	Mytilus (mussels)	Europe	ST763				GCF_001718105.1
L15		Pathogen Watch	2007	Sweden	60.1282	18.6435	Mytilus (mussels)	Europe	ST762				GCF_001718095.1
LMA3984_4		Pathogen Watch	2007	Brazil	-14.235	-51.9253	Environmental	South America	ST-				GCF_000195065.1
MJ38		Pathogen Watch	2007	China	35.8617	104.195	Environmental	Asia	ST162	SAMN08730471				SRS3059731	ERP130155
P19-CHT78-07		Pathogen Watch	2007	Austria	47.5162	14.5501	Clinical (from ear of otitis externa patient)	Europe	ST648				GCF_006802165.1
TUC_VC849_07	ERR1024528	Pathogen Watch	2007	Argentina	-38.4161	-63.6167	Clinical	South America	ST170		ERR1024528
ZJ07019		Pathogen Watch	2007	China	35.8617	104.195	Clinical	Asia	ST75	SAMN04196970				SRS1123683	ERP130155
A488_1		Pathogen Watch	2006	Bangladesh	23.685	90.3563		Asia	ST69				GCF_001257075.1
A488_2		Pathogen Watch	2006	Bangladesh	23.685	90.3563		Asia	ST69				GCF_001250615.1
MAB008		Pathogen Watch	2006	Bangladesh	23.685	90.3563	Environmental	Asia	ST69	SAMD00432217		DRR335698	GCA_024015595.1	DRS231918		DRX324694
CNRVC060111		Pathogen Watch	2006	Cameroon	7.36972	12.3547	Environment	Africa	ST69	SAMEA103900424				ERS1589592	ERP130155
604		Pathogen Watch	2006	China	35.8617	104.195	Clinical	Asia	ST69				GCF_007624925.1
606		Pathogen Watch	2006	China	35.8617	104.195	Clinical	Asia	ST69				GCF_007624515.1
CNRVC080496		Pathogen Watch	2006	Cote d'Ivoire	7.53999	-5.54708	Human	Africa	ST69	SAMEA103900823				ERS1589991	ERP130155
CNRVC080497		Pathogen Watch	2006	Cote d'Ivoire	7.53999	-5.54708	Human	Africa	ST69	SAMEA103900824				ERS1589992	ERP130155
CNRVC060153		Pathogen Watch	2006	Democratic Republic of the Congo	-4.03833	21.7587	Human	Africa	ST69	SAMEA103900427				ERS1589595	ERP130155
3546-06		Pathogen Watch	2006	India	20.5937	78.9629	Clinical	Asia	ST69				GCF_000237705.1
4430		Pathogen Watch	2006	India	20.5937	78.9629	Clinical	Asia	ST69	SAMEA1018319				ERS070734	ERP130155
4431		Pathogen Watch	2006	India	20.5937	78.9629	Clinical	Asia	ST69	SAMEA1018482				ERS070735	ERP130155
4438		Pathogen Watch	2006	India	20.5937	78.9629	Clinical	Asia	ST69	SAMEA1018202				ERS070742	ERP130155
4439		Pathogen Watch	2006	India	20.5937	78.9629	Clinical	Asia	ST69	SAMEA1018260				ERS070743	ERP130155
4445		Pathogen Watch	2006	India	20.5937	78.9629	Clinical	Asia	ST69	SAMEA1018333				ERS070749	ERP130155
4447		Pathogen Watch	2006	India	20.5937	78.9629	Clinical	Asia	ST69	SAMEA1018727				ERS070751	ERP130155
4449		Pathogen Watch	2006	India	20.5937	78.9629	Clinical	Asia	ST69	SAMEA1018660				ERS070753	ERP130155
4456		Pathogen Watch	2006	India	20.5937	78.9629	Clinical	Asia	ST69	SAMEA1018544				ERS070760	ERP130155
4460		Pathogen Watch	2006	India	20.5937	78.9629	Clinical	Asia	ST69	SAMEA1018759				ERS070764	ERP130155
CNRVC060333		Pathogen Watch	2006	India/Nepal	20.5937	78.9629	Human	Asia	ST69	SAMEA103900800				ERS1589968	ERP130155
CNRVC060119		Pathogen Watch	2006	Kenya	-0.023559	37.9062	Human	Africa	ST69	SAMEA103900425				ERS1589593	ERP130155
CNRVC060120		Pathogen Watch	2006	Kenya	-0.023559	37.9062	Human	Africa	ST69	SAMEA103900426				ERS1589594	ERP130155
CNRVC060009		Pathogen Watch	2006	Mali	17.5707	-3.99617	Human	Africa	ST69	SAMEA103900421				ERS1589589	ERP130155
CNRVC070136		Pathogen Watch	2006	Mauritania	21.0079	-10.9408	Human	Africa	ST69	SAMEA103900809				ERS1589977	ERP130155
CNRVC070142		Pathogen Watch	2006	Mauritania	21.0079	-10.9408	Human	Africa	ST69	SAMEA103900810				ERS1589978	ERP130155
688	ERR108537	Pathogen Watch	2006	Mexico	23.6345	-102.553	Food	North America	ST69		ERR108537
CNRVC060272		Pathogen Watch	2006	Niger	17.6078	8.08167	Human	Africa	ST69	SAMEA103900796				ERS1589964	ERP130155
CNRVC060273		Pathogen Watch	2006	Niger	17.6078	8.08167	Human	Africa	ST69	SAMEA103900797				ERS1589965	ERP130155
CNRVC060279		Pathogen Watch	2006	Nigeria	9.082	8.67528	Human	Africa	ST69	SAMEA103900798				ERS1589966	ERP130155
CNRVC060280		Pathogen Watch	2006	Nigeria	9.082	8.67528	Human	Africa	ST69	SAMEA103900799				ERS1589967	ERP130155
06-18_S40		Pathogen Watch	2006	China	35.8617	104.195	Clinical	Asia	ST172				GCA_009746945.1
06-21_S108		Pathogen Watch	2006	China	35.8617	104.195	Clinical	Asia	ST75				GCA_009748695.1
06-6_S157		Pathogen Watch	2006	China	35.8617	104.195	Clinical	Asia	ST173				GCA_009746965.1
06-8_S158		Pathogen Watch	2006	China	35.8617	104.195	Clinical	Asia	ST75				GCA_009748685.1
CNRVC060003		Pathogen Watch	2006	Democratic Republic of the Congo	-4.03833	21.7587	Human	Africa	ST515	SAMEA103900420				ERS1589588	ERP130155
CIRS337		Pathogen Watch	2005	Bangladesh	23.685	90.3563	Clinical	Asia	ST69	SAMEA2203666				ERS356170	ERP130155
CIRS337.3_d-2		Pathogen Watch	2005	Bangladesh	23.685	90.3563	Human (household contact)	Asia	ST69	SAMEA2203667				ERS356171	ERP130155
CIRS339		Pathogen Watch	2005	Bangladesh	23.685	90.3563	Clinical	Asia	ST69	SAMEA2203668				ERS356172	ERP130155
CIRS339.2_d-6		Pathogen Watch	2005	Bangladesh	23.685	90.3563	Human (household contact)	Asia	ST69	SAMEA2203669				ERS356173	ERP130155
CIRS344		Pathogen Watch	2005	Bangladesh	23.685	90.3563	Clinical	Asia	ST69	SAMEA2203671				ERS356175	ERP130155
CIRS344.3_d-7		Pathogen Watch	2005	Bangladesh	23.685	90.3563	Human (household contact)	Asia	ST69	SAMEA2203672				ERS356176	ERP130155
CIRS347		Pathogen Watch	2005	Bangladesh	23.685	90.3563	Clinical	Asia	ST69	SAMEA2203673				ERS356177	ERP130155
CIRS362		Pathogen Watch	2005	Bangladesh	23.685	90.3563	Clinical	Asia	ST69	SAMEA2203675				ERS356179	ERP130155
CIRS362.2_d-2		Pathogen Watch	2005	Bangladesh	23.685	90.3563	Human (household contact)	Asia	ST69	SAMEA2203676				ERS356180	ERP130155
CIRS362.2_d-3		Pathogen Watch	2005	Bangladesh	23.685	90.3563	Human (household contact)	Asia	ST69	SAMEA2203677				ERS356181	ERP130155
CNRVC050139		Pathogen Watch	2005	Benin	9.30769	2.31583	Human	Africa	ST69	SAMEA103900408				ERS1589576	ERP130155
CNRVC050140		Pathogen Watch	2005	Benin	9.30769	2.31583	Human	Africa	ST69	SAMEA103900409				ERS1589577	ERP130155
CNRVC070316		Pathogen Watch	2005	Burkina Faso	12.2383	-1.56159	Human	Africa	ST69	SAMEA103900814				ERS1589982	ERP130155
CNRVC070334		Pathogen Watch	2005	Burkina Faso	12.2383	-1.56159	Human	Africa	ST69	SAMEA103900815				ERS1589983	ERP130155
CNRVC050008		Pathogen Watch	2005	Cameroon	7.36972	12.3547	Human	Africa	ST69	SAMEA103900403				ERS1589571	ERP130155
CNRVC050011		Pathogen Watch	2005	Cameroon	7.36972	12.3547	Human	Africa	ST69	SAMEA103900404				ERS1589572	ERP130155
539		Pathogen Watch	2005	China	35.8617	104.195	Clinical	Asia	ST69				GCF_007624895.1
542		Pathogen Watch	2005	China	35.8617	104.195	Clinical	Asia	ST69				GCF_007624935.1
FJ147-CDC		Pathogen Watch	2005	China	35.8617	104.195	Clinical	Asia	ST69				GCF_000963555.1
VC2454-CDC		Pathogen Watch	2005	China	35.8617	104.195	Clinical	Asia	ST69	SAMEA2698352				ERS526229	ERP130155
CNRVC050077		Pathogen Watch	2005	Democratic Republic of the Congo	-4.03833	21.7587	Human	Africa	ST69	SAMEA103900407				ERS1589575	ERP130155
CNRVC050284		Pathogen Watch	2005	Democratic Republic of the Congo	-4.03833	21.7587	Human	Africa	ST69	SAMEA103900411				ERS1589579	ERP130155
CNRVC050060		Pathogen Watch	2005	Equatorial Guinea	1.6508	10.2679	Human	Africa	ST69	SAMEA103900405				ERS1589573	ERP130155
CNRVC050073		Pathogen Watch	2005	Equatorial Guinea	1.6508	10.2679	Human	Africa	ST69	SAMEA103900406				ERS1589574	ERP130155
3500-05		Pathogen Watch	2005	India	20.5937	78.9629	Clinical	Asia	ST69				GCF_000237685.1
4407		Pathogen Watch	2005	India	20.5937	78.9629	Clinical	Asia	ST69	SAMEA1018692				ERS070711	ERP130155
4409		Pathogen Watch	2005	India	20.5937	78.9629	Clinical	Asia	ST69	SAMEA1018716				ERS070713	ERP130155
4415		Pathogen Watch	2005	India	20.5937	78.9629	Clinical	Asia	ST69	SAMEA1018624				ERS070719	ERP130155
4417		Pathogen Watch	2005	India	20.5937	78.9629	Clinical	Asia	ST69	SAMEA1018197				ERS070721	ERP130155
4424		Pathogen Watch	2005	India	20.5937	78.9629	Clinical	Asia	ST69	SAMEA1018612				ERS070728	ERP130155
4519		Pathogen Watch	2005	India	20.5937	78.9629		Asia	ST69				GCF_001248505.1
4634		Pathogen Watch	2005	India	20.5937	78.9629	Clinical	Asia	ST69	SAMEA1018186				ERS070828	ERP130155
4635		Pathogen Watch	2005	India	20.5937	78.9629	Clinical	Asia	ST69	SAMEA1018817				ERS070829	ERP130155
4636		Pathogen Watch	2005	India	20.5937	78.9629	Clinical	Asia	ST69	SAMEA1018378				ERS070830	ERP130155
6193		Pathogen Watch	2005	Kenya	-0.023559	37.9062		Africa	ST69				GCF_001257835.1
6215		Pathogen Watch	2005	Kenya	-0.023559	37.9062		Africa	ST69				GCF_001252775.1
CNRVC060010		Pathogen Watch	2005	Mali	17.5707	-3.99617	Human	Africa	ST69	SAMEA103900422				ERS1589590	ERP130155
CNRVC070124		Pathogen Watch	2005	Mauritania	21.0079	-10.9408	Human	Africa	ST69	SAMEA103900808				ERS1589976	ERP130155
CNRVC070144		Pathogen Watch	2005	Mauritania	21.0079	-10.9408	Human	Africa	ST69	SAMEA103900811				ERS1589979	ERP130155
5032	ERR108536	Pathogen Watch	2005	Mexico	23.6345	-102.553	Environmental	North America	ST69		ERR108536
1346		Pathogen Watch	2005	Mozambique	-18.6657	35.5296		Africa	ST69				GCF_001253035.1
1362		Pathogen Watch	2005	Mozambique	-18.6657	35.5296		Africa	ST69				GCF_001260295.1
1627		Pathogen Watch	2005	Mozambique	-18.6657	35.5296		Africa	ST69				GCF_001247835.1
8		Pathogen Watch	2005	Mozambique	-18.6657	35.5296	river	Africa	ST69				GCF_002099115.1
CNRVC050323		Pathogen Watch	2005	Nigeria	9.082	8.67528	Human	Africa	ST69	SAMEA103900418				ERS1589586	ERP130155
CNRVC050334		Pathogen Watch	2005	Nigeria	9.082	8.67528	Human	Africa	ST69	SAMEA103900419				ERS1589587	ERP130155
3582-05		Pathogen Watch	2005	Pakistan	30.3753	69.3451	Clinical	Asia	ST69				GCF_000237765.1
CNRVC050280		Pathogen Watch	2005	Pakistan	30.3753	69.3451	Human	Asia	ST69	SAMEA103900410				ERS1589578	ERP130155
22125		Pathogen Watch	2005	Thailand	15.87	100.993	rectal swab culture	Asia	ST69	SAMEA4057559				ERS1228669	ERP130155
22126		Pathogen Watch	2005	Thailand	15.87	100.993	rectal swab culture	Asia	ST69	SAMEA4057560				ERS1228670	ERP130155
22128		Pathogen Watch	2005	Thailand	15.87	100.993	rectal swab culture	Asia	ST69	SAMEA4057562				ERS1228672	ERP130155
05-12_S101		Pathogen Watch	2005	China	35.8617	104.195	Clinical	Asia	ST169				GCA_009748765.1
05-13_S37		Pathogen Watch	2005	China	35.8617	104.195	Clinical	Asia	ST169				GCA_009748745.1
05-14_S103		Pathogen Watch	2005	China	35.8617	104.195	Clinical	Asia	ST-				GCA_009747005.1
6191		Pathogen Watch	2005	Kenya	-0.023559	37.9062		Africa	ST-				GCF_001249515.1
CCBT0495	ERS2494088	Pathogen Watch	2005	Argentina	-38.4161	-63.6167	Clinical	South America	ST-		ERS2494088
P-18785		Pathogen Watch	2005	Russia	61.524	105.319	Clinical	Europe/Asia	ST75				GCF_000338215.2
P10-CHT64-05		Pathogen Watch	2005	Austria	47.5162	14.5501	Clinical (throat swab)	Europe	ST480				GCF_006802195.1
P12-CHT68-05		Pathogen Watch	2005	Austria	47.5162	14.5501	Clinical (from ear of otitis externa patient)	Europe	ST673				GCF_006802145.1
P9-CHT63-05		Pathogen Watch	2005	Austria	47.5162	14.5501	Clinical (blood of sepsis patient)	Europe	ST675				GCF_006802205.1
VC_2283_05	ERR353353	Pathogen Watch	2005	Argentina	-38.4161	-63.6167	Clinical	South America	ST170		ERR353353
ZJ1336		Pathogen Watch	2005	China	35.8617	104.195	Water	Asia	ST75	SAMN04196979				SRS1123690	ERP130155
ZJ1339		Pathogen Watch	2005	China	35.8617	104.195	Clinical	Asia	ST169	SAMN04196981				SRS1123680	ERP130155
CIRS279		Pathogen Watch	2004	Bangladesh	23.685	90.3563	Clinical	Asia	ST69	SAMEA2203617				ERS356121	ERP130155
CIRS279.1_d-2		Pathogen Watch	2004	Bangladesh	23.685	90.3563	Human (household contact)	Asia	ST69	SAMEA2203618				ERS356122	ERP130155
CIRS279.2_d-3		Pathogen Watch	2004	Bangladesh	23.685	90.3563	Human (household contact)	Asia	ST69	SAMEA2203619				ERS356123	ERP130155
CIRS279.2_d-4		Pathogen Watch	2004	Bangladesh	23.685	90.3563	Human (household contact)	Asia	ST69	SAMEA2203620				ERS356124	ERP130155
CIRS281		Pathogen Watch	2004	Bangladesh	23.685	90.3563	Clinical	Asia	ST69	SAMEA2203621				ERS356125	ERP130155
CIRS281.1_d-2		Pathogen Watch	2004	Bangladesh	23.685	90.3563	Human (household contact)	Asia	ST69	SAMEA2203622				ERS356126	ERP130155
CIRS281.1_d-3		Pathogen Watch	2004	Bangladesh	23.685	90.3563	Human (household contact)	Asia	ST69	SAMEA2203623				ERS356127	ERP130155
CIRS282		Pathogen Watch	2004	Bangladesh	23.685	90.3563	Clinical	Asia	ST69	SAMEA2203624				ERS356128	ERP130155
CIRS282.4_d-2		Pathogen Watch	2004	Bangladesh	23.685	90.3563	Human (household contact)	Asia	ST69	SAMEA2203625				ERS356129	ERP130155
CIRS282.4_d-3		Pathogen Watch	2004	Bangladesh	23.685	90.3563	Human (household contact)	Asia	ST69	SAMEA2203626				ERS356130	ERP130155
CNRVC040127		Pathogen Watch	2004	Benin	9.30769	2.31583	Human	Africa	ST69	SAMEA103900384				ERS1589552	ERP130155
CNRVC040132		Pathogen Watch	2004	Benin	9.30769	2.31583	Human	Africa	ST69	SAMEA103900385				ERS1589553	ERP130155
CNRVC040061		Pathogen Watch	2004	Cameroon	7.36972	12.3547	Human	Africa	ST69	SAMEA103900380				ERS1589548	ERP130155
CNRVC040110		Pathogen Watch	2004	Cameroon	7.36972	12.3547	Human	Africa	ST69	SAMEA103900383				ERS1589551	ERP130155
CNRVC040299		Pathogen Watch	2004	Democratic Republic of the Congo	-4.03833	21.7587	Human	Africa	ST69	SAMEA103900391				ERS1589559	ERP130155
CNRVC040206		Pathogen Watch	2004	Guinea	9.94559	-9.69665	Human	Africa	ST69	SAMEA103900387				ERS1589555	ERP130155
3705		Pathogen Watch	2004	India	20.5937	78.9629	Clinical	Asia	ST69	SAMEA104090825		ERR2668649		ERS1754718		ERX2683763
3710		Pathogen Watch	2004	India	20.5937	78.9629	Clinical	Asia	ST69	SAMEA104090814		ERR2668638		ERS1754707		ERX2683752
3712		Pathogen Watch	2004	India	20.5937	78.9629	Clinical	Asia	ST69	SAMEA104090821		ERR2668645		ERS1754714		ERX2683759
3711		Pathogen Watch	2004	India	20.5937	78.9629	Clinical	Asia	ST69	SAMEA104090816		ERR2668640		ERS1754709		ERX2683754
3736		Pathogen Watch	2004	India	20.5937	78.9629	Clinical	Asia	ST69	SAMEA104090815		ERR2668639		ERS1754708		ERX2683753
3784		Pathogen Watch	2004	India	20.5937	78.9629	Clinical	Asia	ST69	SAMEA104090824		ERR2668648		ERS1754717		ERX2683762
3791		Pathogen Watch	2004	India	20.5937	78.9629	Clinical	Asia	ST69	SAMEA104090823		ERR2668647		ERS1754716		ERX2683761
3795		Pathogen Watch	2004	India	20.5937	78.9629	Clinical	Asia	ST69	SAMEA104090820		ERR2668644		ERS1754713		ERX2683758
3799		Pathogen Watch	2004	India	20.5937	78.9629	Clinical	Asia	ST69	SAMEA104090822		ERR2668646		ERS1754715		ERX2683760
3848		Pathogen Watch	2004	India	20.5937	78.9629	Clinical	Asia	ST69	SAMEA104090819		ERR2668643		ERS1754712		ERX2683757
1401	ERR163245	Pathogen Watch	2004	Mexico	23.6345	-102.553	Food	North America	ST69		ERR163245
1992	ERR163246	Pathogen Watch	2004	Mexico	23.6345	-102.553	Food	North America	ST69		ERR163246
2006	ERR108535	Pathogen Watch	2004	Mexico	23.6345	-102.553	Food	North America	ST69		ERR108535
2007	ERR163248	Pathogen Watch	2004	Mexico	23.6345	-102.553	Food	North America	ST69		ERR163248
B33		Pathogen Watch	2004	Mozambique	-18.6657	35.5296	Clinical	Africa	ST69				GCF_000174315.1
B_64		Pathogen Watch	2004	Mozambique	-18.6657	35.5296		Africa	ST69	SAMEA1018487				ERS027710	ERP130155
CNRVC040210		Pathogen Watch	2004	Niger	17.6078	8.08167	Human	Africa	ST69	SAMEA103900389				ERS1589557	ERP130155
CNRVC040303		Pathogen Watch	2004	Senegal	14.4974	-14.4524	Human	Africa	ST69	SAMEA103900392				ERS1589560	ERP130155
CNRVC040314		Pathogen Watch	2004	Senegal	14.4974	-14.4524	Human	Africa	ST69	SAMEA103900402				ERS1589570	ERP130155
CNRVC040203		Pathogen Watch	2004	Sierra Leone	8.46055	-11.7799	Human	Africa	ST69	SAMEA103900386				ERS1589554	ERP130155
CNRVC040257		Pathogen Watch	2004	Sierra Leone	8.46055	-11.7799	Human	Africa	ST69	SAMEA103900390				ERS1589558	ERP130155
22115		Pathogen Watch	2004	Thailand	15.87	100.993	stool	Asia	ST69	SAMEA4057556				ERS1228666	ERP130155
22116		Pathogen Watch	2004	Thailand	15.87	100.993	stool	Asia	ST69	SAMEA4057557				ERS1228667	ERP130155
22118		Pathogen Watch	2004	Thailand	15.87	100.993	stool	Asia	ST69	SAMEA4057558				ERS1228668	ERP130155
4121		Pathogen Watch	2004	Viet Nam	14.0583	108.277		Asia	ST69				GCF_001252075.1
04-1_S36		Pathogen Watch	2004	China	35.8617	104.195	Clinical	Asia	ST172				GCA_009746685.1
04-6_S100		Pathogen Watch	2004	China	35.8617	104.195	Clinical	Asia	ST169				GCA_009748775.1
1146	ERR108532	Pathogen Watch	2004	Mexico	23.6345	-102.553	Clinical	North America	ST173		ERR108532
1148	ERR108533	Pathogen Watch	2004	Mexico	23.6345	-102.553	Clinical	North America	ST737		ERR108533
1596	ERR108534	Pathogen Watch	2004	Mexico	23.6345	-102.553	Food (from suspected cholera case household)	North America	ST-		ERR108534
259_01		Pathogen Watch	2004	Zambia	-13.1339	27.8493		Africa	ST515	SAMEA1483969				ERS135830	ERP130155
329_01		Pathogen Watch	2004	Zambia	-13.1339	27.8493		Africa	ST515	SAMEA1484116				ERS135825	ERP130155
336_01		Pathogen Watch	2004	Zambia	-13.1339	27.8493		Africa	ST515	SAMEA1483997				ERS135833	ERP130155
CCBT0491	ERS2494084	Pathogen Watch	2004	Argentina	-38.4161	-63.6167	Clinical	South America	ST338		ERS2494084
CCBT0493	ERS2494086	Pathogen Watch	2004	Argentina	-38.4161	-63.6167	Clinical	South America	ST-		ERS2494086
CNRVC040209		Pathogen Watch	2004	Niger	17.6078	8.08167	Human	Africa	ST-	SAMEA103900388				ERS1589556	ERP130155
CP1035		Pathogen Watch	2004	Mexico	23.6345	-102.553	Human	North America	ST737				GCF_000304915.2
CP1040		Pathogen Watch	2004	Zambia	-13.1339	27.8493	Clinical	Africa	ST515				GCF_000302985.1
CP1041		Pathogen Watch	2004	Zambia	-13.1339	27.8493	Clinical	Africa	ST515				GCF_000279245.1
E7G		Pathogen Watch	2004	USA	37.0902	-95.7129	Environmental	North America	ST-				GCF_013357825.1
L6G		Pathogen Watch	2004	USA	37.0902	-95.7129	Environmental	North America	ST-				GCF_013357685.1
P7-CHT61-04		Pathogen Watch	2004	Austria	47.5162	14.5501	Clinical (from ear of otitis externa patient)	Europe	ST674				GCF_006802155.1
SA10G		Pathogen Watch	2004	USA	37.0902	-95.7129	Environmental	North America	ST-				GCF_013357865.1
SA3G		Pathogen Watch	2004	USA	37.0902	-95.7129	Environmental	North America	ST-				GCF_013357885.1
SA5Y		Pathogen Watch	2004	USA	37.0902	-95.7129	Environmental	North America	ST438				GCF_003063885.1
SA7G		Pathogen Watch	2004	USA	37.0902	-95.7129	Environmental	North America	ST-				GCF_013357845.1
SL4G		Pathogen Watch	2004	USA	37.0902	-95.7129	Environmental	North America	ST-				GCF_013357625.1
SL5Y		Pathogen Watch	2004	USA	37.0902	-95.7129	Environmental	North America	ST1024				GCF_013357645.1
SL6Y		Pathogen Watch	2004	USA	37.0902	-95.7129	Environmental	North America	ST-				GCF_013357725.1
SO5Y		Pathogen Watch	2004	USA	37.0902	-95.7129	Environmental	North America	ST-				GCF_013357665.1
TUC_T2734	ERR1024543	Pathogen Watch	2004	Argentina	-38.4161	-63.6167	Clinical	South America	ST338		ERR1024543
CIRS200.1_d-3		Pathogen Watch	2003	Bangladesh	23.685	90.3563	Human (household contact)	Asia	ST69	SAMEA2203508				ERS356012	ERP130155
CIRS200.1_d-5		Pathogen Watch	2003	Bangladesh	23.685	90.3563	Human (household contact)	Asia	ST69	SAMEA2203509				ERS356013	ERP130155
CIRS200.3_d-4		Pathogen Watch	2003	Bangladesh	23.685	90.3563	Human (household contact)	Asia	ST69	SAMEA2203510				ERS356014	ERP130155
CIRS200.3_d-5		Pathogen Watch	2003	Bangladesh	23.685	90.3563	Human (household contact)	Asia	ST69	SAMEA2203511				ERS356015	ERP130155
CIRS201		Pathogen Watch	2003	Bangladesh	23.685	90.3563	Clinical	Asia	ST69	SAMEA2203512				ERS356016	ERP130155
CIRS201.1_d-2		Pathogen Watch	2003	Bangladesh	23.685	90.3563	Human (household contact)	Asia	ST69	SAMEA2203513				ERS356017	ERP130155
CIRS205		Pathogen Watch	2003	Bangladesh	23.685	90.3563	Clinical	Asia	ST69	SAMEA2203514				ERS356018	ERP130155
CIRS205.3_d-14		Pathogen Watch	2003	Bangladesh	23.685	90.3563	Human (household contact)	Asia	ST69	SAMEA2203515				ERS356019	ERP130155
CIRS205.4_d-14		Pathogen Watch	2003	Bangladesh	23.685	90.3563	Human (household contact)	Asia	ST69	SAMEA2203516				ERS356020	ERP130155
CIRS206		Pathogen Watch	2003	Bangladesh	23.685	90.3563	Clinical	Asia	ST69	SAMEA2203517				ERS356021	ERP130155
CNRVC030082		Pathogen Watch	2003	Benin	9.30769	2.31583	Human	Africa	ST69	SAMEA103900366				ERS1589534	ERP130155
CNRVC030084		Pathogen Watch	2003	Benin	9.30769	2.31583	Human	Africa	ST69	SAMEA103900367				ERS1589535	ERP130155
CNRVC030593		Pathogen Watch	2003	Comoros	-11.875	43.8722	Human	Africa	ST69	SAMEA103900378				ERS1589546	ERP130155
CNRVC030594		Pathogen Watch	2003	Comoros	-11.875	43.8722	Human	Africa	ST69	SAMEA103900379				ERS1589547	ERP130155
CNRVC030485		Pathogen Watch	2003	Cote d'Ivoire	7.53999	-5.54708	Human	Africa	ST69	SAMEA103900375				ERS1589543	ERP130155
CNRVC030567		Pathogen Watch	2003	Cote d'Ivoire	7.53999	-5.54708	Human	Africa	ST69	SAMEA103900377				ERS1589545	ERP130155
CNRVC030032		Pathogen Watch	2003	Democratic Republic of the Congo	-4.03833	21.7587	Human	Africa	ST69	SAMEA103900365				ERS1589533	ERP130155
CNRVC030469		Pathogen Watch	2003	Democratic Republic of the Congo	-4.03833	21.7587	Human	Africa	ST69	SAMEA103900372				ERS1589540	ERP130155
4238		Pathogen Watch	2003	India	20.5937	78.9629	Clinical	Asia	ST69	SAMEA1405729				ERS070555	ERP130155
4239		Pathogen Watch	2003	India	20.5937	78.9629	Clinical	Asia	ST69	SAMEA1405720				ERS070556	ERP130155
4241		Pathogen Watch	2003	India	20.5937	78.9629	Clinical	Asia	ST69	SAMEA1405731				ERS070558	ERP130155
4244		Pathogen Watch	2003	India	20.5937	78.9629	Clinical	Asia	ST69	SAMEA1405588				ERS070561	ERP130155
4255		Pathogen Watch	2003	India	20.5937	78.9629	Clinical	Asia	ST69	SAMEA1405599				ERS070572	ERP130155
4257		Pathogen Watch	2003	India	20.5937	78.9629	Clinical	Asia	ST69	SAMEA1405614				ERS070574	ERP130155
4258		Pathogen Watch	2003	India	20.5937	78.9629	Clinical	Asia	ST69	SAMEA1405606				ERS070575	ERP130155
4260		Pathogen Watch	2003	India	20.5937	78.9629	Clinical	Asia	ST69	SAMEA1405734				ERS070577	ERP130155
4261		Pathogen Watch	2003	India	20.5937	78.9629	Clinical	Asia	ST69	SAMEA1405737				ERS070578	ERP130155
4262		Pathogen Watch	2003	India	20.5937	78.9629	Clinical	Asia	ST69	SAMEA1405742				ERS070579	ERP130155
CNRVC030438		Pathogen Watch	2003	Iraq	33.2232	43.6793	Human	Asia	ST69	SAMEA103900371				ERS1589539	ERP130155
CNRVC030475		Pathogen Watch	2003	Liberia	6.42805	-9.4295	Human	Africa	ST69	SAMEA103900373				ERS1589541	ERP130155
CNRVC030477		Pathogen Watch	2003	Liberia	6.42805	-9.4295	Human	Africa	ST69	SAMEA103900374				ERS1589542	ERP130155
K0107		Pathogen Watch	2003	Mali	17.5707	-3.99617	Human	Africa	ST69	SAMEA103910192				ERS1599360	ERP130155
K0108		Pathogen Watch	2003	Mali	17.5707	-3.99617	Human	Africa	ST69	SAMEA103910193				ERS1599361	ERP130155
100		Pathogen Watch	2003	Mozambique	-18.6657	35.5296	stool	Africa	ST69				GCF_002098835.1
101		Pathogen Watch	2003	Mozambique	-18.6657	35.5296	stool	Africa	ST69				GCF_002098765.1
105		Pathogen Watch	2003	Mozambique	-18.6657	35.5296	stool	Africa	ST69				GCF_002098695.1
120		Pathogen Watch	2003	Mozambique	-18.6657	35.5296	stool	Africa	ST69				GCF_002098675.1
121		Pathogen Watch	2003	Mozambique	-18.6657	35.5296	stool	Africa	ST69				GCF_002098655.1
122		Pathogen Watch	2003	Mozambique	-18.6657	35.5296	stool	Africa	ST69				GCF_002098605.1
134		Pathogen Watch	2003	Mozambique	-18.6657	35.5296	stool	Africa	ST69				GCF_002098625.1
146		Pathogen Watch	2003	Mozambique	-18.6657	35.5296	stool	Africa	ST69				GCF_002098595.1
147		Pathogen Watch	2003	Mozambique	-18.6657	35.5296	stool	Africa	ST69				GCF_002098555.1
151		Pathogen Watch	2003	Mozambique	-18.6657	35.5296	stool	Africa	ST69				GCF_002098525.1
Nep21106		Pathogen Watch	2003	Nepal	28.3949	84.124	Clinical	Asia	ST69				GCF_000348465.2
Nep21113		Pathogen Watch	2003	Nepal	28.3949	84.124	Clinical	Asia	ST69				GCF_000348485.2
CNRVC030391		Pathogen Watch	2003	Somalia	5.15215	46.1996	Human	Africa	ST69	SAMEA103900369				ERS1589537	ERP130155
CNRVC030392		Pathogen Watch	2003	Somalia	5.15215	46.1996	Human	Africa	ST69	SAMEA103900370				ERS1589538	ERP130155
4113		Pathogen Watch	2003	Viet Nam	14.0583	108.277		Asia	ST69				GCF_001259055.1
03-12_S34		Pathogen Watch	2003	China	35.8617	104.195	Clinical	Asia	ST169				GCA_009748865.1
03-1_S94		Pathogen Watch	2003	China	35.8617	104.195	Clinical	Asia	ST169				GCA_009748885.1
03-4_S35		Pathogen Watch	2003	China	35.8617	104.195	Clinical	Asia	ST169				GCA_009748825.1
03-5_S97		Pathogen Watch	2003	China	35.8617	104.195	Clinical	Asia	ST169				GCA_009748835.1
03-9_S98		Pathogen Watch	2003	China	35.8617	104.195	Clinical	Asia	ST169				GCA_009748805.1
1582	ERR108531	Pathogen Watch	2003	Mexico	23.6345	-102.553	Food	North America	ST-		ERR108531
169_12		Pathogen Watch	2003	Zambia	-13.1339	27.8493		Africa	ST515	SAMEA1484073				ERS135822	ERP130155
1835	ERR108530	Pathogen Watch	2003	Mexico	23.6345	-102.553	Clinical	North America	ST-		ERR108530
204_12		Pathogen Watch	2003	Zambia	-13.1339	27.8493		Africa	ST515	SAMEA1018575				ERS027708	ERP130155
218_02		Pathogen Watch	2003	Zambia	-13.1339	27.8493		Africa	ST515	SAMEA1483972				ERS136037	ERP130155
CCBT0494	ERS2494087	Pathogen Watch	2003	Argentina	-38.4161	-63.6167	Clinical	South America	ST680		ERS2494087
CNRVC030293		Pathogen Watch	2003	Democratic Republic of the Congo	-4.03833	21.7587	Human	Africa	ST515	SAMEA103900368				ERS1589536	ERP130155
CP1037		Pathogen Watch	2003	Mexico	23.6345	-102.553	Environmental	North America	ST173				GCF_000302965.1
A383		Pathogen Watch	2002	Bangladesh	23.685	90.3563		Asia	ST69				GCF_001257975.1
CIRS100		Pathogen Watch	2002	Bangladesh	23.685	90.3563	Clinical	Asia	ST69	SAMEA2202534				ERS355038	ERP130155
CIRS100.2_d-14		Pathogen Watch	2002	Bangladesh	23.685	90.3563	Human (household contact)	Asia	ST69	SAMEA2202548				ERS355052	ERP130155
CIRS101		Pathogen Watch	2002	Bangladesh	23.685	90.3563	Clinical	Asia	ST69				GCF_000175695.1
CIRS106		Pathogen Watch	2002	Bangladesh	23.685	90.3563	Clinical	Asia	ST69	SAMEA2201864				ERS354368	ERP130155
CIRS106.2_d-3		Pathogen Watch	2002	Bangladesh	23.685	90.3563	Human (household contact)	Asia	ST69	SAMEA2202560				ERS355064	ERP130155
CIRS107		Pathogen Watch	2002	Bangladesh	23.685	90.3563	Clinical	Asia	ST69	SAMEA2202574				ERS355078	ERP130155
CIRS107.3_d-14		Pathogen Watch	2002	Bangladesh	23.685	90.3563	Human (household contact)	Asia	ST69	SAMEA2202584				ERS355088	ERP130155
CIRS108		Pathogen Watch	2002	Bangladesh	23.685	90.3563	Clinical	Asia	ST69	SAMEA2202597				ERS355101	ERP130155
CIRS108.1_d-14		Pathogen Watch	2002	Bangladesh	23.685	90.3563	Human (household contact)	Asia	ST69	SAMEA2202626				ERS355130	ERP130155
CNRVC020361		Pathogen Watch	2002	Benin	9.30769	2.31583	Human	Africa	ST69	SAMEA103900057				ERS1589225	ERP130155
CNRVC020367		Pathogen Watch	2002	Benin	9.30769	2.31583	Human	Africa	ST69	SAMEA103900058				ERS1589226	ERP130155
CNRVC040082		Pathogen Watch	2002	Cameroon	7.36972	12.3547	Human	Africa	ST69	SAMEA103900382				ERS1589550	ERP130155
147-CDC		Pathogen Watch	2002	China	35.8617	104.195	Clinical	Asia	ST69	SAMEA2698348				ERS526225	ERP130155
CNRVC020003		Pathogen Watch	2002	Comoros	-11.875	43.8722	Human	Africa	ST69	SAMEA103900054				ERS1589222	ERP130155
CNRVC020404		Pathogen Watch	2002	Cote d'Ivoire	7.53999	-5.54708	Human	Africa	ST69	SAMEA103900364				ERS1589532	ERP130155
FC1183		Pathogen Watch	2002	India	20.5937	78.9629	Clinical	Asia	ST69	SAMEA104358688		ERR3134078		ERS1983666		ERX3163309
FC1341		Pathogen Watch	2002	India	20.5937	78.9629	Clinical	Asia	ST69				GCF_002194265.1
FC1341_2		Pathogen Watch	2002	India	20.5937	78.9629	Clinical	Asia	ST69	SAMEA104358691		ERR3134081		ERS1983669		ERX3163312
FC1615		Pathogen Watch	2002	India	20.5937	78.9629	Clinical	Asia	ST69	SAMEA104358689		ERR3134079		ERS1983667		ERX3163310
GB_1782		Pathogen Watch	2002	India	20.5937	78.9629	Clinical	Asia	ST69	SAMEA104090793		ERR2668619		ERS1754686		ERX2683733
H_05734		Pathogen Watch	2002	India	20.5937	78.9629	Clinical	Asia	ST69	SAMEA104090796		ERR2668622		ERS1754689		ERX2683736
H_05755		Pathogen Watch	2002	India	20.5937	78.9629	Clinical	Asia	ST69	SAMEA104090751		ERR2748216		ERS1754644		ERX2761270
H_05781		Pathogen Watch	2002	India	20.5937	78.9629	Clinical	Asia	ST69	SAMEA104090801		ERR2668627		ERS1754694		ERX2683741
H_05812		Pathogen Watch	2002	India	20.5937	78.9629	Clinical	Asia	ST69	SAMEA104090798		ERR2668624		ERS1754691		ERX2683738
H_06880		Pathogen Watch	2002	India	20.5937	78.9629	Clinical	Asia	ST69	SAMEA104090750		ERR2748215		ERS1754643		ERX2761269
CNRVC020062		Pathogen Watch	2002	Liberia	6.42805	-9.4295	Human	Africa	ST69	SAMEA103900055				ERS1589223	ERP130155
CNRVC020393		Pathogen Watch	2002	Liberia	6.42805	-9.4295	Human	Africa	ST69	SAMEA103900363				ERS1589531	ERP130155
10		Pathogen Watch	2002	Mozambique	-18.6657	35.5296	river	Africa	ST69				GCF_002099095.1
14		Pathogen Watch	2002	Mozambique	-18.6657	35.5296	river	Africa	ST69				GCF_002099065.1
15		Pathogen Watch	2002	Mozambique	-18.6657	35.5296	stool	Africa	ST69				GCF_002099055.1
16		Pathogen Watch	2002	Mozambique	-18.6657	35.5296	stool	Africa	ST69				GCF_002099035.1
17		Pathogen Watch	2002	Mozambique	-18.6657	35.5296	stool	Africa	ST69				GCF_002099015.1
18		Pathogen Watch	2002	Mozambique	-18.6657	35.5296	stool	Africa	ST69				GCF_002098995.1
19		Pathogen Watch	2002	Mozambique	-18.6657	35.5296	stool	Africa	ST69				GCF_002098965.1
34		Pathogen Watch	2002	Mozambique	-18.6657	35.5296	stool	Africa	ST69				GCF_002098955.1
35		Pathogen Watch	2002	Mozambique	-18.6657	35.5296	stool	Africa	ST69				GCF_002098935.1
5		Pathogen Watch	2002	Mozambique	-18.6657	35.5296	stool	Africa	ST69				GCF_002099125.1
F8478		Pathogen Watch	2002	Republic of South Africa	-30.5595	22.9375	Human	Africa	ST69	SAMEA103910190				ERS1599358	ERP130155
F8479		Pathogen Watch	2002	Republic of South Africa	-30.5595	22.9375	Human	Africa	ST69	SAMEA103910191				ERS1599359	ERP130155
4111		Pathogen Watch	2002	Viet Nam	14.0583	108.277		Asia	ST69				GCF_001252855.1
644	ERR108529	Pathogen Watch	2002	Mexico	23.6345	-102.553	Clinical	North America	ST-		ERR108529
CNRVC020284		Pathogen Watch	2002	Democratic Republic of the Congo	-4.03833	21.7587	Human	Africa	ST515	SAMEA103900056				ERS1589224	ERP130155
CNRVC030519		Pathogen Watch	2002	Democratic Republic of the Congo	-4.03833	21.7587	Human	Africa	ST515	SAMEA103900376				ERS1589544	ERP130155
4661		Pathogen Watch	2001	Bangladesh	23.685	90.3563		Asia	ST69				GCF_001259875.1
4662		Pathogen Watch	2001	Bangladesh	23.685	90.3563		Asia	ST69				GCF_001260175.1
4663		Pathogen Watch	2001	Bangladesh	23.685	90.3563		Asia	ST69				GCF_001256015.1
4675		Pathogen Watch	2001	Bangladesh	23.685	90.3563		Asia	ST69				GCF_001254815.1
CNRVC010205		Pathogen Watch	2001	Burkina Faso	12.2383	-1.56159	Human	Africa	ST69	SAMEA103900049				ERS1589217	ERP130155
CNRVC010206		Pathogen Watch	2001	Burkina Faso	12.2383	-1.56159	Human	Africa	ST69	SAMEA103900050				ERS1589218	ERP130155
CNRVC010061		Pathogen Watch	2001	Burundi	-3.37306	29.9189	Human	Africa	ST69	SAMEA103900042				ERS1589210	ERP130155
CNRVC010062		Pathogen Watch	2001	Burundi	-3.37306	29.9189	Human	Africa	ST69	SAMEA103900043				ERS1589211	ERP130155
CNRVC010221		Pathogen Watch	2001	Cameroon	7.36972	12.3547	Human	Africa	ST69	SAMEA103900051				ERS1589219	ERP130155
CNRVC040074		Pathogen Watch	2001	Cameroon	7.36972	12.3547	Human	Africa	ST69	SAMEA103900381				ERS1589549	ERP130155
CNRVC010120		Pathogen Watch	2001	Chad	15.4542	18.7322	Human	Africa	ST69	SAMEA103900046				ERS1589214	ERP130155
CNRVC010123		Pathogen Watch	2001	Chad	15.4542	18.7322	Human	Africa	ST69	SAMEA103900047				ERS1589215	ERP130155
CNRVC010203		Pathogen Watch	2001	Chad	15.4542	18.7322	Human	Africa	ST69	SAMEA103900048				ERS1589216	ERP130155
143-CDC		Pathogen Watch	2001	China	35.8617	104.195	Clinical	Asia	ST69	SAMEA2698349				ERS526226	ERP130155
200106-CDC		Pathogen Watch	2001	China	35.8617	104.195	Clinical	Asia	ST69	SAMEA2699025				ERS526873	ERP130155
9-CDC		Pathogen Watch	2001	China	35.8617	104.195	Clinical	Asia	ST69	SAMEA2699023				ERS526871	ERP130155
956-CDC		Pathogen Watch	2001	China	35.8617	104.195	Clinical	Asia	ST69	SAMEA2696125				ERS524704	ERP130155
V011506-CDC		Pathogen Watch	2001	China	35.8617	104.195	Clinical	Asia	ST69	SAMEA2693539				ERS524698	ERP130155
CNRVC010008		Pathogen Watch	2001	Comoros	-11.875	43.8722	Human	Africa	ST69	SAMEA103900017				ERS1589185	ERP130155
CNRVC010045		Pathogen Watch	2001	Comoros	-11.875	43.8722	Human	Africa	ST69	SAMEA103900021				ERS1589189	ERP130155
CNRVC010038		Pathogen Watch	2001	Cote d'Ivoire	7.53999	-5.54708	Human	Africa	ST69	SAMEA103900019				ERS1589187	ERP130155
CNRVC010042		Pathogen Watch	2001	Cote d'Ivoire	7.53999	-5.54708	Human	Africa	ST69	SAMEA103900020				ERS1589188	ERP130155
CNRVC010254		Pathogen Watch	2001	Democratic Republic of the Congo	-4.03833	21.7587	Human	Africa	ST69	SAMEA103900053				ERS1589221	ERP130155
103		Pathogen Watch	2001	India	20.5937	78.9629	Clinical	Asia	ST69	SAMEA104090818		ERR2668642		ERS1754711		ERX2683756
21		Pathogen Watch	2001	India	20.5937	78.9629	Clinical	Asia	ST69	SAMEA104090827		ERR2668651		ERS1754720		ERX2683765
37		Pathogen Watch	2001	India	20.5937	78.9629	Clinical	Asia	ST69	SAMEA104090826		ERR2668650		ERS1754719		ERX2683764
46		Pathogen Watch	2001	India	20.5937	78.9629	Clinical	Asia	ST69	SAMEA104090817		ERR2668641		ERS1754710		ERX2683755
FC1225		Pathogen Watch	2001	India	20.5937	78.9629	Clinical	Asia	ST69				GCF_002194335.1
FC1225_2		Pathogen Watch	2001	India	20.5937	78.9629	Clinical	Asia	ST69	SAMEA104358687		ERR3134077		ERS1983665		ERX3163308
FC2029		Pathogen Watch	2001	India	20.5937	78.9629	Clinical	Asia	ST69	SAMEA104358684		ERR3134074		ERS1983662		ERX3163305
IDH0046		Pathogen Watch	2001	India	20.5937	78.9629	Clinical	Asia	ST69				GCF_004309965.1
THSTI_G27875		Pathogen Watch	2001	India	20.5937	78.9629	Human	Asia	ST69	SAMEA103910236				ERS1599404	ERP130155
THSTI_RC12		Pathogen Watch	2001	India	20.5937	78.9629	Human	Asia	ST69	SAMEA103910264				ERS1599432	ERP130155
CNRVC010100		Pathogen Watch	2001	Indonesia	-0.789275	113.921	Human	Asia	ST69	SAMEA103900044				ERS1589212	ERP130155
CNRVC010055		Pathogen Watch	2001	Madagascar	-18.7669	46.8691	Human	Africa	ST69	SAMEA103900041				ERS1589209	ERP130155
NICD_1241		Pathogen Watch	2001	Republic of South Africa	-30.5595	22.9375	Human	Africa	ST69	SAMEA103910196				ERS1599364	ERP130155
NICD_1242		Pathogen Watch	2001	Republic of South Africa	-30.5595	22.9375	Human	Africa	ST69	SAMEA103910197				ERS1599365	ERP130155
NICD_1264		Pathogen Watch	2001	Republic of South Africa	-30.5595	22.9375	Human	Africa	ST69	SAMEA103910198				ERS1599366	ERP130155
NICD_1405		Pathogen Watch	2001	Republic of South Africa	-30.5595	22.9375	Human	Africa	ST69	SAMEA103910199				ERS1599367	ERP130155
NICD_14191		Pathogen Watch	2001	Republic of South Africa	-30.5595	22.9375	Human	Africa	ST69	SAMEA103910200				ERS1599368	ERP130155
NICD_14794		Pathogen Watch	2001	Republic of South Africa	-30.5595	22.9375	Human	Africa	ST69	SAMEA103910201				ERS1599369	ERP130155
NICD_15070		Pathogen Watch	2001	Republic of South Africa	-30.5595	22.9375	Human	Africa	ST69	SAMEA103910202				ERS1599370	ERP130155
NICD_15104		Pathogen Watch	2001	Republic of South Africa	-30.5595	22.9375	Human	Africa	ST69	SAMEA103910203				ERS1599371	ERP130155
NICD_15907		Pathogen Watch	2001	Republic of South Africa	-30.5595	22.9375	Human	Africa	ST69	SAMEA103910204				ERS1599372	ERP130155
NICD_15959		Pathogen Watch	2001	Republic of South Africa	-30.5595	22.9375	Human	Africa	ST69	SAMEA103910205				ERS1599373	ERP130155
CNRVC010108		Pathogen Watch	2001	Togo	8.61954	0.824782	Human	Africa	ST69	SAMEA103900045				ERS1589213	ERP130155
01-32_S32		Pathogen Watch	2001	China	35.8617	104.195	Clinical	Asia	ST169				GCA_009748895.1
1354	ERR108528	Pathogen Watch	2001	Mexico	23.6345	-102.553	Environmental	North America	ST731		ERR108528
2174	ERR108525	Pathogen Watch	2001	Mexico	23.6345	-102.553	Environmental	North America	ST173		ERR108525
2370	ERR108526	Pathogen Watch	2001	Mexico	23.6345	-102.553	Environmental	North America	ST1133		ERR108526
2709	ERR108527	Pathogen Watch	2001	Mexico	23.6345	-102.553	Environmental	North America	ST1133		ERR108527
2710	ERR108524	Pathogen Watch	2001	Mexico	23.6345	-102.553	Environmental	North America	ST173		ERR108524
499-01	DRR213465, DRR213509	Pathogen Watch	2001	Japan	36.2048	138.253	Sea water	Asia	ST-		DRR213465, DRR213509		GCA_023168105.1
856-01	DRR213466	Pathogen Watch	2001	Bangladesh	23.685	90.3563	Clinical (diarrhoea)	Asia	ST-		DRR213466		GCA_023164885.1
922-01	DRR213467	Pathogen Watch	2001	Bangladesh	23.685	90.3563	Clinical (diarrhoea)	Asia	ST-		DRR213467		GCA_023164905.1
AM_19226		Pathogen Watch	2001	Bangladesh	23.685	90.3563	Clinical	Asia	ST29				GCF_000153785.2
CNRVC010243		Pathogen Watch	2001	Democratic Republic of the Congo	-4.03833	21.7587	Human	Africa	ST515	SAMEA103900052				ERS1589220	ERP130155
L342		Pathogen Watch	2001	Democratic Republic of the Congo	-4.03833	21.7587	Human	Africa	ST515	SAMEA2445244				ERS431783	ERP130155
MZO-2		Pathogen Watch	2001	Bangladesh	23.685	90.3563	Clinical	Asia	ST28				GCF_000153985.2
MZO-3		Pathogen Watch	2001	Bangladesh	23.685	90.3563	Clinical	Asia	ST65				GCF_000168935.2
VCC19		Pathogen Watch	2001	Brazil	-14.235	-51.9253	Environmental	South America	ST1413				GCF_000438805.2
CCBT0155	ERS2493731	Pathogen Watch	2000	Argentina	-38.4161	-63.6167	Environmental	South America	ST69		ERS2493731
4672		Pathogen Watch	2000	Bangladesh	23.685	90.3563		Asia	ST69				GCF_001249795.1
CNRVC000323		Pathogen Watch	2000	Cameroon	7.36972	12.3547	Human	Africa	ST69	SAMEA103900016				ERS1589184	ERP130155
CNRVC010023		Pathogen Watch	2000	Cameroon	7.36972	12.3547	Human	Africa	ST69	SAMEA103900018				ERS1589186	ERP130155
1944-CDC		Pathogen Watch	2000	China	35.8617	104.195	Clinical	Asia	ST69	SAMEA2698339				ERS526216	ERP130155
SC2000-CDC		Pathogen Watch	2000	China	35.8617	104.195	Clinical	Asia	ST69	SAMEA2698354				ERS526231	ERP130155
CNRVC000085		Pathogen Watch	2000	Comoros	-11.875	43.8722	Human	Africa	ST69	SAMEA103900013				ERS1589181	ERP130155
CNRVC010046		Pathogen Watch	2000	Djibouti	11.8251	42.5903	Human	Africa	ST69	SAMEA103900022				ERS1589190	ERP130155
CNRVC010048		Pathogen Watch	2000	Djibouti	11.8251	42.5903	Human	Africa	ST69	SAMEA103900039				ERS1589207	ERP130155
CRC_133		Pathogen Watch	2000	India	20.5937	78.9629	Clinical	Asia	ST69	SAMEA104090781		ERR2668607		ERS1754674		ERX2683721
CRC_184		Pathogen Watch	2000	India	20.5937	78.9629	Clinical	Asia	ST69	SAMEA104090784		ERR2668610		ERS1754677		ERX2683724
CRC_212		Pathogen Watch	2000	India	20.5937	78.9629	Clinical	Asia	ST69	SAMEA104090785		ERR2668611		ERS1754678		ERX2683725
CRC_221		Pathogen Watch	2000	India	20.5937	78.9629	Clinical	Asia	ST69	SAMEA104090782		ERR2668608		ERS1754675		ERX2683722
CRC_228		Pathogen Watch	2000	India	20.5937	78.9629	Clinical	Asia	ST69	SAMEA104090786		ERR2668612		ERS1754679		ERX2683726
CRC_262		Pathogen Watch	2000	India	20.5937	78.9629	Clinical	Asia	ST69	SAMEA104090787		ERR2668613		ERS1754680		ERX2683727
CRC_267		Pathogen Watch	2000	India	20.5937	78.9629	Clinical	Asia	ST69	SAMEA104090783		ERR2668609		ERS1754676		ERX2683723
FC1365		Pathogen Watch	2000	India	20.5937	78.9629	Clinical	Asia	ST69	SAMEA104358681		ERR3134071		ERS1983659		ERX3163302
FC1384		Pathogen Watch	2000	India	20.5937	78.9629	Clinical	Asia	ST69				GCF_002194245.1
FC1384_2		Pathogen Watch	2000	India	20.5937	78.9629	Clinical	Asia	ST69	SAMEA104358683		ERR3134073		ERS1983661		ERX3163304
CNRVC000058		Pathogen Watch	2000	Madagascar	-18.7669	46.8691	Human	Africa	ST69	SAMEA3303622				ERS682447	ERP130155
CNRVC000059		Pathogen Watch	2000	Madagascar	-18.7669	46.8691	Human	Africa	ST69	SAMEA3303624				ERS682449	ERP130155
CNRVC000060		Pathogen Watch	2000	Madagascar	-18.7669	46.8691	Human	Africa	ST69	SAMEA3303626				ERS682451	ERP130155
CNRVC000062		Pathogen Watch	2000	Madagascar	-18.7669	46.8691	Human	Africa	ST69	SAMEA3303629				ERS682454	ERP130155
CNRVC000064		Pathogen Watch	2000	Madagascar	-18.7669	46.8691	Human	Africa	ST69	SAMEA3303631				ERS682456	ERP130155
CNRVC000065		Pathogen Watch	2000	Madagascar	-18.7669	46.8691	Human	Africa	ST69	SAMEA3303632				ERS682457	ERP130155
CNRVC010051		Pathogen Watch	2000	Madagascar	-18.7669	46.8691	Human	Africa	ST69	SAMEA103900040				ERS1589208	ERP130155
85	ERR108522	Pathogen Watch	2000	Mexico	23.6345	-102.553	Clinical	North America	ST69		ERR108522
CP1033		Pathogen Watch	2000	Mexico	23.6345	-102.553	Human	North America	ST69				GCF_000304755.1
CNRVC000209		Pathogen Watch	2000	Rwanda	-1.94028	29.8739	Human	Africa	ST69	SAMEA103900014				ERS1589182	ERP130155
CNRVC000212		Pathogen Watch	2000	Rwanda	-1.94028	29.8739	Human	Africa	ST69	SAMEA103900015				ERS1589183	ERP130155
CNRVC000043		Pathogen Watch	2000	Uganda	1.37333	32.2903	Human	Africa	ST69	SAMEA103900010				ERS1589178	ERP130155
CNRVC000044		Pathogen Watch	2000	Uganda	1.37333	32.2903	Human	Africa	ST69	SAMEA103900011				ERS1589179	ERP130155
848	ERR108523	Pathogen Watch	2000	Mexico	23.6345	-102.553	Environmental	North America	ST1392		ERR108523
CCBT0102	ERS2493687	Pathogen Watch	2000	Argentina	-38.4161	-63.6167	Environmental	South America	ST-		ERS2493687
P2-CHT15-00		Pathogen Watch	2000	Austria	47.5162	14.5501	Clinical (from ear of otitis externa patient)	Europe	ST480				GCF_006802245.1
SIO		Pathogen Watch	2000	USA	37.0902	-95.7129	Environmental: water	North America	ST1389				GCF_001857455.1
TP		Pathogen Watch	2000	USA	37.0902	-95.7129	Environmental: water	North America	ST-				GCF_001857485.1
TUC_J31_W	ERR1024527	Pathogen Watch	2000	Argentina	-38.4161	-63.6167	Environmental	South America	ST-		ERR1024527
VC024	ERS2865801	Pathogen Watch	2000	Argentina	-38.4161	-63.6167	Clinical	South America	ST338		ERS2865801
CNRVC990298		Pathogen Watch	1999	Afghanistan	33.9391	67.71	Human	Asia	ST69	SAMEA103908347				ERS1597515	ERP130155
CNRVC990299		Pathogen Watch	1999	Afghanistan	33.9391	67.71	Human	Asia	ST69	SAMEA103908348				ERS1597516	ERP130155
4679		Pathogen Watch	1999	Bangladesh	23.685	90.3563		Asia	ST69				GCF_001247245.1
CNRVC990234		Pathogen Watch	1999	Burkina Faso	12.2383	-1.56159	Human	Africa	ST69	SAMEA103908345				ERS1597513	ERP130155
CNRVC990194		Pathogen Watch	1999	Cambodia	12.5657	104.991	Human	Asia	ST69	SAMEA103908343				ERS1597511	ERP130155
CNRVC990329		Pathogen Watch	1999	Cameroon	7.36972	12.3547	Human	Africa	ST69	SAMEA103908349				ERS1597517	ERP130155
4210-CDC		Pathogen Watch	1999	China	35.8617	104.195	Clinical	Asia	ST69	SAMEA2696134				ERS524713	ERP130155
FC3611_B		Pathogen Watch	1999	India	20.5937	78.9629	Clinical	Asia	ST69	SAMEA104358680		ERR3134070		ERS1983658		ERX3163301
FC3611a		Pathogen Watch	1999	India	20.5937	78.9629	Clinical	Asia	ST69				GCF_002194165.1
NT_3478		Pathogen Watch	1999	India	20.5937	78.9629	Clinical	Asia	ST69	SAMEA104090765		ERR2748230		ERS1754658		ERX2761284
NT_3612		Pathogen Watch	1999	India	20.5937	78.9629	Clinical	Asia	ST69	SAMEA104090763		ERR2748228		ERS1754656		ERX2761282
NT_3627		Pathogen Watch	1999	India	20.5937	78.9629	Clinical	Asia	ST69	SAMEA104090766		ERR2748231		ERS1754659		ERX2761285
THSTI_E12067		Pathogen Watch	1999	India	20.5937	78.9629	Human	Asia	ST69	SAMEA103910235				ERS1599403	ERP130155
THSTI_NLC8		Pathogen Watch	1999	India	20.5937	78.9629	Human	Asia	ST69	SAMEA103910263				ERS1599431	ERP130155
CNRVC990209		Pathogen Watch	1999	Laos	19.8563	102.495	Human	Asia	ST69	SAMEA103908344				ERS1597512	ERP130155
CNRVC000055		Pathogen Watch	1999	Madagascar	-18.7669	46.8691	Human	Africa	ST69	SAMEA3303618				ERS682443	ERP130155
CNRVC000056		Pathogen Watch	1999	Madagascar	-18.7669	46.8691	Human	Africa	ST69	SAMEA3303620				ERS682445	ERP130155
CNRVC990078		Pathogen Watch	1999	Madagascar	-18.7669	46.8691	Human	Africa	ST69	SAMEA3303616				ERS682441	ERP130155
54	ERR108518	Pathogen Watch	1999	Mexico	23.6345	-102.553	Clinical	North America	ST69		ERR108518
838	ERR108517	Pathogen Watch	1999	Mexico	23.6345	-102.553	Clinical	North America	ST69		ERR108517
CNRVC990019		Pathogen Watch	1999	Mozambique	-18.6657	35.5296	Human	Africa	ST69	SAMEA3303611				ERS682436	ERP130155
CNRVC990038		Pathogen Watch	1999	Mozambique	-18.6657	35.5296	Human	Africa	ST69	SAMEA3303613				ERS682438	ERP130155
CNRVC990039		Pathogen Watch	1999	Mozambique	-18.6657	35.5296	Human	Africa	ST69	SAMEA3303614				ERS682439	ERP130155
CNRVC000005		Pathogen Watch	1999	Niger	17.6078	8.08167	Human	Africa	ST69	SAMEA103900009				ERS1589177	ERP130155
CNRVC990256		Pathogen Watch	1999	Republic of the Congo	-0.228021	15.8277	Human	Africa	ST69	SAMEA103908346				ERS1597514	ERP130155
CNRVC990002		Pathogen Watch	1999	Somalia	5.15215	46.1996	Human	Africa	ST69	SAMEA3303607				ERS682432	ERP130155
CNRVC990015		Pathogen Watch	1999	Uganda	1.37333	32.2903	Human	Africa	ST69	SAMEA3303609				ERS682434	ERP130155
1127	ERR108519	Pathogen Watch	1999	Mexico	23.6345	-102.553	Clinical	North America	ST170		ERR108519
1876	ERR108520	Pathogen Watch	1999	Mexico	23.6345	-102.553	Clinical	North America	ST170		ERR108520
501-99	DRR213463	Pathogen Watch	1999	India	20.5937	78.9629	Clinical (diarrhoea)	Asia	ST-		DRR213463		GCA_023164845.1
909	ERR108521	Pathogen Watch	1999	Mexico	23.6345	-102.553	Clinical	North America	ST731		ERR108521
TUC_SF366	ERR1024530	Pathogen Watch	1999	Argentina	-38.4161	-63.6167	Clinical	South America	ST75		ERR1024530
CNRVC980359		Pathogen Watch	1998	Burkina Faso	12.2383	-1.56159	Human	Africa	ST69	SAMEA3303715				ERS682540	ERP130155
CNRVC980360		Pathogen Watch	1998	Burkina Faso	12.2383	-1.56159	Human	Africa	ST69	SAMEA3303716				ERS682541	ERP130155
CNRVC980060		Pathogen Watch	1998	Cameroon	7.36972	12.3547	Human	Africa	ST69	SAMEA3303704				ERS682529	ERP130155
CNRVC980061		Pathogen Watch	1998	Cameroon	7.36972	12.3547	Water	Africa	ST69	SAMEA3303705				ERS682530	ERP130155
CNRVC980323		Pathogen Watch	1998	Cameroon	7.36972	12.3547	Human	Africa	ST69	SAMEA3303711				ERS682536	ERP130155
CNRVC980328		Pathogen Watch	1998	Cameroon	7.36972	12.3547	Human	Africa	ST69	SAMEA3303713				ERS682538	ERP130155
CNRVC980395		Pathogen Watch	1998	Cameroon	7.36972	12.3547	Human	Africa	ST69	SAMEA3303719				ERS682544	ERP130155
CNRVC980396		Pathogen Watch	1998	Cameroon	7.36972	12.3547	Human	Africa	ST69	SAMEA3303720				ERS682545	ERP130155
CNRVC980397		Pathogen Watch	1998	Cameroon	7.36972	12.3547	Human	Africa	ST69	SAMEA3303721				ERS682546	ERP130155
CNRVC980398		Pathogen Watch	1998	Cameroon	7.36972	12.3547	Human	Africa	ST69	SAMEA3303722				ERS682547	ERP130155
CNRVC980374		Pathogen Watch	1998	Chad	15.4542	18.7322	Human	Africa	ST69	SAMEA103907208				ERS1596376	ERP130155
1909-CDC		Pathogen Watch	1998	China	35.8617	104.195	Clinical	Asia	ST69	SAMEA2698340				ERS526217	ERP130155
2605-CDC		Pathogen Watch	1998	China	35.8617	104.195	Clinical	Asia	ST69	SAMEA2698332				ERS526209	ERP130155
936-CDC		Pathogen Watch	1998	China	35.8617	104.195	Clinical	Asia	ST69	SAMEA2696126				ERS524705	ERP130155
JX1998-1306-1-CDC		Pathogen Watch	1998	China	35.8617	104.195	Clinical	Asia	ST69	SAMEA2698356				ERS526233	ERP130155
SC1998_098-1-CDC		Pathogen Watch	1998	China	35.8617	104.195	Clinical	Asia	ST69	SAMEA2698377				ERS526254	ERP130155
SC1998_242-1-CDC		Pathogen Watch	1998	China	35.8617	104.195	Clinical	Asia	ST69	SAMEA2698355				ERS526232	ERP130155
YN98296		Pathogen Watch	1998	China	35.8617	104.195	Clinical	Asia	ST69				GCF_001184775.1
CNRVC980023		Pathogen Watch	1998	Comoros	-11.875	43.8722	Human	Africa	ST69	SAMEA3303699				ERS682524	ERP130155
CNRVC980026		Pathogen Watch	1998	Comoros	-11.875	43.8722	Human	Africa	ST69	SAMEA3303700				ERS682525	ERP130155
CNRVC980029		Pathogen Watch	1998	Comoros	-11.875	43.8722	Human	Africa	ST69	SAMEA3303701				ERS682526	ERP130155
CNRVC980420		Pathogen Watch	1998	Cote d'Ivoire	7.53999	-5.54708	Human	Africa	ST69	SAMEA3303603				ERS682428	ERP130155
CNRVC980421		Pathogen Watch	1998	Cote d'Ivoire	7.53999	-5.54708	Human	Africa	ST69	SAMEA3303605				ERS682430	ERP130155
CNRVC150213		Pathogen Watch	1998	Ethiopia	9.145	40.4897	Human	Africa	ST69	SAMEA103905032				ERS1594200	ERP130155
CNRVC150254		Pathogen Watch	1998	Ethiopia	9.145	40.4897	Human	Africa	ST69	SAMEA103905207				ERS1594375	ERP130155
CNRVC980367		Pathogen Watch	1998	Guinea	9.94559	-9.69665	Human	Africa	ST69	SAMEA3303717				ERS682542	ERP130155
FC1459		Pathogen Watch	1998	India	20.5937	78.9629	Clinical	Asia	ST69	SAMEA104358678		ERR3134068		ERS1983656		ERX3163299
FC2273		Pathogen Watch	1998	India	20.5937	78.9629	Clinical	Asia	ST69				GCF_002194215.1
FC2273_2		Pathogen Watch	1998	India	20.5937	78.9629	Clinical	Asia	ST69	SAMEA104358679		ERR3134069		ERS1983657		ERX3163300
PG_110		Pathogen Watch	1998	India	20.5937	78.9629	Clinical	Asia	ST69	SAMEA104090780		ERR2668606		ERS1754673		ERX2683720
PG_138		Pathogen Watch	1998	India	20.5937	78.9629	Clinical	Asia	ST69	SAMEA104090771		ERR2748236		ERS1754664		ERX2761290
PG_160		Pathogen Watch	1998	India	20.5937	78.9629	Clinical	Asia	ST69	SAMEA104090774		ERR2748239		ERS1754667		ERX2761293
PG_175		Pathogen Watch	1998	India	20.5937	78.9629	Clinical	Asia	ST69	SAMEA104090777		ERR2748242		ERS1754670		ERX2761296
PG_176		Pathogen Watch	1998	India	20.5937	78.9629	Clinical	Asia	ST69	SAMEA104090775		ERR2748240		ERS1754668		ERX2761294
PG_177		Pathogen Watch	1998	India	20.5937	78.9629	Clinical	Asia	ST69	SAMEA104090773		ERR2748238		ERS1754666		ERX2761292
PG_178		Pathogen Watch	1998	India	20.5937	78.9629	Clinical	Asia	ST69	SAMEA104090772		ERR2748237		ERS1754665		ERX2761291
CNRVC150211		Pathogen Watch	1998	Kenya	-0.023559	37.9062	Human	Africa	ST69	SAMEA103905030				ERS1594198	ERP130155
CNRVC150240		Pathogen Watch	1998	Kenya	-0.023559	37.9062	Human	Africa	ST69	SAMEA103905201				ERS1594369	ERP130155
CNRVC150243		Pathogen Watch	1998	Kenya	-0.023559	37.9062	Human	Africa	ST69	SAMEA103905202				ERS1594370	ERP130155
CNRVC150251		Pathogen Watch	1998	Kenya	-0.023559	37.9062	Human	Africa	ST69	SAMEA103905205				ERS1594373	ERP130155
CNRVC150252		Pathogen Watch	1998	Kenya	-0.023559	37.9062	Human	Africa	ST69	SAMEA103905206				ERS1594374	ERP130155
82	ERR108516	Pathogen Watch	1998	Mexico	23.6345	-102.553	Clinical	North America	ST69		ERR108516
NICD_273		Pathogen Watch	1998	Republic of South Africa	-30.5595	22.9375	Human	Africa	ST69	SAMEA103910211				ERS1599379	ERP130155
CNRVC980030		Pathogen Watch	1998	Republic of the Congo	-0.228021	15.8277	Human	Africa	ST69	SAMEA3303702				ERS682527	ERP130155
CNRVC980034		Pathogen Watch	1998	Republic of the Congo	-0.228021	15.8277	Human	Africa	ST69	SAMEA3303703				ERS682528	ERP130155
B9631		Pathogen Watch	1998	Rwanda	-1.94028	29.8739	Human	Africa	ST69	SAMEA103899941				ERS1589109	ERP130155
B9632		Pathogen Watch	1998	Rwanda	-1.94028	29.8739	Human	Africa	ST69	SAMEA103899942				ERS1589110	ERP130155
CNRVC980194		Pathogen Watch	1998	Rwanda	-1.94028	29.8739	Human	Africa	ST69	SAMEA3303709				ERS682534	ERP130155
CNRVC980195		Pathogen Watch	1998	Rwanda	-1.94028	29.8739	Human	Africa	ST69	SAMEA3303710				ERS682535	ERP130155
CNRVC980324		Pathogen Watch	1998	Rwanda	-1.94028	29.8739	Human	Africa	ST69	SAMEA3303712				ERS682537	ERP130155
CNRVC980418		Pathogen Watch	1998	Sierra Leone	8.46055	-11.7799	Human	Africa	ST69	SAMEA3303723				ERS682548	ERP130155
CNRVC980356		Pathogen Watch	1998	Sudan	12.8628	30.2176	Human	Africa	ST69	SAMEA3303714				ERS682539	ERP130155
CNRVC980384		Pathogen Watch	1998	Sudan	12.8628	30.2176	Human	Africa	ST69	SAMEA3303718				ERS682543	ERP130155
CNRVC150212		Pathogen Watch	1998	Tanzania	-6.36903	34.8888	Human	Africa	ST69	SAMEA103905031				ERS1594199	ERP130155
CNRVC980080		Pathogen Watch	1998	Tanzania	-6.36903	34.8888	Human	Africa	ST69	SAMEA3303706				ERS682531	ERP130155
CNRVC980081		Pathogen Watch	1998	Tanzania	-6.36903	34.8888	Human	Africa	ST69	SAMEA3303707				ERS682532	ERP130155
F5332		Pathogen Watch	1998	Tanzania	-6.36903	34.8888	Human	Africa	ST69	SAMEA103910188				ERS1599356	ERP130155
F5333		Pathogen Watch	1998	Tanzania	-6.36903	34.8888	Human	Africa	ST69	SAMEA103910189				ERS1599357	ERP130155
CNRVC980004		Pathogen Watch	1998	Uganda	1.37333	32.2903	Human	Africa	ST69	SAMEA3303695				ERS682520	ERP130155
CNRVC980005		Pathogen Watch	1998	Uganda	1.37333	32.2903	Human	Africa	ST69	SAMEA3303696				ERS682521	ERP130155
F5197		Pathogen Watch	1998	Zambia	-13.1339	27.8493	Human	Africa	ST69	SAMEA103910186				ERS1599354	ERP130155
F5198		Pathogen Watch	1998	Zambia	-13.1339	27.8493	Human	Africa	ST69	SAMEA103910187				ERS1599355	ERP130155
1188-98	DRR213462	Pathogen Watch	1998	Germany	51.1657	10.4515	Shrimp	Europe	ST196		DRR213462		GCA_023164825.1
463-98	DRR213455	Pathogen Watch	1998	Netherlands	52.1326	5.29127	Ram	Europe	ST1011		DRR213455		GCA_023164705.1
CCBT0497	ERS2494090	Pathogen Watch	1998	Argentina	-38.4161	-63.6167	Clinical	South America	ST75		ERS2494090
RC385		Pathogen Watch	1998	USA	37.0902	-95.7129	Environmental	North America	ST-				GCF_000152445.1
TUC_T522	ERR1024537	Pathogen Watch	1998	Argentina	-38.4161	-63.6167	Clinical	South America	ST738		ERR1024537
TUC_T717	ERR1024533	Pathogen Watch	1998	Argentina	-38.4161	-63.6167	Clinical	South America	ST-		ERR1024533
CCBT0001	ERS2493594	Pathogen Watch	1997	Argentina	-38.4161	-63.6167	Clinical	South America	ST69		ERS2493594
CCBT0002	ERS2493595	Pathogen Watch	1997	Argentina	-38.4161	-63.6167	Clinical	South America	ST69		ERS2493595
CCBT0004	ERS2493597	Pathogen Watch	1997	Argentina	-38.4161	-63.6167	Clinical	South America	ST69		ERS2493597
CCBT0005	ERS2493598	Pathogen Watch	1997	Argentina	-38.4161	-63.6167	Clinical	South America	ST69		ERS2493598
CCBT0006	ERS2493599	Pathogen Watch	1997	Argentina	-38.4161	-63.6167	Clinical	South America	ST69		ERS2493599
CCBT0009	ERS2493602	Pathogen Watch	1997	Argentina	-38.4161	-63.6167	Clinical	South America	ST69		ERS2493602
CCBT0010	ERS2493603	Pathogen Watch	1997	Argentina	-38.4161	-63.6167	Clinical	South America	ST69		ERS2493603
CCBT0013	ERS2493606	Pathogen Watch	1997	Argentina	-38.4161	-63.6167	Clinical	South America	ST69		ERS2493606
CCBT0014	ERS2493607	Pathogen Watch	1997	Argentina	-38.4161	-63.6167	Clinical	South America	ST69		ERS2493607
CCBT0015	ERS2493608	Pathogen Watch	1997	Argentina	-38.4161	-63.6167	Clinical	South America	ST69		ERS2493608
B017		Pathogen Watch	1997	Bangladesh	23.685	90.3563	Clinical	Asia	ST69	SAMEA5408809		ERR4325815		ERS3214118		ERX4272673
B02		Pathogen Watch	1997	Bangladesh	23.685	90.3563	Clinical	Asia	ST69	SAMEA5408818		ERR4325824		ERS3214127		ERX4272682
CNRVC970147		Pathogen Watch	1997	Benin	9.30769	2.31583	Human	Africa	ST69	SAMEA3303688				ERS682513	ERP130155
CNRVC970152		Pathogen Watch	1997	Benin	9.30769	2.31583	Human	Africa	ST69	SAMEA3303689				ERS682514	ERP130155
CNRVC970056		Pathogen Watch	1997	Burundi	-3.37306	29.9189	Human	Africa	ST69	SAMEA103907206				ERS1596374	ERP130155
CNRVC970014		Pathogen Watch	1997	Cameroon	7.36972	12.3547	Human	Africa	ST69	SAMEA3303643				ERS682468	ERP130155
CNRVC970019		Pathogen Watch	1997	Cameroon	7.36972	12.3547	Human	Africa	ST69	SAMEA3303644				ERS682469	ERP130155
CNRVC970022		Pathogen Watch	1997	Cameroon	7.36972	12.3547	Human	Africa	ST69	SAMEA3303645				ERS682470	ERP130155
CNRVC970024		Pathogen Watch	1997	Cameroon	7.36972	12.3547	Human	Africa	ST69	SAMEA3303646				ERS682471	ERP130155
CNRVC970036		Pathogen Watch	1997	Cameroon	7.36972	12.3547	Human	Africa	ST69	SAMEA3303649				ERS682474	ERP130155
CNRVC980021		Pathogen Watch	1997	Cameroon	7.36972	12.3547	Human	Africa	ST69	SAMEA3303697				ERS682522	ERP130155
CNRVC980022		Pathogen Watch	1997	Cameroon	7.36972	12.3547	Human	Africa	ST69	SAMEA3303698				ERS682523	ERP130155
CNRVC970075		Pathogen Watch	1997	Central African Republic	6.61111	20.9394	Human	Africa	ST69	SAMEA3303674				ERS682499	ERP130155
CNRVC970079		Pathogen Watch	1997	Central African Republic	6.61111	20.9394	Human	Africa	ST69	SAMEA3303675				ERS682500	ERP130155
CNRVC970108		Pathogen Watch	1997	Central African Republic	6.61111	20.9394	Human	Africa	ST69	SAMEA3303676				ERS682501	ERP130155
CNRVC970109		Pathogen Watch	1997	Central African Republic	6.61111	20.9394	Human	Africa	ST69	SAMEA3303677				ERS682502	ERP130155
CNRVC970110		Pathogen Watch	1997	Central African Republic	6.61111	20.9394	Human	Africa	ST69	SAMEA3303678				ERS682503	ERP130155
CNRVC970112		Pathogen Watch	1997	Central African Republic	6.61111	20.9394	Human	Africa	ST69	SAMEA3303679				ERS682504	ERP130155
CNRVC970123		Pathogen Watch	1997	Central African Republic	6.61111	20.9394	Human	Africa	ST69	SAMEA3303681				ERS682506	ERP130155
CNRVC970125		Pathogen Watch	1997	Central African Republic	6.61111	20.9394	Human	Africa	ST69	SAMEA3303682				ERS682507	ERP130155
CNRVC970126		Pathogen Watch	1997	Central African Republic	6.61111	20.9394	Human	Africa	ST69	SAMEA3303683				ERS682508	ERP130155
CNRVC970127		Pathogen Watch	1997	Central African Republic	6.61111	20.9394	Human	Africa	ST69	SAMEA3303684				ERS682509	ERP130155
1627-CDC		Pathogen Watch	1997	China	35.8617	104.195	Clinical	Asia	ST69	SAMEA2698341				ERS526218	ERP130155
YN97083		Pathogen Watch	1997	China	35.8617	104.195	Clinical	Asia	ST69				GCF_001030015.1
CNRVC970004		Pathogen Watch	1997	Democratic Republic of the Congo	-4.03833	21.7587	Human	Africa	ST69	SAMEA3303641				ERS682466	ERP130155
CNRVC970007		Pathogen Watch	1997	Democratic Republic of the Congo	-4.03833	21.7587	Human	Africa	ST69	SAMEA3303642				ERS682467	ERP130155
CNRVC970027		Pathogen Watch	1997	Democratic Republic of the Congo	-4.03833	21.7587	Human	Africa	ST69	SAMEA3303647				ERS682472	ERP130155
CNRVC970028		Pathogen Watch	1997	Democratic Republic of the Congo	-4.03833	21.7587	Human	Africa	ST69	SAMEA3303648				ERS682473	ERP130155
CNRVC970058		Pathogen Watch	1997	Democratic Republic of the Congo	-4.03833	21.7587	Human	Africa	ST69	SAMEA3303651				ERS682476	ERP130155
CNRVC970064		Pathogen Watch	1997	Democratic Republic of the Congo	-4.03833	21.7587	Human	Africa	ST69	SAMEA3303673				ERS682498	ERP130155
CNRVC970113		Pathogen Watch	1997	Democratic Republic of the Congo	-4.03833	21.7587	Human	Africa	ST69	SAMEA3303680				ERS682505	ERP130155
CNRVC970135		Pathogen Watch	1997	Democratic Republic of the Congo	-4.03833	21.7587	Human	Africa	ST69	SAMEA3303685				ERS682510	ERP130155
CNRVC970174		Pathogen Watch	1997	Democratic Republic of the Congo	-4.03833	21.7587	Human	Africa	ST69	SAMEA3303691				ERS682516	ERP130155
CNRVC970176		Pathogen Watch	1997	Democratic Republic of the Congo	-4.03833	21.7587	Human	Africa	ST69	SAMEA3303693				ERS682518	ERP130155
CNRVC970175		Pathogen Watch	1997	Djibouti	11.8251	42.5903	Human	Africa	ST69	SAMEA3303692				ERS682517	ERP130155
CNRVC970177		Pathogen Watch	1997	Djibouti	11.8251	42.5903	Human	Africa	ST69	SAMEA3303694				ERS682519	ERP130155
CNRVC980158		Pathogen Watch	1997	Djibouti	11.8251	42.5903	Human	Africa	ST69	SAMEA3303708				ERS682533	ERP130155
CNRVC970170		Pathogen Watch	1997	Gabon	-0.803689	11.6094	Human	Africa	ST69	SAMEA3303690				ERS682515	ERP130155
F5144		Pathogen Watch	1997	Guinea Bissau	11.8037	-15.1804	Human	Africa	ST69	SAMEA103910184				ERS1599352	ERP130155
AM_260		Pathogen Watch	1997	India	20.5937	78.9629	Clinical	Asia	ST69	SAMEA104090641		ERR2748107		ERS1754534		ERX2761161
AM_263		Pathogen Watch	1997	India	20.5937	78.9629	Clinical	Asia	ST69	SAMEA104090699		ERR2748164		ERS1754592		ERX2761218
AM_267		Pathogen Watch	1997	India	20.5937	78.9629	Clinical	Asia	ST69	SAMEA104090697		ERR2748162		ERS1754590		ERX2761216
AM_268		Pathogen Watch	1997	India	20.5937	78.9629	Clinical	Asia	ST69	SAMEA104090704		ERR2748169		ERS1754597		ERX2761223
AM_269		Pathogen Watch	1997	India	20.5937	78.9629	Clinical	Asia	ST69	SAMEA104090686		ERR2748151		ERS1754579		ERX2761205
AM_272		Pathogen Watch	1997	India	20.5937	78.9629	Clinical	Asia	ST69	SAMEA104090698		ERR2748163		ERS1754591		ERX2761217
AM_273		Pathogen Watch	1997	India	20.5937	78.9629	Clinical	Asia	ST69	SAMEA104090701		ERR2748166		ERS1754594		ERX2761220
AM_274		Pathogen Watch	1997	India	20.5937	78.9629	Clinical	Asia	ST69	SAMEA104090703		ERR2748168		ERS1754596		ERX2761222
AM_276		Pathogen Watch	1997	India	20.5937	78.9629	Clinical	Asia	ST69	SAMEA104090687		ERR2748152		ERS1754580		ERX2761206
AM_278		Pathogen Watch	1997	India	20.5937	78.9629	Clinical	Asia	ST69	SAMEA104090635		ERR2748101		ERS1754528		ERX2761155
V060002		Pathogen Watch	1997	Indonesia	-0.789275	113.921	Clinical	Asia	ST69				GCF_003574155.1
95430	ERR044791	Pathogen Watch	1997	Mexico	23.6345	-102.553	Clinical	North America	ST69		ERR044791
F5149		Pathogen Watch	1997	Mozambique	-18.6657	35.5296	Human	Africa	ST69	SAMEA103910185				ERS1599353	ERP130155
F4169		Pathogen Watch	1997	Nigeria	9.082	8.67528	Human	Africa	ST69	SAMEA103908355				ERS1597523	ERP130155
F4170		Pathogen Watch	1997	Nigeria	9.082	8.67528	Human	Africa	ST69	SAMEA103908356				ERS1597524	ERP130155
CNRVC970053		Pathogen Watch	1997	Somalia	5.15215	46.1996	Human	Africa	ST69	SAMEA3303650				ERS682475	ERP130155
F3835		Pathogen Watch	1997	Tanzania	-6.36903	34.8888	Human	Africa	ST69	SAMEA103908354				ERS1597522	ERP130155
177_03		Pathogen Watch	1997	Zambia	-13.1339	27.8493		Africa	ST69	SAMEA1484100				ERS135816	ERP130155
20_03		Pathogen Watch	1997	Zambia	-13.1339	27.8493		Africa	ST69	SAMEA1484153				ERS135873	ERP130155
330_02		Pathogen Watch	1997	Zambia	-13.1339	27.8493		Africa	ST69	SAMEA1484147				ERS135872	ERP130155
756-97	DRR213456	Pathogen Watch	1997	Peru	-9.18997	-75.0152	Environment	South America	ST-		DRR213456		GCA_023164765.1
95409	ERR044792	Pathogen Watch	1997	Mexico	23.6345	-102.553	Clinical	North America	ST73		ERR044792
95412	ERR044793	Pathogen Watch	1997	Mexico	23.6345	-102.553	Clinical	North America	ST73		ERR044793
I-1263		Pathogen Watch	1997	Russia	61.524	105.319	Clinical	Europe/Asia	ST-				GCA_000735705.2
Mex15	ERR042755	Pathogen Watch	1997	Mexico	23.6345	-102.553	Clinical	North America	ST73		ERR042755
Mex16	ERR042756	Pathogen Watch	1997	Mexico	23.6345	-102.553	Clinical	North America	ST73		ERR042756
CCBT0003	ERS2493596	Pathogen Watch	1996	Argentina	-38.4161	-63.6167	Clinical	South America	ST69		ERS2493596
CCBT0012	ERS2493605	Pathogen Watch	1996	Argentina	-38.4161	-63.6167	Clinical	South America	ST69		ERS2493605
CCBT0016	ERS2493609	Pathogen Watch	1996	Argentina	-38.4161	-63.6167	Clinical	South America	ST69		ERS2493609
CCBT0041	ERS2493632	Pathogen Watch	1996	Argentina	-38.4161	-63.6167	Clinical	South America	ST69		ERS2493632
CCBT0046	ERS2493637	Pathogen Watch	1996	Argentina	-38.4161	-63.6167	Clinical	South America	ST69		ERS2493637
CCBT0047	ERS2493638	Pathogen Watch	1996	Argentina	-38.4161	-63.6167	Clinical	South America	ST69		ERS2493638
CCBT0048	ERS2493639	Pathogen Watch	1996	Argentina	-38.4161	-63.6167	Clinical	South America	ST69		ERS2493639
CCBT0049	ERS2493998	Pathogen Watch	1996	Argentina	-38.4161	-63.6167	Clinical	South America	ST69		ERS2493998
CCBT0050	ERS2493640	Pathogen Watch	1996	Argentina	-38.4161	-63.6167	Clinical	South America	ST69		ERS2493640
CCBT0051	ERS2493641	Pathogen Watch	1996	Argentina	-38.4161	-63.6167	Clinical	South America	ST69		ERS2493641
CNRVC960246		Pathogen Watch	1996	Cameroon	7.36972	12.3547	Human	Africa	ST69	SAMEA3303602				ERS682427	ERP130155
CNRVC960293		Pathogen Watch	1996	Cameroon	7.36972	12.3547	Human	Africa	ST69	SAMEA3303621				ERS682446	ERP130155
CNRVC960228		Pathogen Watch	1996	Chad	15.4542	18.7322	Human	Africa	ST69	SAMEA3303599				ERS682424	ERP130155
CNRVC960234		Pathogen Watch	1996	Chad	15.4542	18.7322	Human	Africa	ST69	SAMEA3303600				ERS682425	ERP130155
CNRVC960243		Pathogen Watch	1996	Chad	15.4542	18.7322	Human	Africa	ST69	SAMEA3303601				ERS682426	ERP130155
CNRVC960265		Pathogen Watch	1996	Chad	15.4542	18.7322	Human	Africa	ST69	SAMEA3303612				ERS682437	ERP130155
CNRVC960273		Pathogen Watch	1996	Chad	15.4542	18.7322	Human	Africa	ST69	SAMEA3303619				ERS682444	ERP130155
2530-CDC		Pathogen Watch	1996	China	35.8617	104.195	Clinical	Asia	ST69	SAMEA2698336				ERS526213	ERP130155
EL2391		Pathogen Watch	1996	China	35.8617	104.195	Clinical	Asia	ST69				GCF_007624105.1
EL2390		Pathogen Watch	1996	China	35.8617	104.195	Clinical	Asia	ST69				GCF_007624285.1
EL2392		Pathogen Watch	1996	China	35.8617	104.195	Clinical	Asia	ST69				GCF_007624155.1
EL2393		Pathogen Watch	1996	China	35.8617	104.195	Environmental	Asia	ST69				GCF_007624095.1
EL2395		Pathogen Watch	1996	China	35.8617	104.195	Clinical	Asia	ST69				GCF_007624075.1
EL2396		Pathogen Watch	1996	China	35.8617	104.195	Clinical	Asia	ST69				GCF_007624025.1
EL2405		Pathogen Watch	1996	China	35.8617	104.195	Clinical	Asia	ST69				GCF_007623905.1
CNRVC960118		Pathogen Watch	1996	Democratic Republic of the Congo	-4.03833	21.7587	Human	Africa	ST69	SAMEA3303593				ERS682418	ERP130155
CNRVC960124		Pathogen Watch	1996	Democratic Republic of the Congo	-4.03833	21.7587	Human	Africa	ST69	SAMEA3303595				ERS682420	ERP130155
CNRVC960127		Pathogen Watch	1996	Democratic Republic of the Congo	-4.03833	21.7587	Human	Africa	ST69	SAMEA3303596				ERS682421	ERP130155
CNRVC960218		Pathogen Watch	1996	Democratic Republic of the Congo	-4.03833	21.7587	Human	Africa	ST69	SAMEA3303597				ERS682422	ERP130155
CNRVC960308		Pathogen Watch	1996	Democratic Republic of the Congo	-4.03833	21.7587	Human	Africa	ST69	SAMEA3303625				ERS682450	ERP130155
AM_205		Pathogen Watch	1996	India	20.5937	78.9629	Clinical	Asia	ST69	SAMEA104090622		ERR2748088		ERS1754515		ERX2761142
AM_206		Pathogen Watch	1996	India	20.5937	78.9629	Clinical	Asia	ST69	SAMEA104090614		ERR2748081		ERS1754507		ERX2761135
AM_217		Pathogen Watch	1996	India	20.5937	78.9629	Clinical	Asia	ST69	SAMEA104090615		ERR2748082		ERS1754508		ERX2761136
AM_221		Pathogen Watch	1996	India	20.5937	78.9629	Clinical	Asia	ST69	SAMEA104090608		ERR2748075		ERS1754501		ERX2761129
AM_231		Pathogen Watch	1996	India	20.5937	78.9629	Clinical	Asia	ST69	SAMEA104090617		ERR2748084		ERS1754510		ERX2761138
AM_233		Pathogen Watch	1996	India	20.5937	78.9629	Clinical	Asia	ST69	SAMEA104090770		ERR2748235		ERS1754663		ERX2761289
AM_236		Pathogen Watch	1996	India	20.5937	78.9629	Clinical	Asia	ST69	SAMEA104084184		ERR2748073		ERS1748077		ERX2761127
AM_238		Pathogen Watch	1996	India	20.5937	78.9629	Clinical	Asia	ST69	SAMEA104090621		ERR2748087		ERS1754514		ERX2761141
AM_239		Pathogen Watch	1996	India	20.5937	78.9629	Clinical	Asia	ST69	SAMEA104090609		ERR2748076		ERS1754502		ERX2761130
AM_240		Pathogen Watch	1996	India	20.5937	78.9629	Clinical	Asia	ST69	SAMEA104090612		ERR2748079		ERS1754505		ERX2761133
CNRVC960223		Pathogen Watch	1996	Liberia	6.42805	-9.4295	Human	Africa	ST69	SAMEA3303598				ERS682423	ERP130155
CNRVC960250		Pathogen Watch	1996	Mali	17.5707	-3.99617	Human	Africa	ST69	SAMEA3303604				ERS682429	ERP130155
CNRVC960260		Pathogen Watch	1996	Mauritania	21.0079	-10.9408	Human	Africa	ST69	SAMEA103906381				ERS1595549	ERP130155
CNRVC960263		Pathogen Watch	1996	Mauritania	21.0079	-10.9408	Human	Africa	ST69	SAMEA103906382				ERS1595550	ERP130155
CNRVC960003		Pathogen Watch	1996	Niger	17.6078	8.08167	Human	Africa	ST69	SAMEA3303579				ERS682404	ERP130155
CNRVC960028		Pathogen Watch	1996	Nigeria	9.082	8.67528	Human	Africa	ST69	SAMEA3303591				ERS682416	ERP130155
CNRVC960252		Pathogen Watch	1996	Nigeria	9.082	8.67528	Human	Africa	ST69	SAMEA3303606				ERS682431	ERP130155
CNRVC960258		Pathogen Watch	1996	Nigeria	9.082	8.67528	Human	Africa	ST69	SAMEA3303610				ERS682435	ERP130155
CNRVC960271		Pathogen Watch	1996	Nigeria	9.082	8.67528	Human	Africa	ST69	SAMEA3303615				ERS682440	ERP130155
CNRVC960299		Pathogen Watch	1996	Rwanda	-1.94028	29.8739	Human	Africa	ST69	SAMEA3303623				ERS682448	ERP130155
CNRVC960312		Pathogen Watch	1996	Rwanda	-1.94028	29.8739	Human	Africa	ST69	SAMEA3303627				ERS682452	ERP130155
CNRVC960317		Pathogen Watch	1996	Rwanda	-1.94028	29.8739	Human	Africa	ST69	SAMEA3303628				ERS682453	ERP130155
CNRVC960328		Pathogen Watch	1996	Rwanda	-1.94028	29.8739	Human	Africa	ST69	SAMEA3303639				ERS682464	ERP130155
CNRVC960329		Pathogen Watch	1996	Rwanda	-1.94028	29.8739	Human	Africa	ST69	SAMEA3303640				ERS682465	ERP130155
CNRVC960018		Pathogen Watch	1996	Senegal	14.4974	-14.4524	Human	Africa	ST69	SAMEA3303589				ERS682414	ERP130155
CNRVC960023		Pathogen Watch	1996	Senegal	14.4974	-14.4524	Human	Africa	ST69	SAMEA3303590				ERS682415	ERP130155
CNRVC960031		Pathogen Watch	1996	Senegal	14.4974	-14.4524	Human	Africa	ST69	SAMEA3303592				ERS682417	ERP130155
CNRVC960122		Pathogen Watch	1996	Senegal	14.4974	-14.4524	Human	Africa	ST69	SAMEA3303594				ERS682419	ERP130155
CNRVC960272		Pathogen Watch	1996	Senegal	14.4974	-14.4524	Human	Africa	ST69	SAMEA3303617				ERS682442	ERP130155
CNRVC960318		Pathogen Watch	1996	Senegal	14.4974	-14.4524	Human	Africa	ST69	SAMEA3303630				ERS682455	ERP130155
CNRVC960321		Pathogen Watch	1996	Senegal	14.4974	-14.4524	Human	Africa	ST69	SAMEA3303633				ERS682458	ERP130155
CNRVC960324		Pathogen Watch	1996	Senegal	14.4974	-14.4524	Human	Africa	ST69	SAMEA3303635				ERS682460	ERP130155
CNRVC960327		Pathogen Watch	1996	Senegal	14.4974	-14.4524	Human	Africa	ST69	SAMEA3303637				ERS682462	ERP130155
CNRVC960142		Pathogen Watch	1996	Sudan	12.8628	30.2176	Human	Africa	ST69	SAMEA103906378				ERS1595546	ERP130155
CNRVC960276		Pathogen Watch	1996	Sudan	12.8628	30.2176	Human	Africa	ST69	SAMEA103906383				ERS1595551	ERP130155
280_02		Pathogen Watch	1996	Zambia	-13.1339	27.8493		Africa	ST69	SAMEA1484018				ERS136091	ERP130155
329_02		Pathogen Watch	1996	Zambia	-13.1339	27.8493		Africa	ST69	SAMEA1484097				ERS135815	ERP130155
354_02		Pathogen Watch	1996	Zambia	-13.1339	27.8493		Africa	ST69	SAMEA1018590				ERS027707	ERP130155
F3397		Pathogen Watch	1996	Zambia_Republic of South Africa	-13.1339	27.8493	Human	Africa	ST69	SAMEA103908352				ERS1597520	ERP130155
F3403		Pathogen Watch	1996	Zambia_Republic of South Africa	-13.1339	27.8493	Human	Africa	ST69	SAMEA103908353				ERS1597521	ERP130155
1234-96	DRR213451	Pathogen Watch	1996	Thailand	15.87	100.993	Clinical (diarrhoea)	Asia	ST-		DRR213451		GCA_023164445.1
366-96	DRR213449	Pathogen Watch	1996	Japan	36.2048	138.253	Frozen seafish	Asia	ST-		DRR213449		GCA_023164405.1
857		Pathogen Watch	1996	Bangladesh	23.685	90.3563	Environmental: water	Asia	ST1550				GCF_001729125.1
93154	ERR044790	Pathogen Watch	1996	Mexico	23.6345	-102.553	Clinical	North America	ST73		ERR044790
CNRVC960254		Pathogen Watch	1996	Nigeria	9.082	8.67528	Human	Africa	ST-	SAMEA3303608				ERS682433	ERP130155
EL2398		Pathogen Watch	1996	China	35.8617	104.195	Clinical	Asia	ST-				GCF_007623935.1
EL2403		Pathogen Watch	1996	China	35.8617	104.195	Clinical	Asia	ST-				GCF_007623975.1
CNRVC950002		Pathogen Watch	1995	Angola	-11.2027	17.8739	Human	Africa	ST69	SAMEA3303522				ERS682347	ERP130155
CNRVC950007		Pathogen Watch	1995	Angola	-11.2027	17.8739	Human	Africa	ST69	SAMEA3303524				ERS682349	ERP130155
CNRVC950700		Pathogen Watch	1995	Burkina Faso	12.2383	-1.56159	Human	Africa	ST69	SAMEA3303545				ERS682370	ERP130155
CNRVC950702		Pathogen Watch	1995	Burkina Faso	12.2383	-1.56159	Human	Africa	ST69	SAMEA3303547				ERS682372	ERP130155
CNRVC950801		Pathogen Watch	1995	Burkina Faso	12.2383	-1.56159	Human	Africa	ST69	SAMEA3303575				ERS682400	ERP130155
CNRVC950806		Pathogen Watch	1995	Burkina Faso	12.2383	-1.56159	Human	Africa	ST69	SAMEA3303577				ERS682402	ERP130155
CNRVC950011		Pathogen Watch	1995	Cameroon	7.36972	12.3547		Africa	ST69	SAMEA3303534				ERS682359	ERP130155
2657-CDC		Pathogen Watch	1995	China	35.8617	104.195	Clinical	Asia	ST69	SAMEA2698331				ERS526208	ERP130155
CNRVC950753		Pathogen Watch	1995	Cote d'Ivoire	7.53999	-5.54708	Human	Africa	ST69	SAMEA3303565				ERS682390	ERP130155
CNRVC950755		Pathogen Watch	1995	Cote d'Ivoire	7.53999	-5.54708	Human	Africa	ST69	SAMEA3303567				ERS682392	ERP130155
CNRVC950756		Pathogen Watch	1995	Cote d'Ivoire	7.53999	-5.54708	Human	Africa	ST69	SAMEA3303569				ERS682394	ERP130155
CNRVC950758		Pathogen Watch	1995	Cote d'Ivoire	7.53999	-5.54708	Human	Africa	ST69	SAMEA3303571				ERS682396	ERP130155
CNRVC950693		Pathogen Watch	1995	Democratic Republic of the Congo	-4.03833	21.7587	Human	Africa	ST69	SAMEA3303536				ERS682361	ERP130155
CNRVC950694		Pathogen Watch	1995	Democratic Republic of the Congo	-4.03833	21.7587	Human	Africa	ST69	SAMEA3303538				ERS682363	ERP130155
CNRVC950695		Pathogen Watch	1995	Democratic Republic of the Congo	-4.03833	21.7587	Human	Africa	ST69	SAMEA3303540				ERS682365	ERP130155
CNRVC950746	ERR998681	Pathogen Watch	1995	Democratic Republic of the Congo	-4.03833	21.7587	Human	Africa	ST69		ERR998681
CNRVC950014	ERR1879579	Pathogen Watch	1995	Ecuador	-1.83124	-78.1834	Human	South America	ST69		ERR1879579
CNRVC950699		Pathogen Watch	1995	Guinea	9.94559	-9.69665	Human	Africa	ST69	SAMEA3303542				ERS682367	ERP130155
CNRVC950723		Pathogen Watch	1995	Guinea	9.94559	-9.69665	Human	Africa	ST69	SAMEA3303554				ERS682379	ERP130155
CNRVC950724		Pathogen Watch	1995	Guinea	9.94559	-9.69665	Human	Africa	ST69	SAMEA3303556				ERS682381	ERP130155
AM_17		Pathogen Watch	1995	India	20.5937	78.9629	Clinical	Asia	ST69	SAMEA104090719		ERR2748184		ERS1754612		ERX2761238
AM_21		Pathogen Watch	1995	India	20.5937	78.9629	Clinical	Asia	ST69	SAMEA104090714		ERR2748179		ERS1754607		ERX2761233
AM_22		Pathogen Watch	1995	India	20.5937	78.9629	Clinical	Asia	ST69	SAMEA104090720		ERR2748185		ERS1754613		ERX2761239
AM_28		Pathogen Watch	1995	India	20.5937	78.9629	Clinical	Asia	ST69	SAMEA104090715		ERR2748180		ERS1754608		ERX2761234
AM_54		Pathogen Watch	1995	India	20.5937	78.9629	Clinical	Asia	ST69	SAMEA104090709		ERR2748174		ERS1754602		ERX2761228
AM_55		Pathogen Watch	1995	India	20.5937	78.9629	Clinical	Asia	ST69	SAMEA104090717		ERR2748182		ERS1754610		ERX2761236
AM_56		Pathogen Watch	1995	India	20.5937	78.9629	Clinical	Asia	ST69	SAMEA104090710		ERR2748175		ERS1754603		ERX2761229
AM_64		Pathogen Watch	1995	India	20.5937	78.9629	Clinical	Asia	ST69	SAMEA104090721		ERR2748186		ERS1754614		ERX2761240
AM_66		Pathogen Watch	1995	India	20.5937	78.9629	Clinical	Asia	ST69	SAMEA104090708		ERR2748173		ERS1754601		ERX2761227
AM_67		Pathogen Watch	1995	India	20.5937	78.9629	Clinical	Asia	ST69	SAMEA104090713		ERR2748178		ERS1754606		ERX2761232
CNRVC950792		Pathogen Watch	1995	Iraq	33.2232	43.6793	Human	Asia	ST69	SAMEA103905943				ERS1595111	ERP130155
CNRVC950798		Pathogen Watch	1995	Iraq	33.2232	43.6793	Human	Asia	ST69	SAMEA103906376				ERS1595544	ERP130155
CNRVC950800		Pathogen Watch	1995	Iraq	33.2232	43.6793	Human	Asia	ST69	SAMEA103906377				ERS1595545	ERP130155
CNRVC950728		Pathogen Watch	1995	Liberia	6.42805	-9.4295	Human	Africa	ST69	SAMEA3303558				ERS682383	ERP130155
CNRVC950730		Pathogen Watch	1995	Liberia	6.42805	-9.4295	Human	Africa	ST69	SAMEA3303560				ERS682385	ERP130155
CNRVC950707		Pathogen Watch	1995	Mali	17.5707	-3.99617	Human	Africa	ST69	SAMEA3303549				ERS682374	ERP130155
CNRVC950708		Pathogen Watch	1995	Mali	17.5707	-3.99617	Human	Africa	ST69	SAMEA3303550				ERS682375	ERP130155
60452	ERR163243	Pathogen Watch	1995	Mexico	23.6345	-102.553	Clinical	North America	ST69		ERR163243
60483	ERR163244	Pathogen Watch	1995	Mexico	23.6345	-102.553	Clinical	North America	ST69		ERR163244
87409	ERR044788	Pathogen Watch	1995	Mexico	23.6345	-102.553	Clinical	North America	ST69		ERR044788
CNRVC950759		Pathogen Watch	1995	Niger	17.6078	8.08167	Human	Africa	ST69	SAMEA3303573				ERS682398	ERP130155
CP1046		Pathogen Watch	1995	Peru	-9.18997	-75.0152	Clinical	South America	ST69				GCF_000281655.1
CP1047		Pathogen Watch	1995	Peru	-9.18997	-75.0152	Clinical	South America	ST69				GCF_000279785.1
CNRVC950712		Pathogen Watch	1995	Sierra Leone	8.46055	-11.7799	Human	Africa	ST69	SAMEA3303552				ERS682377	ERP130155
4110		Pathogen Watch	1995	Viet Nam	14.0583	108.277		Asia	ST69				GCF_001257035.1
1311-95	DRR213446	Pathogen Watch	1995	Korea	35.9078	127.767	River water	Asia	ST-		DRR213446		GCA_023164345.1
263-95	DRR213440	Pathogen Watch	1995	Indonesia	-0.789275	113.921	Clinical (diarrhoea)	Asia	ST-		DRR213440		GCA_023164225.1
297-95	DRR213441	Pathogen Watch	1995	Thailand	15.87	100.993	Clinical (diarrhoea)	Asia	ST163		DRR213441		GCA_023164245.1
352-95	DRR213442	Pathogen Watch	1995	Brazil	-14.235	-51.9253	Clinical (diarrhoea)	South America	ST-		DRR213442		GCA_023164265.1
366-95	DRR213443	Pathogen Watch	1995	Brazil	-14.235	-51.9253	Clinical (diarrhoea)	South America	ST-		DRR213443		GCA_023164285.1
372-95	DRR213444	Pathogen Watch	1995	Denmark	56.2639	9.50178	Frozen prawn	Europe	ST-		DRR213444		GCA_023164305.1
626-95	DRR213445	Pathogen Watch	1995	Germany	51.1657	10.4515	Frozen prawn	Europe	ST-		DRR213445		GCA_023164325.1
97639_1	ERR044789	Pathogen Watch	1995	Mexico	23.6345	-102.553	Clinical	North America	ST73		ERR044789
CCBT0084	ERS2493669	Pathogen Watch	1995	Argentina	-38.4161	-63.6167	Clinical	South America	ST-		ERS2493669
TUC_Me3	ERR1024532	Pathogen Watch	1995	Argentina	-38.4161	-63.6167	Clinical	South America	ST729		ERR1024532
TUC_T12550	ERR1024534	Pathogen Watch	1995	Argentina	-38.4161	-63.6167	Clinical	South America	ST738		ERR1024534
CNRVC940149		Pathogen Watch	1994	Albania	41.1533	20.1683	Human	Europe	ST69	SAMEA103905932				ERS1595100	ERP130155
CNRVC070120		Pathogen Watch	1994	Algeria	28.0339	1.65963	Human	Africa	ST69	SAMEA103900807				ERS1589975	ERP130155
CNRVC070154		Pathogen Watch	1994	Algeria	28.0339	1.65963	Human	Africa	ST69	SAMEA103900812				ERS1589980	ERP130155
CNRVC940011		Pathogen Watch	1994	Angola	-11.2027	17.8739	Human	Africa	ST69	SAMEA3303479				ERS682304	ERP130155
CNRVC940012		Pathogen Watch	1994	Angola	-11.2027	17.8739	Human	Africa	ST69	SAMEA3303481				ERS682306	ERP130155
CCBT0486	ERS2494080	Pathogen Watch	1994	Argentina	-38.4161	-63.6167	Clinical	South America	ST69		ERS2494080
CCBT0487	ERS2494073	Pathogen Watch	1994	Argentina	-38.4161	-63.6167	Environmental	South America	ST69		ERS2494073
CCBT0489	ERS2494082	Pathogen Watch	1994	Argentina	-38.4161	-63.6167	Environmental	South America	ST69		ERS2494082
A346_1		Pathogen Watch	1994	Bangladesh	23.685	90.3563		Asia	ST69				GCF_001247525.1
MJ1236		Pathogen Watch	1994	Bangladesh	23.685	90.3563	Clinical	Asia	ST69				GCF_000022585.1
MJ1485		Pathogen Watch	1994	Bangladesh	23.685	90.3563		Asia	ST69				GCF_001250195.1
IEC224		Pathogen Watch	1994	Brazil	-14.235	-51.9253	Clinical	South America	ST69				GCF_000250855.1
CNRVC940163		Pathogen Watch	1994	Chad	15.4542	18.7322	Human	Africa	ST69	SAMEA3303508				ERS682333	ERP130155
CNRVC940184		Pathogen Watch	1994	Chad	15.4542	18.7322	Human	Africa	ST69	SAMEA3303519				ERS682344	ERP130155
129-CDC		Pathogen Watch	1994	China	35.8617	104.195	Clinical	Asia	ST69	SAMEA2699024				ERS526872	ERP130155
4070-CDC		Pathogen Watch	1994	China	35.8617	104.195	Clinical	Asia	ST69	SAMEA2696135				ERS524714	ERP130155
EL2327		Pathogen Watch	1994	China	35.8617	104.195	Clinical	Asia	ST69				GCF_007623995.1
EL2329		Pathogen Watch	1994	China	35.8617	104.195	Environmental	Asia	ST69				GCF_007623985.1
EL2335		Pathogen Watch	1994	China	35.8617	104.195	Clinical	Asia	ST69				GCF_007623805.1
EL2344		Pathogen Watch	1994	China	35.8617	104.195	Clinical	Asia	ST69				GCF_007623885.1
EL2347		Pathogen Watch	1994	China	35.8617	104.195	Clinical	Asia	ST69				GCF_007624365.1
EL2348		Pathogen Watch	1994	China	35.8617	104.195	Clinical	Asia	ST69				GCF_007624305.1
EL2349		Pathogen Watch	1994	China	35.8617	104.195	Clinical	Asia	ST69				GCF_007624295.1
EL2351		Pathogen Watch	1994	China	35.8617	104.195	Clinical	Asia	ST69				GCA_007624265.1
CNRVC940034		Pathogen Watch	1994	Cote d'Ivoire	7.53999	-5.54708	Human	Africa	ST69	SAMEA3303485				ERS682310	ERP130155
CNRVC940131		Pathogen Watch	1994	Democratic Republic of the Congo	-4.03833	21.7587	Human	Africa	ST69	SAMEA3303495				ERS682320	ERP130155
CNRVC940143		Pathogen Watch	1994	Democratic Republic of the Congo	-4.03833	21.7587	Human	Africa	ST69	SAMEA3303502				ERS682327	ERP130155
CNRVC940173		Pathogen Watch	1994	Democratic Republic of the Congo	-4.03833	21.7587	Human	Africa	ST69	SAMEA3303514				ERS682339	ERP130155
CNRVC010015		Pathogen Watch	1994	Djibouti	11.8251	42.5903	Human	Africa	ST69	SAMEA3303634				ERS682459	ERP130155
CNRVC010017		Pathogen Watch	1994	Djibouti	11.8251	42.5903	Human	Africa	ST69	SAMEA3303636				ERS682461	ERP130155
CNRVC010018		Pathogen Watch	1994	Djibouti	11.8251	42.5903	Human	Africa	ST69	SAMEA3303638				ERS682463	ERP130155
CNRVC940183	ERR1879578	Pathogen Watch	1994	French Guiana	3.93389	-53.1258	Human	South America	ST69		ERR1879578
CNRVC940103		Pathogen Watch	1994	Guinea	9.94559	-9.69665	Human	Africa	ST69	SAMEA3303488				ERS682313	ERP130155
CNRVC940109		Pathogen Watch	1994	Guinea	9.94559	-9.69665	Human	Africa	ST69	SAMEA3303491				ERS682316	ERP130155
CNRVC940128		Pathogen Watch	1994	Guinea	9.94559	-9.69665	Human	Africa	ST69	SAMEA3303492				ERS682317	ERP130155
CNRVC940141		Pathogen Watch	1994	Guinea	9.94559	-9.69665	Human	Africa	ST69	SAMEA3303498				ERS682323	ERP130155
FC1817		Pathogen Watch	1994	India	20.5937	78.9629	Clinical	Asia	ST69				GCF_002194305.1
FC1817_2		Pathogen Watch	1994	India	20.5937	78.9629	Clinical	Asia	ST69	SAMEA104358673		ERR3134062		ERS1983651		ERX3163293
MDO_487		Pathogen Watch	1994	India	20.5937	78.9629	Clinical	Asia	ST69	SAMEA104090861		ERR2668684		ERS1754754		ERX2683798
MO_1947		Pathogen Watch	1994	India	20.5937	78.9629	Clinical	Asia	ST69	SAMEA104090836		ERR2668673		ERS1754729		ERX2683787
MO_1972		Pathogen Watch	1994	India	20.5937	78.9629	Clinical	Asia	ST69	SAMEA104090835		ERR2668672		ERS1754728		ERX2683786
MO_292		Pathogen Watch	1994	India	20.5937	78.9629	Clinical	Asia	ST69	SAMEA104090834		ERR2668671		ERS1754727		ERX2683785
MO_488		Pathogen Watch	1994	India	20.5937	78.9629	Clinical	Asia	ST69	SAMEA104090833		ERR2668670		ERS1754726		ERX2683784
MO_494		Pathogen Watch	1994	India	20.5937	78.9629	Clinical	Asia	ST69	SAMEA104090855		ERR2668663		ERS1754748		ERX2683777
MO_503		Pathogen Watch	1994	India	20.5937	78.9629	Clinical	Asia	ST69	SAMEA104090832		ERR2668669		ERS1754725		ERX2683783
NPO_537		Pathogen Watch	1994	India	20.5937	78.9629	Clinical	Asia	ST69	SAMEA104090909		ERR2668732		ERS1754802		ERX2683846
CNRVC150230		Pathogen Watch	1994	Italy	41.8719	12.5674	Human	Europe	ST69	SAMEA103905100				ERS1594268	ERP130155
CNRVC940142		Pathogen Watch	1994	Liberia	6.42805	-9.4295	Human	Africa	ST69	SAMEA3303500				ERS682325	ERP130155
CNRVC940147		Pathogen Watch	1994	Liberia	6.42805	-9.4295	Human	Africa	ST69	SAMEA3303504				ERS682329	ERP130155
CNRVC940162		Pathogen Watch	1994	Liberia	6.42805	-9.4295	Human	Africa	ST69	SAMEA3303505				ERS682330	ERP130155
CNRVC940164		Pathogen Watch	1994	Liberia	6.42805	-9.4295	Human	Africa	ST69	SAMEA3303509				ERS682334	ERP130155
CNRVC940165		Pathogen Watch	1994	Liberia	6.42805	-9.4295	Human	Africa	ST69	SAMEA3303512				ERS682337	ERP130155
54267	ERR163241	Pathogen Watch	1994	Mexico	23.6345	-102.553	Clinical	North America	ST69		ERR163241
54328	ERR163242	Pathogen Watch	1994	Mexico	23.6345	-102.553	Clinical	North America	ST69		ERR163242
87406	ERR044787	Pathogen Watch	1994	Mexico	23.6345	-102.553	Clinical	North America	ST69		ERR044787
CNRVC940137		Pathogen Watch	1994	Morocco	31.7917	-7.09262	Human	Africa	ST69	SAMEA3303497				ERS682322	ERP130155
CNRVC940179		Pathogen Watch	1994	Morocco	31.7917	-7.09262	Human	Africa	ST69	SAMEA3303515				ERS682340	ERP130155
CNRVC940180		Pathogen Watch	1994	Morocco	31.7917	-7.09262	Human	Africa	ST69	SAMEA3303517				ERS682342	ERP130155
MYA01		Pathogen Watch	1994	Myanmar	21.914	95.9562	Clinical	Asia	ST69	SAMEA5408821		ERR4325827		ERS3214130		ERX4272685
MYA03		Pathogen Watch	1994	Myanmar	21.914	95.9562	Clinical	Asia	ST69	SAMEA5408820		ERR4325826		ERS3214129		ERX4272684
CNRVC940135		Pathogen Watch	1994	Nepal	28.3949	84.124	Human	Asia	ST69	SAMEA103905931				ERS1595099	ERP130155
CNRVC940190		Pathogen Watch	1994	Niger	17.6078	8.08167	Human	Africa	ST69	SAMEA3303521				ERS682346	ERP130155
Gaz11		Pathogen Watch	1994	Palestine	31.9522	35.2332		Asia	ST69	SAMEA1018377				ERS032748	ERP130155
Gaz2		Pathogen Watch	1994	Palestine	31.9522	35.2332		Asia	ST69	SAMEA1018437				ERS032744	ERP130155
Gaz21		Pathogen Watch	1994	Palestine	31.9522	35.2332		Asia	ST69	SAMEA1018595				ERS032753	ERP130155
CNRVC150219		Pathogen Watch	1994	Romania	45.9432	24.9668	Human	Europe	ST69	SAMEA103905038				ERS1594206	ERP130155
CNRVC150226		Pathogen Watch	1994	Senegal	14.4974	-14.4524	Human	Africa	ST69	SAMEA103905096				ERS1594264	ERP130155
CNRVC940066		Pathogen Watch	1994	Somalia	5.15215	46.1996	Human	Africa	ST69	SAMEA103905930				ERS1595098	ERP130155
22135		Pathogen Watch	1994	Thailand	15.87	100.993	stool	Asia	ST69	SAMEA4057598				ERS1228708	ERP130155
22136		Pathogen Watch	1994	Thailand	15.87	100.993	stool	Asia	ST69	SAMEA4057599				ERS1228709	ERP130155
22138		Pathogen Watch	1994	Thailand	15.87	100.993	stool	Asia	ST69	SAMEA4057601				ERS1228711	ERP130155
RKI-ZBS2-CH218		Pathogen Watch	1994	Turkey	38.9637	35.2433	Human	Europe/Asia	ST69	SAMEA103910216				ERS1599384	ERP130155
RKI-ZBS2-CH234		Pathogen Watch	1994	Turkey	38.9637	35.2433	Human	Europe/Asia	ST69	SAMEA103910217				ERS1599385	ERP130155
1587		Pathogen Watch	1994	Peru	-9.18997	-75.0152	Clinical	South America	ST748				GCF_000168895.2
22137		Pathogen Watch	1994	Thailand	15.87	100.993	stool	Asia	ST-	SAMEA4057600				ERS1228710	ERP130155
287-94	DRR213432	Pathogen Watch	1994	Brazil	-14.235	-51.9253	Clinical (diarrhoea)	South America	ST-		DRR213432		GCA_023164065.1
3006-94	DRR213431	Pathogen Watch	1994	Bangladesh	23.685	90.3563	Clinical (diarrhoea)	Asia	ST-		DRR213431		GCA_023164045.1
658-94	DRR213434	Pathogen Watch	1994	Korea	35.9078	127.767	Environment	Asia	ST-		DRR213434		GCA_023164105.1
863-94	DRR213436	Pathogen Watch	1994	Denmark	56.2639	9.50178	Frozen prawn	Europe	ST-		DRR213436		GCA_023164145.1
A346_2		Pathogen Watch	1994	Bangladesh	23.685	90.3563		Asia	ST-				GCA_001246285
CCBT0496	ERS2494089	Pathogen Watch	1994	Argentina	-38.4161	-63.6167	Clinical	South America	ST832		ERS2494089
TUC_T13074	ERR1024535	Pathogen Watch	1994	Argentina	-38.4161	-63.6167	Clinical	South America	ST738		ERR1024535
TUC_T2220	ERR1024536	Pathogen Watch	1994	Argentina	-38.4161	-63.6167	Clinical	South America	ST738		ERR1024536
TUC_T610	ERR1024539	Pathogen Watch	1994	Argentina	-38.4161	-63.6167	Clinical	South America	ST738		ERR1024539
TUC_T777	ERR1024540	Pathogen Watch	1994	Argentina	-38.4161	-63.6167	Clinical	South America	ST-		ERR1024540
A316		Pathogen Watch	1993	Argentina	-38.4161	-63.6167		South America	ST69				GCA_001258975
CCBT0097	ERS2493682	Pathogen Watch	1993	Argentina	-38.4161	-63.6167	Clinical	South America	ST69		ERS2493682
CCBT0098	ERS2493683	Pathogen Watch	1993	Argentina	-38.4161	-63.6167	Clinical	South America	ST69		ERS2493683
CCBT0116	ERS2493701	Pathogen Watch	1993	Argentina	-38.4161	-63.6167	Clinical	South America	ST69		ERS2493701
CCBT0120	ERS2493977	Pathogen Watch	1993	Argentina	-38.4161	-63.6167	Clinical	South America	ST-		ERS2493977
CCBT0121	ERS2493704	Pathogen Watch	1993	Argentina	-38.4161	-63.6167	Clinical	South America	ST69		ERS2493704
CCBT0122	ERS2493705	Pathogen Watch	1993	Argentina	-38.4161	-63.6167	Clinical	South America	ST69		ERS2493705
CCBT0123	ERS2493706	Pathogen Watch	1993	Argentina	-38.4161	-63.6167	Clinical	South America	ST69		ERS2493706
CCBT0124	ERS2493707	Pathogen Watch	1993	Argentina	-38.4161	-63.6167	Clinical	South America	ST69		ERS2493707
CCBT0125	ERS2493708	Pathogen Watch	1993	Argentina	-38.4161	-63.6167	Clinical	South America	ST69		ERS2493708
CNRVC930425		Pathogen Watch	1993	Burundi	-3.37306	29.9189	Human	Africa	ST69	SAMEA3303474				ERS682299	ERP130155
CNRVC930417		Pathogen Watch	1993	Burundi	-3.37306	29.9189	Human	Africa	ST69	SAMEA3303472				ERS682297	ERP130155
CNRVC150239		Pathogen Watch	1993	Cambodia	12.5657	104.991	Human	Asia	ST69	SAMEA103905200				ERS1594368	ERP130155
F135		Pathogen Watch	1993	Cameroon	7.36972	12.3547	Human	Africa	ST69	SAMEA103908350				ERS1597518	ERP130155
1605-CDC		Pathogen Watch	1993	China	35.8617	104.195	Clinical	Asia	ST69	SAMEA2698342				ERS526219	ERP130155
4039-CDC		Pathogen Watch	1993	China	35.8617	104.195	Clinical	Asia	ST69	SAMEA2696136				ERS524715	ERP130155
93284-CDC		Pathogen Watch	1993	China	35.8617	104.195	Clinical	Asia	ST69	SAMEA2696127				ERS524706	ERP130155
CNRVC940030		Pathogen Watch	1993	Cote d'Ivoire	7.53999	-5.54708	Human	Africa	ST69	SAMEA3303483				ERS682308	ERP130155
CNRVC940035		Pathogen Watch	1993	Cote d'Ivoire	7.53999	-5.54708	Human	Africa	ST69	SAMEA3303486				ERS682311	ERP130155
CNRVC930153		Pathogen Watch	1993	Democratic Republic of the Congo	-4.03833	21.7587	Human	Africa	ST69	SAMEA3303464				ERS682289	ERP130155
CNRVC930185		Pathogen Watch	1993	Democratic Republic of the Congo	-4.03833	21.7587	Human	Africa	ST69	SAMEA3303466				ERS682291	ERP130155
CNRVC930301		Pathogen Watch	1993	Djibouti	11.8251	42.5903		Africa	ST69	SAMEA103905540				ERS1594708	ERP130155
F1393		Pathogen Watch	1993	Djibouti	11.8251	42.5903	Human	Africa	ST69	SAMEA103908351				ERS1597519	ERP130155
CNRVC930025	ERR1879554	Pathogen Watch	1993	French Guiana	3.93389	-53.1258	Human	South America	ST69		ERR1879554
A330		Pathogen Watch	1993	India	20.5937	78.9629		Asia	ST69				GCF_001257215.1
CO_190		Pathogen Watch	1993	India	20.5937	78.9629	Clinical	Asia	ST69	SAMEA104090652		ERR2748117		ERS1754545		ERX2761171
CO_215		Pathogen Watch	1993	India	20.5937	78.9629	Clinical	Asia	ST69	SAMEA104090655		ERR2748120		ERS1754548		ERX2761174
CO_284		Pathogen Watch	1993	India	20.5937	78.9629	Clinical	Asia	ST69	SAMEA104090656		ERR2748121		ERS1754549		ERX2761175
CO_285		Pathogen Watch	1993	India	20.5937	78.9629	Clinical	Asia	ST69	SAMEA104090648		ERR2748113		ERS1754541		ERX2761167
CO_288		Pathogen Watch	1993	India	20.5937	78.9629	Clinical	Asia	ST69	SAMEA104090647		ERR2748112		ERS1754540		ERX2761166
CO_292		Pathogen Watch	1993	India	20.5937	78.9629	Clinical	Asia	ST69	SAMEA104090657		ERR2748122		ERS1754550		ERX2761176
CO_30		Pathogen Watch	1993	India	20.5937	78.9629	Clinical	Asia	ST69	SAMEA104090662		ERR2748127		ERS1754555		ERX2761181
CO_306		Pathogen Watch	1993	India	20.5937	78.9629	Clinical	Asia	ST69	SAMEA104090650		ERR2748115		ERS1754543		ERX2761169
CO_318		Pathogen Watch	1993	India	20.5937	78.9629	Clinical	Asia	ST69	SAMEA104090649		ERR2748114		ERS1754542		ERX2761168
CNRVC150215		Pathogen Watch	1993	Lebanon	33.8547	35.8623	Human	Asia	ST69	SAMEA103905034				ERS1594202	ERP130155
CNRVC150223		Pathogen Watch	1993	Lebanon	33.8547	35.8623	Human	Asia	ST69	SAMEA103905094				ERS1594262	ERP130155
33297	ERR163240	Pathogen Watch	1993	Mexico	23.6345	-102.553	Clinical	North America	ST69		ERR163240
87397	ERR044784	Pathogen Watch	1993	Mexico	23.6345	-102.553	Clinical	North America	ST69		ERR044784
87662	ERR044786	Pathogen Watch	1993	Mexico	23.6345	-102.553	Clinical	North America	ST69		ERR044786
87667	ERR044785	Pathogen Watch	1993	Mexico	23.6345	-102.553	Clinical	North America	ST69		ERR044785
CNRVC930255		Pathogen Watch	1993	Morocco	31.7917	-7.09262	Human	Africa	ST69	SAMEA3303468				ERS682293	ERP130155
CNRVC930409		Pathogen Watch	1993	Rwanda	-1.94028	29.8739	Human	Africa	ST69	SAMEA3303470				ERS682295	ERP130155
CNRVC930428		Pathogen Watch	1993	Tanzania	-6.36903	34.8888	Human	Africa	ST69	SAMEA3303477				ERS682302	ERP130155
CNRVC930155		Pathogen Watch	1993	Thailand	15.87	100.993	Human	Asia	ST69	SAMEA103905538				ERS1594706	ERP130155
1003-93	DRR213418	Pathogen Watch	1993	Indonesia	-0.789275	113.921	Clinical (diarrhoea)	Asia	ST-		DRR213418		GCA_023163825.1
1093-93	DRR213420	Pathogen Watch	1993	Germany	51.1657	10.4515	Clinical (diarrhoea)	Europe	ST-		DRR213420		GCA_023163845.1
1182-93	DRR213421	Pathogen Watch	1993	Indonesia	-0.789275	113.921	Clinical (diarrhoea)	Asia	ST-		DRR213421		GCA_023163865.1
1187-93	DRR213422	Pathogen Watch	1993	Indonesia	-0.789275	113.921	Clinical (diarrhoea)	Asia	ST-		DRR213422		GCA_023163885.1
1215-93	DRR213423	Pathogen Watch	1993	Indonesia	-0.789275	113.921	Clinical (diarrhoea)	Asia	ST163		DRR213423		GCA_023163905.1
1223-93	DRR213438	Pathogen Watch	1993	Indonesia	-0.789275	113.921	Clinical (diarrhoea)	Asia	ST-		DRR213438		GCA_023164185.1
322-93	DRR213402	Pathogen Watch	1993	Indonesia	-0.789275	113.921	Clinical (diarrhoea)	Asia	ST-		DRR213402		GCA_023163065.1
327-93	DRR213403	Pathogen Watch	1993	Indonesia	-0.789275	113.921	Clinical (diarrhoea)	Asia	ST-		DRR213403		GCA_023163085.1
490-93	DRR213411	Pathogen Watch	1993	Thailand	15.87	100.993	Clinical (diarrhoea)	Asia	ST1103		DRR213411		GCA_023163205.1
504-93	DRR213406	Pathogen Watch	1993	Indonesia	-0.789275	113.921	Clinical (diarrhoea)	Asia	ST-		DRR213406		GCA_023163105.1
511-93	DRR213407	Pathogen Watch	1993	Indonesia	-0.789275	113.921	Clinical (diarrhoea)	Asia	ST160		DRR213407		GCA_023163125.1
957-93	DRR213408	Pathogen Watch	1993	Indonesia	-0.789275	113.921	Clinical (diarrhoea)	Asia	ST558		DRR213408		GCA_023163145.1
CNRVC920027		Pathogen Watch	1992	Angola	-11.2027	17.8739	Human	Africa	ST69	SAMEA3303457				ERS682282	ERP130155
A200		Pathogen Watch	1992	Argentina	-38.4161	-63.6167		South America	ST69				GCA_001255295
CCBT0062	ERS2493649	Pathogen Watch	1992	Argentina	-38.4161	-63.6167	Clinical	South America	ST69		ERS2493649
CCBT0064	ERS2493651	Pathogen Watch	1992	Argentina	-38.4161	-63.6167	Clinical	South America	ST69		ERS2493651
CCBT0065	ERS2493652	Pathogen Watch	1992	Argentina	-38.4161	-63.6167	Clinical	South America	ST69		ERS2493652
CCBT0067	ERS2493654	Pathogen Watch	1992	Argentina	-38.4161	-63.6167	Clinical	South America	ST69		ERS2493654
CCBT0068	ERS2493655	Pathogen Watch	1992	Argentina	-38.4161	-63.6167	Clinical	South America	ST69		ERS2493655
CCBT0069	ERS2493656	Pathogen Watch	1992	Argentina	-38.4161	-63.6167	Environmental	South America	ST69		ERS2493656
CCBT0071	ERS2493658	Pathogen Watch	1992	Argentina	-38.4161	-63.6167	Clinical	South America	ST69		ERS2493658
CCBT0070	ERS2493657	Pathogen Watch	1992	Argentina	-38.4161	-63.6167	Clinical	South America	ST69		ERS2493657
CCBT0100	ERS2493685	Pathogen Watch	1992	Argentina	-38.4161	-63.6167	Clinical	South America	ST69		ERS2493685
A193		Pathogen Watch	1992	Bolivia	-16.2902	-63.5887		South America	ST69				GCA_001248865
CNRVC140123	ERR976494	Pathogen Watch	1992	Bolivia	-16.2902	-63.5887	Human	South America	ST69		ERR976494
CNRVC140124	ERR976495	Pathogen Watch	1992	Bolivia	-16.2902	-63.5887	Human	South America	ST69		ERR976495
CNRVC140125	ERR976496	Pathogen Watch	1992	Bolivia	-16.2902	-63.5887	Human	South America	ST69		ERR976496
116059		Pathogen Watch	1992	Brazil	-14.235	-51.9253	Clinical	South America	ST69				GCF_000348045.2
CNRVC140122	ERR976493	Pathogen Watch	1992	Brazil	-14.235	-51.9253	Human	South America	ST69		ERR976493
C8465		Pathogen Watch	1992	Burundi	-3.37306	29.9189	Human	Africa	ST69	SAMEA103899944				ERS1589112	ERP130155
C8466		Pathogen Watch	1992	Burundi	-3.37306	29.9189	Human	Africa	ST69	SAMEA103899945				ERS1589113	ERP130155
1593-CDC		Pathogen Watch	1992	China	35.8617	104.195	Clinical	Asia	ST69	SAMEA2698343				ERS526220	ERP130155
EL2311		Pathogen Watch	1992	China	35.8617	104.195	Clinical	Asia	ST69				GCF_007624565.1
EL2312		Pathogen Watch	1992	China	35.8617	104.195	Clinical	Asia	ST69				GCF_007624475.1
EL2314		Pathogen Watch	1992	China	35.8617	104.195	Clinical	Asia	ST69				GCF_007624485.1
EL2315		Pathogen Watch	1992	China	35.8617	104.195	Clinical	Asia	ST69				GCF_007624415.1
EL2321		Pathogen Watch	1992	China	35.8617	104.195	Clinical	Asia	ST69				GCF_007624385.1
EL2322		Pathogen Watch	1992	China	35.8617	104.195	Clinical	Asia	ST69				GCF_007624405.1
368	ERR2008761	Pathogen Watch	1992	Colombia	4.57087	-74.2973	River water	South America	ST69		ERR2008761
A177		Pathogen Watch	1992	Colombia	4.57087	-74.2973		South America	ST69				GCF_001249995.1
A180		Pathogen Watch	1992	Colombia	4.57087	-74.2973		South America	ST69				GCA_001254915
A185		Pathogen Watch	1992	Colombia	4.57087	-74.2973		South America	ST69				GCF_001253295.1
CNRVC920169		Pathogen Watch	1992	Democratic Republic of the Congo	-4.03833	21.7587	Human	Africa	ST69	SAMEA3303461				ERS682286	ERP130155
63-93	DRR213393	Pathogen Watch	1992	India	20.5937	78.9629	Clinical (diarrhoea)	Asia	ST69		DRR213393		GCA_023162885.1
CNRVC930003		Pathogen Watch	1992	India	20.5937	78.9629	Human	Asia	ST69	SAMEA103905215				ERS1594383	ERP130155
MO10		Pathogen Watch	1992	India	20.5937	78.9629	Clinical	Asia	ST69				GCF_000152425.1
MO_10		Pathogen Watch	1992	India	20.5937	78.9629	Clinical	Asia	ST69	SAMEA104090831		ERR2668668		ERS1754724		ERX2683782
PRL64		Pathogen Watch	1992	India	20.5937	78.9629		Asia	ST69				GCF_001261075.1
SD_40		Pathogen Watch	1992	India	20.5937	78.9629	Clinical	Asia	ST69	SAMEA104090881		ERR2668704		ERS1754774		ERX2683818
SD_44		Pathogen Watch	1992	India	20.5937	78.9629	Clinical	Asia	ST69	SAMEA104090880		ERR2668703		ERS1754773		ERX2683817
SD_54		Pathogen Watch	1992	India	20.5937	78.9629	Clinical	Asia	ST69	SAMEA104090879		ERR2668702		ERS1754772		ERX2683816
SD_55		Pathogen Watch	1992	India	20.5937	78.9629	Clinical	Asia	ST69	SAMEA104090878		ERR2668701		ERS1754771		ERX2683815
SD_60		Pathogen Watch	1992	India	20.5937	78.9629	Clinical	Asia	ST69	SAMEA104090877		ERR2668700		ERS1754770		ERX2683814
116075	ERR044783	Pathogen Watch	1992	Mexico	23.6345	-102.553	Clinical	North America	ST69		ERR044783
16974	ERR163238	Pathogen Watch	1992	Mexico	23.6345	-102.553	Clinical	North America	ST69		ERR163238
19294	ERR163239	Pathogen Watch	1992	Mexico	23.6345	-102.553	Clinical	North America	ST69		ERR163239
87151	ERR044782	Pathogen Watch	1992	Mexico	23.6345	-102.553	Clinical	North America	ST69		ERR044782
Mex6	ERR042754	Pathogen Watch	1992	Mexico	23.6345	-102.553	Clinical	North America	ST69		ERR042754
C8178		Pathogen Watch	1992	Mozambique	-18.6657	35.5296	Human	Africa	ST69	SAMEA103899943				ERS1589111	ERP130155
CNRVC150220		Pathogen Watch	1992	Pakistan	30.3753	69.3451	Human	Asia	ST69	SAMEA103905091				ERS1594259	ERP130155
C8798		Pathogen Watch	1992	Uganda	1.37333	32.2903	Human	Africa	ST69	SAMEA103899946				ERS1589114	ERP130155
C8799		Pathogen Watch	1992	Uganda	1.37333	32.2903	Human	Africa	ST69	SAMEA103900008				ERS1589176	ERP130155
A1552		Pathogen Watch	1992	USA	37.0902	-95.7129	Human	North America	ST69				GCF_003097695.1
448-92	DRR213392	Pathogen Watch	1992	Japan	36.2048	138.253	Blood	Asia	ST366		DRR213392		GCA_023162865.1
A184		Pathogen Watch	1992	Colombia	4.57087	-74.2973		South America	ST-				GCA_001253175
CNRVC140119	ERR976490	Pathogen Watch	1992	Brazil	-14.235	-51.9253	Clinical	South America	ST48		ERR976490
EL2313		Pathogen Watch	1992	China	35.8617	104.195	Clinical	Asia	ST164				GCF_007624435.1
NQ-158	DRR213428	Pathogen Watch	1992	Japan	36.2048	138.253	Clinical (diarrhoea)	Asia	ST163		DRR213428		GCA_023163985.1
NQ-163	DRR213429	Pathogen Watch	1992	Japan	36.2048	138.253	Clinical (diarrhoea)	Asia	ST-		DRR213429		GCA_023164005.1
NQ-191	DRR213430	Pathogen Watch	1992	Japan	36.2048	138.253	Clinical (diarrhoea)	Asia	ST-		DRR213430		GCA_023164025.1
YCH11	DRR213391	Pathogen Watch	1992	Japan	36.2048	138.253	Shellfish	Asia	ST-		DRR213391		GCA_023162845.1
MG116025		Pathogen Watch	1991	Bangladesh	23.685	90.3563		Asia	ST69				GCF_001254895.1
MG116226		Pathogen Watch	1991	Bangladesh	23.685	90.3563		Asia	ST69				GCF_001254355.1
CNRVC910036		Pathogen Watch	1991	Benin	9.30769	2.31583	Human	Africa	ST69	SAMEA3303442				ERS682267	ERP130155
CNRVC910266		Pathogen Watch	1991	Benin	9.30769	2.31583	Human	Africa	ST69	SAMEA3303443				ERS682268	ERP130155
CNRVC910267		Pathogen Watch	1991	Benin	9.30769	2.31583	Human	Africa	ST69	SAMEA3303445				ERS682270	ERP130155
289	ERR2008756	Pathogen Watch	1991	Bolivia	-16.2902	-63.5887	Human	South America	ST69		ERR2008756
CNRVC140117	ERR976488	Pathogen Watch	1991	Bolivia	-16.2902	-63.5887	Human	South America	ST69		ERR976488
CNRVC140126	ERR976497	Pathogen Watch	1991	Bolivia	-16.2902	-63.5887	Human	South America	ST69		ERR976497
3221	ERR2008757	Pathogen Watch	1991	Brazil	-14.235	-51.9253	Human	South America	ST69		ERR2008757
433	ERR2008759	Pathogen Watch	1991	Brazil	-14.235	-51.9253	Human	South America	ST69		ERR2008759
956	ERR2008758	Pathogen Watch	1991	Brazil	-14.235	-51.9253	Human	South America	ST69		ERR2008758
CNRVC140118	ERR976489	Pathogen Watch	1991	Brazil	-14.235	-51.9253	Human	South America	ST69		ERR976489
CNRVC140121	ERR976492	Pathogen Watch	1991	Brazil	-14.235	-51.9253	Human	South America	ST69		ERR976492
CNRVC910040		Pathogen Watch	1991	Cambodia	12.5657	104.991	Human	Asia	ST69	SAMEA103905210				ERS1594378	ERP130155
V01-CDC		Pathogen Watch	1991	Chile	-35.6751	-71.543	Clinical	South America	ST69	SAMEA2693521				ERS524680	ERP130155
1583-CDC		Pathogen Watch	1991	China	35.8617	104.195	Clinical	Asia	ST69	SAMEA2698344				ERS526221	ERP130155
EL2300		Pathogen Watch	1991	China	35.8617	104.195	Clinical	Asia	ST69				GCF_007624555.1
6811	ERR2008760	Pathogen Watch	1991	Colombia	4.57087	-74.2973	Human	South America	ST69		ERR2008760
CNRVC910375		Pathogen Watch	1991	Cote d'Ivoire	7.53999	-5.54708	Human	Africa	ST69	SAMEA3303453				ERS682278	ERP130155
CNRVC910429		Pathogen Watch	1991	Democratic Republic of the Congo	-4.03833	21.7587	Human	Africa	ST69	SAMEA3303456				ERS682281	ERP130155
THSTI_V156		Pathogen Watch	1991	India	20.5937	78.9629	Human	Asia	ST69	SAMEA103910268				ERS1599436	ERP130155
THSTI_V157		Pathogen Watch	1991	India	20.5937	78.9629	Human	Asia	ST69	SAMEA103910269				ERS1599437	ERP130155
V212-1		Pathogen Watch	1991	India	20.5937	78.9629		Asia	ST69				GCF_001248465.1
CNRVC910416		Pathogen Watch	1991	Kurdistan	38.9637	35.2433	Human	Asia	ST69	SAMEA103905212				ERS1594380	ERP130155
116072	ERR044779	Pathogen Watch	1991	Mexico	23.6345	-102.553	Clinical	North America	ST69		ERR044779
116073	ERR044781	Pathogen Watch	1991	Mexico	23.6345	-102.553	Clinical	North America	ST69		ERR044781
7929	ERR163233	Pathogen Watch	1991	Mexico	23.6345	-102.553	Clinical	North America	ST69		ERR163233
8012	ERR163234	Pathogen Watch	1991	Mexico	23.6345	-102.553	Clinical	North America	ST69		ERR163234
8022	ERR163235	Pathogen Watch	1991	Mexico	23.6345	-102.553	Clinical	North America	ST69		ERR163235
8204	ERR163236	Pathogen Watch	1991	Mexico	23.6345	-102.553	Clinical	North America	ST69		ERR163236
8338	ERR163237	Pathogen Watch	1991	Mexico	23.6345	-102.553	Clinical	North America	ST69		ERR163237
87258	ERR044780	Pathogen Watch	1991	Mexico	23.6345	-102.553	Clinical	North America	ST69		ERR044780
A231		Pathogen Watch	1991	Mexico	23.6345	-102.553		North America	ST69				GCA_001256835
CP1032		Pathogen Watch	1991	Mexico	23.6345	-102.553	Clinical	North America	ST69				GCF_000279305.1
CNRVC910347		Pathogen Watch	1991	Morocco	31.7917	-7.09262	Human	Africa	ST69	SAMEA3303449				ERS682274	ERP130155
CNRVC910349		Pathogen Watch	1991	Morocco	31.7917	-7.09262	Human	Africa	ST69	SAMEA3303451				ERS682276	ERP130155
CNRVC910386		Pathogen Watch	1991	Morocco	31.7917	-7.09262	Human	Africa	ST69	SAMEA3303454				ERS682279	ERP130155
A152		Pathogen Watch	1991	Mozambique	-18.6657	35.5296		Africa	ST69				GCF_001252875.1
A154		Pathogen Watch	1991	Mozambique	-18.6657	35.5296		Africa	ST69				GCF_001253155.1
A155		Pathogen Watch	1991	Mozambique	-18.6657	35.5296		Africa	ST69				GCA_001259915
CNRVC910279		Pathogen Watch	1991	Niger	17.6078	8.08167	Human	Africa	ST69	SAMEA3303447				ERS682272	ERP130155
A27		Pathogen Watch	1991	Peru	-9.18997	-75.0152		South America	ST69				GCF_001260995.1
A29		Pathogen Watch	1991	Peru	-9.18997	-75.0152		South America	ST69				GCF_001253235.1
A31		Pathogen Watch	1991	Peru	-9.18997	-75.0152		South America	ST69				GCF_001253695.1
A32		Pathogen Watch	1991	Peru	-9.18997	-75.0152		South America	ST69				GCF_001250455.1
C6706		Pathogen Watch	1991	Peru	-9.18997	-75.0152	Clinical	South America	ST69				GCF_015482825.1
CP1044		Pathogen Watch	1991	Peru	-9.18997	-75.0152	Clinical	South America	ST69				GCF_000303045.1
X190-CDC		Pathogen Watch	1991	Peru	-9.18997	-75.0152	Clinical	South America	ST69	SAMEA2691435				ERS524656	ERP130155
CNRVC150221		Pathogen Watch	1991	Romania	45.9432	24.9668	Human	Europe	ST69	SAMEA103905092				ERS1594260	ERP130155
CNRVC940047		Pathogen Watch	1991	Romania	45.9432	24.9668	Human	Europe	ST69	SAMEA103905929				ERS1595097	ERP130155
CNRVC910164		Pathogen Watch	1991	Turkey	38.9637	35.2433	Human	Europe/Asia	ST69	SAMEA103905211				ERS1594379	ERP130155
3222	ERR2008754	Pathogen Watch	1991	Brazil	-14.235	-51.9253	Clinical	South America	ST48		ERR2008754
354	ERR2008755	Pathogen Watch	1991	Bolivia	-16.2902	-63.5887	Environmental	South America	ST1073		ERR2008755
4670		Pathogen Watch	1991	Bangladesh	23.685	90.3563		Asia	ST-				GCA_001260055
58-91	DRR213372	Pathogen Watch	1991	Israel	31.0461	34.8516	Clinical (diarrhoea)	Asia	ST-		DRR213372		GCA_023163425.1
686-91	DRR213375	Pathogen Watch	1991	Japan	36.2048	138.253	Clinical (diarrhoea)	Asia	ST-		DRR213375		GCA_023163365.1
813-91	DRR213387	Pathogen Watch	1991	India	20.5937	78.9629	Clinical (diarrhoea)	Asia	ST575		DRR213387		GCA_023162765.1
816-91	DRR213389	Pathogen Watch	1991	India	20.5937	78.9629	Clinical (diarrhoea)	Asia	ST-		DRR213389		GCA_023162805.1
821-91	DRR213390	Pathogen Watch	1991	India	20.5937	78.9629	Clinical (diarrhoea)	Asia	ST-		DRR213390		GCA_023162825.1
Amazonia		Pathogen Watch	1991	Brazil	-14.235	-51.9253	Clinical	South America	ST48				GCF_000223095.1
CNRVC140120	ERR976491	Pathogen Watch	1991	Brazil	-14.235	-51.9253	Clinical	South America	ST48		ERR976491
NQ-44	DRR213424	Pathogen Watch	1991	Japan	36.2048	138.253	Clinical (diarrhoea)	Asia	ST-		DRR213424		GCA_023163925.1
NQ-49	DRR213425	Pathogen Watch	1991	Japan	36.2048	138.253	Clinical (diarrhoea)	Asia	ST163		DRR213425		GCA_023163945.1
NQ-78	DRR213427	Pathogen Watch	1991	Japan	36.2048	138.253	Clinical (diarrhoea)	Asia	ST-		DRR213427		GCA_023163965.1
RC27		Pathogen Watch	1991	Indonesia	-0.789275	113.921	Clinical	Asia	ST73				GCF_000176395.1
CNRVC970008		Pathogen Watch	1990	Algeria	28.0339	1.65963	Human	Africa	ST69	SAMEA3303578				ERS682403	ERP130155
CNRVC900105		Pathogen Watch	1990	Angola	-11.2027	17.8739	Human	Africa	ST69	SAMEA3303386				ERS682211	ERP130155
CNRVC920194		Pathogen Watch	1990	Angola	-11.2027	17.8739	Human	Africa	ST69	SAMEA3303397				ERS682222	ERP130155
1575-CDC		Pathogen Watch	1990	China	35.8617	104.195	Clinical	Asia	ST-	SAMEA2698345				ERS526222	ERP130155
CNRVC900108		Pathogen Watch	1990	Guinea	9.94559	-9.69665	Human	Africa	ST69	SAMEA103905208				ERS1594376	ERP130155
THSTI_V108		Pathogen Watch	1990	India	20.5937	78.9629	Human	Asia	ST69	SAMEA103910265				ERS1599433	ERP130155
THSTI_V149		Pathogen Watch	1990	India	20.5937	78.9629	Human	Asia	ST69	SAMEA103910267				ERS1599435	ERP130155
V109		Pathogen Watch	1990	India	20.5937	78.9629		Asia	ST69				GCF_001257255.1
CNRVC900125		Pathogen Watch	1990	Mozambique	-18.6657	35.5296	Human	Africa	ST69	SAMEA103905209				ERS1594377	ERP130155
CNRVC150224		Pathogen Watch	1990	Romania	45.9432	24.9668	Human	Europe	ST69	SAMEA103905095				ERS1594263	ERP130155
CNRVC150133		Pathogen Watch	1990	Russian Federation	61.524	105.319	Human	Europe/Asia	ST69	SAMEA103900866				ERS1590034	ERP130155
CNRVC150134		Pathogen Watch	1990	Russian Federation	61.524	105.319	Water	Europe/Asia	ST69	SAMEA103900867				ERS1590035	ERP130155
T21-CDC		Pathogen Watch	1990	Thailand	15.87	100.993	Clinical	Asia	ST69	SAMEA2696120				ERS524699	ERP130155
501-90	DRR213382	Pathogen Watch	1990	Japan	36.2048	138.253	River water	Asia	ST869		DRR213382		GCA_023162665.1
A279		Pathogen Watch	1990	Sweden	60.1282	18.6435		Europe	ST-				GCA_001253555
A5		Pathogen Watch	1989	Angola	-11.2027	17.8739		Africa	ST69				GCF_001254675.1
2580-CDC		Pathogen Watch	1989	China	35.8617	104.195	Clinical	Asia	ST69	SAMEA2698333				ERS526210	ERP130155
EL2281		Pathogen Watch	1989	China	35.8617	104.195	Clinical	Asia	ST69				GCF_007624535.1
YN89004		Pathogen Watch	1989	China	35.8617	104.195	Clinical	Asia	ST69				GCF_001030035.1
A130		Pathogen Watch	1989	India	20.5937	78.9629		Asia	ST69				GCA_001251155
A131		Pathogen Watch	1989	India	20.5937	78.9629		Asia	ST69				GCF_001259315.1
THSTI_V12		Pathogen Watch	1989	India	20.5937	78.9629	Human	Asia	ST69	SAMEA103910266				ERS1599434	ERP130155
THSTI_V8		Pathogen Watch	1989	India	20.5937	78.9629	Human	Asia	ST69	SAMEA103910270				ERS1599438	ERP130155
V5		Pathogen Watch	1989	India	20.5937	78.9629		Asia	ST69				GCF_001252675.1
CNRVC920176		Pathogen Watch	1989	Sao Tome	0.18636	6.61308	Human	Africa	ST69	SAMEA103905214				ERS1594382	ERP130155
SaoTome21		Pathogen Watch	1989	Sao Tome	0.18636	6.61308		Africa	ST69	SAMEA103910220				ERS1599388	ERP130155
A241		Pathogen Watch	1989	Viet Nam	14.0583	108.277		Asia	ST69				GCA_001256675
A245		Pathogen Watch	1989	Viet Nam	14.0583	108.277		Asia	ST69				GCA_001261135
2521-89		Pathogen Watch	1989	USA	37.0902	-95.7129	Environmental	North America	ST-				GCF_002216685.1
AU105	DRR213371	Pathogen Watch	1989	Japan	36.2048	138.253	Rat	Asia	ST21		DRR213371		GCA_023163445.1
AU112	DRR213364	Pathogen Watch	1989	Japan	36.2048	138.253	Rat	Asia	ST-		DRR213364		GCA_023163585.1
AU124	DRR213365	Pathogen Watch	1989	Japan	36.2048	138.253	Rat	Asia	ST37		DRR213365		GCA_023163565.1
AU165	DRR213366	Pathogen Watch	1989	Japan	36.2048	138.253	Rat	Asia	ST-		DRR213366		GCA_023163545.1
AU256	DRR213368	Pathogen Watch	1989	Japan	36.2048	138.253	Rat	Asia	ST4		DRR213368		GCA_023163505.1
AU291	DRR213369	Pathogen Watch	1989	Japan	36.2048	138.253	Rat	Asia	ST23		DRR213369		GCA_023163485.1
AUR10	DRR213370	Pathogen Watch	1989	Japan	36.2048	138.253	Rat	Asia	ST-		DRR213370		GCA_023163465.1
CNRVC140128		Pathogen Watch	1988	Angola	-11.2027	17.8739	Human	Africa	ST69	SAMEA3303411				ERS682236	ERP130155
CNRVC140127		Pathogen Watch	1988	Angola	-11.2027	17.8739	Human	Africa	ST69	SAMEA3303410				ERS682235	ERP130155
CNRVC140129		Pathogen Watch	1988	Angola	-11.2027	17.8739	Human	Africa	ST69	SAMEA3303413				ERS682238	ERP130155
CNRVC140130		Pathogen Watch	1988	Angola	-11.2027	17.8739	Human	Africa	ST69	SAMEA3303419				ERS682244	ERP130155
CNRVC140131		Pathogen Watch	1988	Angola	-11.2027	17.8739	Human	Africa	ST69	SAMEA3303420				ERS682245	ERP130155
CNRVC140132		Pathogen Watch	1988	Angola	-11.2027	17.8739	Human	Africa	ST69	SAMEA3303422				ERS682247	ERP130155
2848-CDC		Pathogen Watch	1988	China	35.8617	104.195	Clinical	Asia	ST69	SAMEA2698324				ERS526201	ERP130155
3735-CDC		Pathogen Watch	1988	China	35.8617	104.195	Clinical	Asia	ST69	SAMEA2696137				ERS524716	ERP130155
EL2266		Pathogen Watch	1988	China	35.8617	104.195	Clinical	Asia	ST69				GCF_007624575.1
CNRVC140140		Pathogen Watch	1988	Cote d'Ivoire	7.53999	-5.54708	Human	Africa	ST69	SAMEA3303438				ERS682263	ERP130155
CNRVC140141		Pathogen Watch	1988	Cote d'Ivoire	7.53999	-5.54708	Human	Africa	ST69	SAMEA3303440				ERS682265	ERP130155
CNRVC150210		Pathogen Watch	1988	Cote d'Ivoire	7.53999	-5.54708	Human	Africa	ST69	SAMEA103905029				ERS1594197	ERP130155
CNRVC150227		Pathogen Watch	1988	Cote d'Ivoire	7.53999	-5.54708	Human	Africa	ST69	SAMEA103905097				ERS1594265	ERP130155
CNRVC150231		Pathogen Watch	1988	Cote d'Ivoire	7.53999	-5.54708	Human	Africa	ST69	SAMEA103905197				ERS1594365	ERP130155
CNRVC150245		Pathogen Watch	1988	Cote d'Ivoire	7.53999	-5.54708	Human	Africa	ST69	SAMEA103905204				ERS1594372	ERP130155
CNRVC930163		Pathogen Watch	1988	Democratic Republic of the Congo	-4.03833	21.7587	Human	Africa	ST69	SAMEA3303418				ERS682243	ERP130155
CNRVC980047		Pathogen Watch	1988	Democratic Republic of the Congo	-4.03833	21.7587	Human	Africa	ST69	SAMEA3303587				ERS682412	ERP130155
CNRVC940051		Pathogen Watch	1988	Rwanda	-1.94028	29.8739	Human	Africa	ST69	SAMEA3303439				ERS682264	ERP130155
554-88	DRR213554	Pathogen Watch	1988	China	35.8617	104.195	River water	Asia	ST-		DRR213554		GCA_023168005.1
558-88	DRR213358	Pathogen Watch	1988	China	35.8617	104.195	River water	Asia	ST-		DRR213358		GCA_023163685.1
563-88	DRR213359,DRR213404	Pathogen Watch	1988	China	35.8617	104.195	Clinical (diarrhoea)	Asia	ST-		DRR213359,DRR213404		GCA_023167925.1
567-88	DRR213360	Pathogen Watch	1988	China	35.8617	104.195	Clinical (diarrhoea)	Asia	ST-		DRR213360		GCA_023163665.1
570-88	DRR213361	Pathogen Watch	1988	China	35.8617	104.195	Clinical (diarrhoea)	Asia	ST-		DRR213361		GCA_023163645.1
571-88	DRR213362	Pathogen Watch	1988	China	35.8617	104.195	Clinical (diarrhoea)	Asia	ST17		DRR213362		GCA_023163625.1
572-88	DRR213363	Pathogen Watch	1988	China	35.8617	104.195	Clinical (diarrhoea)	Asia	ST-		DRR213363		GCA_023163605.1
CNRVC920172		Pathogen Watch	1987	Algeria	28.0339	1.65963	Human	Africa	ST69	SAMEA3303395				ERS682220	ERP130155
A397		Pathogen Watch	1987	Bangladesh	23.685	90.3563		Asia	ST69				GCA_001248365
2757-CDC		Pathogen Watch	1987	China	35.8617	104.195	Clinical	Asia	ST69	SAMEA2698327				ERS526204	ERP130155
EL2247		Pathogen Watch	1987	China	35.8617	104.195	Clinical	Asia	ST69				GCF_007624615.1
CNRVC150222		Pathogen Watch	1987	Romania	45.9432	24.9668	Human	Europe	ST69	SAMEA103905093				ERS1594261	ERP130155
2497-86		Pathogen Watch	1987	USA	37.0902	-95.7129	Environmental: Moore swab	North America	ST75				GCF_001857355.1
2583-87	ERR2008763	Pathogen Watch	1987	Peru	-9.18997	-75.0152	Clinical	South America	ST75		ERR2008763
819-87	DRR213383	Pathogen Watch	1987	Japan	36.2048	138.253	Clinical (diarrhoea)	Asia	ST-		DRR213383		GCA_023162685.1
A389		Pathogen Watch	1987	Bangladesh	23.685	90.3563		Asia	ST73				GCA_001259795
A390		Pathogen Watch	1987	Bangladesh	23.685	90.3563		Asia	ST-				GCA_001259575
NU193	DRR213547	Pathogen Watch	1987	Japan	36.2048	138.253	Sewage	Asia	ST1359		DRR213547		GCA_023167665.1
V51		Pathogen Watch	1987	USA	37.0902	-95.7129	Clinical	North America	ST42				GCF_000152465.2
CNRVC930169		Pathogen Watch	1986	Algeria	28.0339	1.65963	Human	Africa	ST69	SAMEA3303429				ERS682254	ERP130155
CNRVC930172		Pathogen Watch	1986	Algeria	28.0339	1.65963	Human	Africa	ST69	SAMEA3303435				ERS682260	ERP130155
2710-CDC		Pathogen Watch	1986	China	35.8617	104.195	Clinical	Asia	ST69	SAMEA2698330				ERS526207	ERP130155
EL2201		Pathogen Watch	1986	China	35.8617	104.195	Clinical	Asia	ST69				GCF_007624625.1
863-CDC		Pathogen Watch	1986	Mauritania	21.0079	-10.9408	Clinical	Africa	ST69	SAMEA2696128				ERS524707	ERP130155
CNRVC980038		Pathogen Watch	1986	Sierra Leone	8.46055	-11.7799	Human	Africa	ST69	SAMEA3303580				ERS682405	ERP130155
1496-86		Pathogen Watch	1986	USA	37.0902	-95.7129	Environmental: Moore swab	North America	ST75				GCF_001857325.1
2479-86		Pathogen Watch	1986	USA	37.0902	-95.7129	Environmental: Moore swab	North America	ST731				GCF_001857305.1
2512-86		Pathogen Watch	1986	USA	37.0902	-95.7129	Environmental: Moore swab	North America	ST75				GCF_001857245.1
A217		Pathogen Watch	1986	USA	37.0902	-95.7129		North America	ST-				GCA_001248235
BX330286		Pathogen Watch	1986	Australia	-25.2744	133.775	Environmental	Oceania	ST70				GCF_000174335.1
CNRVC980046		Pathogen Watch	1985	Benin	9.30769	2.31583	Human	Africa	ST69	SAMEA3303586				ERS682411	ERP130155
2578-CDC		Pathogen Watch	1985	China	35.8617	104.195	Clinical	Asia	ST69	SAMEA2698334				ERS526211	ERP130155
EL2152		Pathogen Watch	1985	China	35.8617	104.195	Clinical	Asia	ST69				GCF_007624655.1
CNRVC980039		Pathogen Watch	1985	Djibouti	11.8251	42.5903	Human	Africa	ST69	SAMEA3303581				ERS682406	ERP130155
CNRVC980044		Pathogen Watch	1985	Djibouti	11.8251	42.5903	Human	Africa	ST69	SAMEA3303585				ERS682410	ERP130155
CNRVC150218		Pathogen Watch	1985	Ethiopia	9.145	40.4897	Human	Africa	ST69	SAMEA103905037				ERS1594205	ERP130155
RC9		Pathogen Watch	1985	Kenya	-0.023559	37.9062	Clinical	Africa	ST69				GCF_000174275.1
CNRVC980043		Pathogen Watch	1985	Mali	17.5707	-3.99617	Human	Africa	ST69	SAMEA3303584				ERS682409	ERP130155
CNRVC150236		Pathogen Watch	1985	Somalia	5.15215	46.1996	Human	Africa	ST69	SAMEA103905199				ERS1594367	ERP130155
12129_1		Pathogen Watch	1985	Australia	-25.2744	133.775	Environmental	Oceania	ST16				GCF_000174115.1
487-85	DRR213395	Pathogen Watch	1985	Japan	36.2048	138.253	Sea water	Asia	ST-		DRR213395		GCA_023162925.1
A215		Pathogen Watch	1985	USA	37.0902	-95.7129		North America	ST1550				GCA_001249195.1
CNRVC150234		Pathogen Watch	1985	Somalia	5.15215	46.1996	Human	Africa	ST-	SAMEA103905198				ERS1594366	ERP130155
CNRVC980040		Pathogen Watch	1984	Burkina Faso	12.2383	-1.56159	Human	Africa	ST69	SAMEA3303582				ERS682407	ERP130155
CNRVC980049		Pathogen Watch	1984	Burkina Faso	12.2383	-1.56159	Human	Africa	ST69	SAMEA3303387				ERS682212	ERP130155
CNRVC980048		Pathogen Watch	1984	Burkina Faso	12.2383	-1.56159	Human	Africa	ST69	SAMEA3303588				ERS682413	ERP130155
1283-CDC		Pathogen Watch	1984	China	35.8617	104.195	Clinical	Asia	ST69	SAMEA2698351				ERS526228	ERP130155
3633-CDC		Pathogen Watch	1984	China	35.8617	104.195	Clinical	Asia	ST69	SAMEA2696138				ERS524717	ERP130155
EL2092		Pathogen Watch	1984	China	35.8617	104.195	Clinical	Asia	ST69				GCF_007624125.1
CNRVC930171		Pathogen Watch	1984	Cote d'Ivoire	7.53999	-5.54708	Human	Africa	ST69	SAMEA3303433				ERS682258	ERP130155
CNRVC930170		Pathogen Watch	1984	Democratic Republic of the Congo	-4.03833	21.7587	Human	Africa	ST69	SAMEA3303431				ERS682256	ERP130155
CNRVC980041		Pathogen Watch	1984	Mali	17.5707	-3.99617	Human	Africa	ST69	SAMEA3303583				ERS682408	ERP130155
PRL18		Pathogen Watch	1984	India	20.5937	78.9629		Asia	ST-				GCA_001248845.1
CNRVC930164		Pathogen Watch	1983	Algeria	28.0339	1.65963	Human	Africa	ST69	SAMEA3303421				ERS682246	ERP130155
3595-CDC		Pathogen Watch	1983	China	35.8617	104.195	Clinical	Asia	ST69	SAMEA2696146				ERS524725	ERP130155
3626-CDC		Pathogen Watch	1983	China	35.8617	104.195	Clinical	Asia	ST69	SAMEA2696145				ERS524724	ERP130155
EL2066		Pathogen Watch	1983	China	35.8617	104.195	Clinical	Asia	ST69				GCF_007624215.1
CNRVC920171		Pathogen Watch	1983	Viet Nam	14.0583	108.277	Human	Asia	ST69	SAMEA103905213				ERS1594381	ERP130155
1903-83	DRR213539	Pathogen Watch	1983	Jordan	30.5852	36.2384	Clinical (diarrhoea)	Asia	ST-		DRR213539		GCA_023167445.1
840-83	DRR213538	Pathogen Watch	1983	India	20.5937	78.9629	Clinical (diarrhoea)	Asia	ST-		DRR213538		GCA_023167425.1
CNRVC930167		Pathogen Watch	1982	Algeria	28.0339	1.65963	Human	Africa	ST69	SAMEA3303426				ERS682251	ERP130155
CNRVC930168		Pathogen Watch	1982	Algeria	28.0339	1.65963	Human	Africa	ST69	SAMEA3303428				ERS682253	ERP130155
3564-CDC		Pathogen Watch	1982	China	35.8617	104.195	Clinical	Asia	ST69	SAMEA2696279				ERS524858	ERP130155
EL1848		Pathogen Watch	1982	China	35.8617	104.195	Clinical	Asia	ST69				GCF_007624005.1
CNRVC150217		Pathogen Watch	1982	Ghana/Nigeria	7.94653	-1.02319	Human	Africa	ST69	SAMEA103905036				ERS1594204	ERP130155
A76		Pathogen Watch	1982	Bangladesh	23.685	90.3563		Asia	ST73				GCF_001259495.1
Env_Seawater		Pathogen Watch	1982	Brazil	-11	-53	Sea Water	South America	ST79
TMA_21		Pathogen Watch	1982	Brazil	-14.235	-51.9253	Sea Water	South America	ST79				GCF_000174295.1
2752-CDC		Pathogen Watch	1981	China	35.8617	104.195	Clinical	Asia	ST69	SAMEA2698328				ERS526205	ERP130155
3538-CDC		Pathogen Watch	1981	China	35.8617	104.195	Clinical	Asia	ST69	SAMEA2696280				ERS524859	ERP130155
EL1824		Pathogen Watch	1981	China	35.8617	104.195	Clinical	Asia	ST69				GCF_007624675.1
EL1825		Pathogen Watch	1981	China	35.8617	104.195	Clinical	Asia	ST69				GCF_007624195.1
CNRVC150214		Pathogen Watch	1981	Romania	45.9432	24.9668	Human	Europe	ST69	SAMEA103905033				ERS1594201	ERP130155
CNRVC930174		Pathogen Watch	1981	Sri Lanka	7.87305	80.7718	Human	Asia	ST69	SAMEA103905539				ERS1594707	ERP130155
[truncated: 375 more rows]
