# Supplementary material for: Genomic insights into the 2022–2023Vibrio cholerae outbreak in Malawi
Source: Nat Commun. 2024 Jul 26;15:6291. doi: 10.1038/s41467-024-50484-w (PMC11282309; doi:10.1038/s41467-024-50484-w)
Supplement: Supplementary file 5 — Supplementary Data 2 [file 41467_2024_50484_MOESM5_ESM.xlsx]

## Sheet: In silico serogroups.serotypes
Presence and absence of LPS O-antigen serogroups/serotypes based on k-mer based comparison of the draft assemblies against LPS O-antigen reference sequences using KMA (see methods)
sample	ST	Template	Template_Coverage	Serotype	Country	Year
LD04947912	ST69	SRO1Og_LPS	100	O1Og	Malawi	2023
Lusuli-Beach_S25	ST69	SRO1Og_LPS	100	O1Og	Malawi	2022
NMRL-083-23_S34	ST69	SRO1Og_LPS	99.7	O1Og	Malawi	2023
NMRL-085-23_S43	ST69	SRO1Og_LPS	100	O1Og	Malawi	2023
NMRL-087-23_S38	ST69	SRO1Og_LPS	99.74	O1Og	Malawi	2023
NMRL-088-23_S40	ST69	SRO1Og_LPS	99.44	O1Og	Malawi	2023
NMRL-094-23_S39	ST69	SRO1In_LPS	94.18	O1In	Malawi	2023
NMRL-095-23_S44	ST69	SRO1Og_LPS	71.01	O1Og	Malawi	2023
NMRL-096-23_S42	ST69	SRO1Og_LPS	100	O1Og	Malawi	2023
NMRL-099-23_S37	ST69	SRO1Og_LPS	99.65	O1Og	Malawi	2023
NMRL-100-23_S41	ST69	SRO1Og_LPS	76.05	O1Og	Malawi	2023
NMRL-101-23_S35	ST69	SRO1Og_LPS	100	O1Og	Malawi	2023
NMRL-129-23_S51	ST69	SRO1Og_LPS	100	O1Og	Malawi	2023
NMRL-130-23_S50	ST69	SRO1Og_LPS	100	O1Og	Malawi	2023
NMRL-131-23_S49	ST69	SRO1Og_LPS	76.89	O1Og	Malawi	2023
NMRL-132-23_S48	ST69	SRO1Og_LPS	100	O1Og	Malawi	2023
NMRL-133-23_S47	ST69	SRO1Og_LPS	100	O1Og	Malawi	2023
NMRL-136-23_S45	ST40	SRO7_LPS	96.93	O7	Malawi	2023
NMRL-137-23_S46	ST69	SRO1In_LPS	70.72	O1In	Malawi	2023
NMRL-175-23_S59	ST69	SRO1Og_LPS	99.8	O1Og	Malawi	2023
NMRL-184-23_S57	ST69	SRO1Og_LPS	100	O1Og	Malawi	2023
NMRL-186-23_S67	ST69	SRO1Og_LPS	100	O1Og	Malawi	2023
NMRL-34-23_S33	ST69	SRO1Og_LPS	94.47	O1Og	Malawi	2023
NMRL-579-22_S31	ST69	SRO1Og_LPS	100	O1Og	Malawi	2022
NMRL-580-22_S12	ST69	SRO1Og_LPS	97.32	O1Og	Malawi	2022
NMRL-585-22_S21	ST69	SRO1In_LPS	70.68	O1In	Malawi	2022
NMRL-615-22_S23	ST69	SRO1Og_LPS	98.74	O1Og	Malawi	2022
NMRL-616-22_S7	ST69	SRO1Og_LPS	100	O1Og	Malawi	2022
NMRL-622-22_S29	ST69	SRO1Og_LPS	77.81	O1Og	Malawi	2022
NMRL-623-22_S2	ST69	SRO1Og_LPS	96.93	O1Og	Malawi	2022
NMRL-624-22_S10	ST69	SRO1In_LPS	70.86	O1In	Malawi	2022
NMRL-626-22_S6	ST69	SRO1Og_LPS	98.68	O1Og	Malawi	2022
NMRL-634-22_S5	ST69	SRO1In_LPS	63.19	O1In	Malawi	2022
NMRL-659-22_S15	ST69	SRO1Og_LPS	99.31	O1Og	Malawi	2022
NMRL-662-22_S14	ST69	SRO1In_LPS	70.27	O1In	Malawi	2022
NMRL-668-22_S4	ST69	SRO1Og_LPS	99.99	O1Og	Malawi	2022
NMRL-700-22_S19	ST69	SRO1Og_LPS	98.51	O1Og	Malawi	2022
NMRL-701-22_S16	ST69	SRO1Og_LPS	99.02	O1Og	Malawi	2022
NMRL-717-22_S17	ST69	SRO1Og_LPS	98.98	O1Og	Malawi	2022
NMRL-718-22_S3	ST69	SRO1Og_LPS	99.7	O1Og	Malawi	2022
NMRL-720-22_S22	ST635	SRO19_LPS	74.91	O19	Malawi	2022
NMRL-764-22_S26	ST69	SRO1Og_LPS	99.43	O1Og	Malawi	2022
NMRL-765-22_S18	ST69	SRO1Og_LPS	99.76	O1Og	Malawi	2022
NMRL-766-22_S8	ST69	SRO1In_LPS	85.34	O1In	Malawi	2022
NMRL-767-22_S11	ST69	SRO1Og_LPS	100	O1Og	Malawi	2022
NMRL-784-22_S28	ST69	SRO1Og_LPS	99.85	O1Og	Malawi	2022
YA00436893	ST69	SRO1Og_LPS	100	O1Og	Malawi	2023

## Sheet: Species marker
Presence and absence of the Vibrio cholerae marker gene using ABRicate (see methods)
sample	ST	ompW___1___FJ462451.416	Country	Year
LD04947912	ST69	1	Malawi	2023
Lusuli-Beach_S25	ST69	1	Malawi	2022
NMRL-083-23_S34	ST69	1	Malawi	2023
NMRL-085-23_S43	ST69	1	Malawi	2023
NMRL-087-23_S38	ST69	1	Malawi	2023
NMRL-088-23_S40	ST69	1	Malawi	2023
NMRL-094-23_S39	ST69	1	Malawi	2023
NMRL-095-23_S44	ST69	1	Malawi	2023
NMRL-096-23_S42	ST69	1	Malawi	2023
NMRL-099-23_S37	ST69	1	Malawi	2023
NMRL-100-23_S41	ST69	1	Malawi	2023
NMRL-101-23_S35	ST69	1	Malawi	2023
NMRL-129-23_S51	ST69	1	Malawi	2023
NMRL-130-23_S50	ST69	1	Malawi	2023
NMRL-131-23_S49	ST69	1	Malawi	2023
NMRL-132-23_S48	ST69	1	Malawi	2023
NMRL-133-23_S47	ST69	1	Malawi	2023
NMRL-136-23_S45	ST40	1	Malawi	2023
NMRL-137-23_S46	ST69	1	Malawi	2023
NMRL-175-23_S59	ST69	1	Malawi	2023
NMRL-184-23_S57	ST69	1	Malawi	2023
NMRL-186-23_S67	ST69	1	Malawi	2023
NMRL-34-23_S33	ST69	1	Malawi	2023
NMRL-579-22_S31	ST69	1	Malawi	2022
NMRL-580-22_S12	ST69	1	Malawi	2022
NMRL-585-22_S21	ST69	1	Malawi	2022
NMRL-615-22_S23	ST69	1	Malawi	2022
NMRL-616-22_S7	ST69	1	Malawi	2022
NMRL-622-22_S29	ST69	1	Malawi	2022
NMRL-623-22_S2	ST69	1	Malawi	2022
NMRL-624-22_S10	ST69	1	Malawi	2022
NMRL-626-22_S6	ST69	1	Malawi	2022
NMRL-634-22_S5	ST69	1	Malawi	2022
NMRL-659-22_S15	ST69	1	Malawi	2022
NMRL-662-22_S14	ST69	1	Malawi	2022
NMRL-668-22_S4	ST69	1	Malawi	2022
NMRL-700-22_S19	ST69	1	Malawi	2022
NMRL-701-22_S16	ST69	1	Malawi	2022
NMRL-717-22_S17	ST69	1	Malawi	2022
NMRL-718-22_S3	ST69	1	Malawi	2022
NMRL-720-22_S22	ST635	1	Malawi	2022
NMRL-764-22_S26	ST69	1	Malawi	2022
NMRL-765-22_S18	ST69	1	Malawi	2022
NMRL-766-22_S8	ST69	1	Malawi	2022
NMRL-767-22_S11	ST69	1	Malawi	2022
NMRL-784-22_S28	ST69	1	Malawi	2022
YA00436893	ST69	1	Malawi	2023

## Sheet: Biotypes markers
Presence and absence of the Vibrio cholerae biotype marker genes using ABRicate (see methods)
sample	ST	Country	Year	ctxB_1___1___CP001235.375	ctxB_3___1___AE003852.375	ctxB_7___1___JN806157.1.375	rstR_cc___1___KJ023707.336	rstR_et___1___AE003852.339	tcpA_et3___1___AF325734.675
LD04947912	ST69	Malawi	2023	0	0	1	0	1	1
Lusuli-Beach_S25	ST69	Malawi	2022	0	0	0	0	1	1
NMRL-083-23_S34	ST69	Malawi	2023	0	0	0	0	1	1
NMRL-085-23_S43	ST69	Malawi	2023	0	0	1	0	1	1
NMRL-087-23_S38	ST69	Malawi	2023	0	0	1	0	1	1
NMRL-088-23_S40	ST69	Malawi	2023	0	0	1	0	1	1
NMRL-094-23_S39	ST69	Malawi	2023	0	0	0	0	1	1
NMRL-095-23_S44	ST69	Malawi	2023	0	0	1	0	1	1
NMRL-096-23_S42	ST69	Malawi	2023	0	0	1	0	1	1
NMRL-099-23_S37	ST69	Malawi	2023	0	0	1	0	1	1
NMRL-100-23_S41	ST69	Malawi	2023	0	0	1	0	1	1
NMRL-101-23_S35	ST69	Malawi	2023	0	0	1	0	1	1
NMRL-129-23_S51	ST69	Malawi	2023	0	0	1	0	1	1
NMRL-130-23_S50	ST69	Malawi	2023	0	0	1	0	1	1
NMRL-131-23_S49	ST69	Malawi	2023	0	0	1	0	1	1
NMRL-132-23_S48	ST69	Malawi	2023	0	0	1	0	1	1
NMRL-133-23_S47	ST69	Malawi	2023	0	0	1	0	1	1
NMRL-136-23_S45	ST40	Malawi	2023	0	0	0	0	0	0
NMRL-137-23_S46	ST69	Malawi	2023	0	0	1	0	1	1
NMRL-175-23_S59	ST69	Malawi	2023	0	0	1	0	1	1
NMRL-184-23_S57	ST69	Malawi	2023	0	0	0	0	1	1
NMRL-186-23_S67	ST69	Malawi	2023	0	0	1	0	1	1
NMRL-34-23_S33	ST69	Malawi	2023	0	0	1	0	1	1
NMRL-579-22_S31	ST69	Malawi	2022	0	0	1	0	1	1
NMRL-580-22_S12	ST69	Malawi	2022	0	0	1	0	1	1
NMRL-585-22_S21	ST69	Malawi	2022	0	0	1	0	1	1
NMRL-615-22_S23	ST69	Malawi	2022	0	0	1	0	1	1
NMRL-616-22_S7	ST69	Malawi	2022	0	0	1	0	1	1
NMRL-622-22_S29	ST69	Malawi	2022	0	0	1	0	1	1
NMRL-623-22_S2	ST69	Malawi	2022	0	0	0	0	1	1
NMRL-624-22_S10	ST69	Malawi	2022	0	0	1	0	1	1
NMRL-626-22_S6	ST69	Malawi	2022	0	0	1	0	1	1
NMRL-634-22_S5	ST69	Malawi	2022	0	0	1	0	1	1
NMRL-659-22_S15	ST69	Malawi	2022	0	0	1	0	1	1
NMRL-662-22_S14	ST69	Malawi	2022	0	0	1	0	1	1
NMRL-668-22_S4	ST69	Malawi	2022	0	0	1	0	1	1
NMRL-700-22_S19	ST69	Malawi	2022	1	0	0	1	1	1
NMRL-701-22_S16	ST69	Malawi	2022	0	0	1	0	1	1
NMRL-717-22_S17	ST69	Malawi	2022	0	0	0	0	1	1
NMRL-718-22_S3	ST69	Malawi	2022	0	0	1	0	1	1
NMRL-720-22_S22	ST635	Malawi	2022	0	0	0	0	0	0
NMRL-764-22_S26	ST69	Malawi	2022	0	0	1	0	1	1
NMRL-765-22_S18	ST69	Malawi	2022	0	0	1	0	1	1
NMRL-766-22_S8	ST69	Malawi	2022	0	0	0	0	1	1
NMRL-767-22_S11	ST69	Malawi	2022	0	0	1	0	1	1
NMRL-784-22_S28	ST69	Malawi	2022	0	0	1	0	1	1
YA00436893	ST69	Malawi	2023	0	0	1	0	1	1

## Sheet: 7th pandemic marker
Presence and absence of the Vibrio cholerae 7th pandemic marker gene using ABRicate (see methods)
sample	ST	VC2346___1___AE003852.687	Country	Year
LD04947912	ST69	1	Malawi	2023
Lusuli-Beach_S25	ST69	1	Malawi	2022
NMRL-083-23_S34	ST69	1	Malawi	2023
NMRL-085-23_S43	ST69	1	Malawi	2023
NMRL-087-23_S38	ST69	1	Malawi	2023
NMRL-088-23_S40	ST69	1	Malawi	2023
NMRL-094-23_S39	ST69	1	Malawi	2023
NMRL-095-23_S44	ST69	1	Malawi	2023
NMRL-096-23_S42	ST69	1	Malawi	2023
NMRL-099-23_S37	ST69	1	Malawi	2023
NMRL-100-23_S41	ST69	1	Malawi	2023
NMRL-101-23_S35	ST69	1	Malawi	2023
NMRL-129-23_S51	ST69	1	Malawi	2023
NMRL-130-23_S50	ST69	1	Malawi	2023
NMRL-131-23_S49	ST69	1	Malawi	2023
NMRL-132-23_S48	ST69	1	Malawi	2023
NMRL-133-23_S47	ST69	1	Malawi	2023
NMRL-136-23_S45	ST40	1	Malawi	2023
NMRL-137-23_S46	ST69	1	Malawi	2023
NMRL-175-23_S59	ST69	1	Malawi	2023
NMRL-184-23_S57	ST69	1	Malawi	2023
NMRL-186-23_S67	ST69	1	Malawi	2023
NMRL-34-23_S33	ST69	1	Malawi	2023
NMRL-579-22_S31	ST69	1	Malawi	2022
NMRL-580-22_S12	ST69	1	Malawi	2022
NMRL-585-22_S21	ST69	1	Malawi	2022
NMRL-615-22_S23	ST69	1	Malawi	2022
NMRL-616-22_S7	ST69	1	Malawi	2022
NMRL-622-22_S29	ST69	1	Malawi	2022
NMRL-623-22_S2	ST69	1	Malawi	2022
NMRL-624-22_S10	ST69	1	Malawi	2022
NMRL-626-22_S6	ST69	1	Malawi	2022
NMRL-634-22_S5	ST69	1	Malawi	2022
NMRL-659-22_S15	ST69	1	Malawi	2022
NMRL-662-22_S14	ST69	1	Malawi	2022
NMRL-668-22_S4	ST69	1	Malawi	2022
NMRL-700-22_S19	ST69	1	Malawi	2022
NMRL-701-22_S16	ST69	1	Malawi	2022
NMRL-717-22_S17	ST69	1	Malawi	2022
NMRL-718-22_S3	ST69	1	Malawi	2022
NMRL-720-22_S22	ST635	1	Malawi	2022
NMRL-764-22_S26	ST69	1	Malawi	2022
NMRL-765-22_S18	ST69	1	Malawi	2022
NMRL-766-22_S8	ST69	1	Malawi	2022
NMRL-767-22_S11	ST69	1	Malawi	2022
NMRL-784-22_S28	ST69	1	Malawi	2022
YA00436893	ST69	1	Malawi	2023

## Sheet: Pathogenicity island genes
Presence and absence of the Vibrio cholerae pathogenicity island genes using ABRicate (see methods)
sample	ST	Country	Year	VPI1_VC0819___1___AE003852.1626	VPI1_VC0827___1___AE003852.411	VPI1_VC0840___1___AE003852.1881	VPI1_VC0847___1___AE003852.1269	VPI2_VC1758___1___AE003852.1236	VPI2_VC1760___1___AE003852.2823	VPI2_VC1765___1___AE003852.3069	VPI2_VC1776___1___AE003852.897	VPI2_VC1783___1___AE003852.1137	VPI2_VC1790___1___AE003852.345	VPI2_VC1809___1___AE003852.231	VSP1_VC0175___1___AE003852.1599	VSP1_VC0178___1___AE003852.1068	VSP1_VC0180___1___AE003852.1755	VSP1_VC0183___1___AE003852.2112	VSP1_VC0185___1___AE003852.1215	VSP2_VC0490___1___AE003852.1962	VSP2_VC0493___1___AE003852.876	VSP2_VC0498___1___AE003852.441	VSP2_VC0502___1___AE003852.525	VSP2_VC0504___1___AE003852.228	VSP2_VC0512___1___AE003852.1590	VSP2_VC0514___1___AE003852.1881	VSP2_VC0516___1___AE003852.1242
LD04947912	ST69	Malawi	2023	1	1	1	1	1	1	1	1	1	1	1	1	1	1	1	1	1	1	0	0	0	0	1	1
Lusuli-Beach_S25	ST69	Malawi	2022	1	1	1	1	1	1	1	1	1	1	1	1	1	1	1	1	1	1	0	0	0	0	1	1
NMRL-083-23_S34	ST69	Malawi	2023	1	1	1	1	1	1	1	1	1	1	1	1	1	1	1	1	1	1	0	0	0	0	1	1
NMRL-085-23_S43	ST69	Malawi	2023	1	1	1	1	1	1	1	1	1	1	1	1	1	1	1	1	1	1	0	0	0	0	1	1
NMRL-087-23_S38	ST69	Malawi	2023	1	1	1	1	1	1	1	1	1	1	1	1	1	1	1	1	1	1	0	0	0	0	0	1
NMRL-088-23_S40	ST69	Malawi	2023	1	1	0	1	1	1	1	1	1	1	1	1	1	1	1	1	1	1	0	0	0	0	1	1
NMRL-094-23_S39	ST69	Malawi	2023	0	1	0	1	1	1	1	1	1	1	1	1	1	1	1	1	1	1	0	0	0	0	1	1
NMRL-095-23_S44	ST69	Malawi	2023	0	1	0	1	1	1	1	1	1	1	1	1	1	1	1	1	1	1	0	0	0	0	0	1
NMRL-096-23_S42	ST69	Malawi	2023	1	1	1	1	1	1	1	1	1	1	1	1	1	1	1	1	1	1	0	0	0	0	1	1
NMRL-099-23_S37	ST69	Malawi	2023	1	1	0	1	1	1	1	1	1	1	1	1	1	1	1	1	1	1	0	0	0	0	1	1
NMRL-100-23_S41	ST69	Malawi	2023	1	1	0	1	1	1	1	1	1	1	1	1	1	1	1	1	1	1	0	0	0	0	1	1
NMRL-101-23_S35	ST69	Malawi	2023	1	1	0	1	1	1	1	1	1	1	1	1	1	1	1	1	1	1	0	0	0	0	1	1
NMRL-129-23_S51	ST69	Malawi	2023	0	1	0	1	1	1	1	1	1	1	1	1	1	1	1	1	1	1	0	0	0	0	1	1
NMRL-130-23_S50	ST69	Malawi	2023	1	1	1	1	1	1	1	1	1	1	1	1	1	1	1	1	1	1	0	0	0	0	0	1
NMRL-131-23_S49	ST69	Malawi	2023	1	1	0	1	1	1	1	1	1	1	1	1	1	1	1	1	0	1	0	0	0	0	1	1
NMRL-132-23_S48	ST69	Malawi	2023	1	1	1	1	1	1	1	1	1	1	1	1	1	1	1	1	1	1	0	0	0	0	1	1
NMRL-133-23_S47	ST69	Malawi	2023	0	1	1	1	1	1	1	1	1	1	1	1	1	1	1	1	1	1	0	0	0	0	1	1
NMRL-136-23_S45	ST40	Malawi	2023	0	0	0	1	1	0	0	0	0	1	0	0	0	0	0	0	0	0	1	0	1	0	0	1
NMRL-137-23_S46	ST69	Malawi	2023	1	1	1	1	1	1	1	1	1	1	1	1	1	1	1	1	1	1	0	0	0	0	1	1
NMRL-175-23_S59	ST69	Malawi	2023	1	1	1	1	1	1	1	1	1	1	1	1	1	1	1	1	1	1	0	0	0	0	1	1
NMRL-184-23_S57	ST69	Malawi	2023	1	1	1	1	1	1	1	1	1	1	1	1	1	1	1	1	1	1	0	0	0	0	1	1
NMRL-186-23_S67	ST69	Malawi	2023	1	1	1	1	1	1	1	1	1	1	1	1	1	1	1	1	1	1	0	0	0	0	0	1
NMRL-34-23_S33	ST69	Malawi	2023	1	1	1	1	1	1	1	1	1	1	1	1	1	1	1	1	1	1	0	0	0	0	0	1
NMRL-579-22_S31	ST69	Malawi	2022	1	1	1	1	1	1	1	1	1	1	1	1	1	1	1	1	1	1	0	0	0	0	1	1
NMRL-580-22_S12	ST69	Malawi	2022	0	1	0	1	1	1	1	1	1	1	1	1	1	1	1	1	1	1	0	0	0	0	1	1
NMRL-585-22_S21	ST69	Malawi	2022	1	1	1	1	1	1	1	1	1	1	1	1	1	1	1	1	1	1	0	0	0	0	1	1
NMRL-615-22_S23	ST69	Malawi	2022	1	1	0	1	1	1	1	1	1	1	1	1	1	1	1	1	1	1	0	0	0	0	1	1
NMRL-616-22_S7	ST69	Malawi	2022	1	1	1	1	1	1	1	1	1	1	1	1	1	1	1	1	1	1	0	0	0	0	1	1
NMRL-622-22_S29	ST69	Malawi	2022	1	1	0	1	1	1	1	1	1	1	1	1	1	1	1	1	1	1	0	0	0	0	1	1
NMRL-623-22_S2	ST69	Malawi	2022	0	1	0	1	1	1	1	1	1	1	1	1	1	1	0	1	0	1	0	0	0	0	0	1
NMRL-624-22_S10	ST69	Malawi	2022	1	1	1	1	1	1	1	1	1	1	1	1	1	1	1	1	0	1	0	0	0	0	1	1
NMRL-626-22_S6	ST69	Malawi	2022	1	1	0	1	1	1	1	1	1	1	1	1	1	1	1	1	1	1	0	0	0	0	0	1
NMRL-634-22_S5	ST69	Malawi	2022	1	1	0	1	1	1	1	1	1	1	1	1	1	1	1	1	1	1	0	0	0	0	1	1
NMRL-659-22_S15	ST69	Malawi	2022	0	1	1	1	1	1	1	1	1	1	1	1	1	1	1	1	1	1	0	0	0	0	1	1
NMRL-662-22_S14	ST69	Malawi	2022	0	1	0	1	1	1	1	1	1	1	1	1	1	1	1	1	1	1	0	0	0	0	1	1
NMRL-668-22_S4	ST69	Malawi	2022	1	1	1	1	1	1	1	1	1	1	1	1	1	1	1	1	1	1	0	0	0	0	1	1
NMRL-700-22_S19	ST69	Malawi	2022	0	1	1	1	1	1	1	1	1	1	1	1	1	1	1	1	1	1	0	0	0	0	0	1
NMRL-701-22_S16	ST69	Malawi	2022	0	1	0	1	1	1	1	1	1	1	1	1	1	1	1	1	1	1	0	0	0	0	1	1
NMRL-717-22_S17	ST69	Malawi	2022	0	1	1	1	1	1	1	1	1	1	1	1	1	1	1	1	1	1	0	0	0	0	1	1
NMRL-718-22_S3	ST69	Malawi	2022	1	1	1	1	1	1	1	1	1	1	1	1	1	1	1	1	1	1	0	0	0	0	0	1
NMRL-720-22_S22	ST635	Malawi	2022	0	0	0	0	0	0	0	0	0	0	0	0	0	0	0	0	0	0	0	0	0	0	0	0
NMRL-764-22_S26	ST69	Malawi	2022	0	1	0	1	1	1	1	1	1	1	1	1	1	1	1	1	1	1	0	0	0	0	1	1
NMRL-765-22_S18	ST69	Malawi	2022	1	1	1	1	1	1	1	1	1	1	1	1	1	1	1	1	1	1	0	0	0	0	1	1
NMRL-766-22_S8	ST69	Malawi	2022	0	1	0	1	1	1	1	1	1	1	1	1	1	1	1	1	1	1	0	0	0	0	0	1
NMRL-767-22_S11	ST69	Malawi	2022	1	1	0	1	1	1	1	1	1	1	1	1	1	1	1	1	1	1	0	0	0	0	1	1
NMRL-784-22_S28	ST69	Malawi	2022	0	1	1	1	1	1	1	1	1	1	1	1	1	1	1	1	1	1	0	0	0	0	1	1
YA00436893	ST69	Malawi	2023	1	1	1	1	1	1	1	1	1	1	1	1	1	1	1	1	1	1	0	0	0	0	1	1

## Sheet: AMR genes (ABRicate)
Presence and absence of the Vibrio cholerae antimicrobial resistance genes using ABRicate (see methods)
sample	ST	aac(3)-IId	Country	Year	aac(3)-IIe	aac(6')-Ib-AKT	aac(6')-Ib-cr5	aac(6')-Ib-D181Y	aac(6')-Ib-G	aac(6')-IIc	aadA1	aadA16	aadA2	aadA25	aadA5	aph(3'')-Ib	aph(3')-Ia	aph(6)-Id	arr-2	arr-3	blaCARB-1	blaCARB-2	blaCARB-4	blaCARB-7	blaCARB-9	blaCMY-107	blaCTX-M-15	blaCTX-M-55	blaOXA-1	blaOXA-10	blaOXA-2	blaPER-3	blaPER-7	blaSCO-1	blaSHV-12	blaTEM-1	blaTEM-115	blaTEM-116	blaTEM-120	blaTEM-131	blaTEM-235	catA1	catA2	catA3	catB3	catB9	cmlA5	dfrA1	dfrA12
LD04947912	ST69	0	Malawi	2023	0	0	0	0	0	0	0	0	0	0	0	1	0	1	0	0	0	0	0	0	0	0	0	0	0	0	0	0	0	0	0	0	0	0	0	0	0	0	0	0	0	1	0	1	0
Lusuli-Beach_S25	ST69	0	Malawi	2022	0	0	0	0	0	0	0	0	0	0	0	0	0	0	0	0	0	0	0	0	0	0	0	0	0	0	0	0	0	0	0	0	0	0	0	0	0	0	0	0	0	1	0	1	0
NMRL-083-23_S34	ST69	0	Malawi	2023	0	0	0	0	0	0	0	0	0	0	0	1	0	1	0	0	0	0	0	0	0	0	0	0	0	0	0	0	0	0	0	0	0	0	0	0	0	0	0	0	0	1	0	1	0
NMRL-085-23_S43	ST69	0	Malawi	2023	0	0	0	0	0	0	0	0	0	0	0	1	0	1	0	0	0	0	0	0	0	0	0	0	0	0	0	0	0	0	0	0	0	0	0	0	0	0	0	0	0	1	0	1	0
NMRL-087-23_S38	ST69	0	Malawi	2023	0	0	0	0	0	0	0	0	0	0	0	1	0	1	0	0	0	0	0	0	0	0	0	0	0	0	0	0	0	0	0	0	0	0	0	0	0	0	0	0	0	1	0	1	0
NMRL-088-23_S40	ST69	0	Malawi	2023	0	0	0	0	0	0	0	0	0	0	0	1	0	1	0	0	0	0	0	0	0	0	0	0	0	0	0	0	0	0	0	0	0	0	0	0	0	0	0	0	0	1	0	1	0
NMRL-094-23_S39	ST69	0	Malawi	2023	0	0	0	0	0	0	0	0	0	0	0	1	0	1	0	0	0	0	0	0	0	0	0	0	0	0	0	0	0	0	0	0	0	0	0	0	0	0	0	0	0	1	0	1	0
NMRL-095-23_S44	ST69	0	Malawi	2023	0	0	0	0	0	0	0	0	0	0	0	1	0	1	0	0	0	0	0	0	0	0	0	0	0	0	0	0	0	0	0	0	0	0	0	0	0	0	0	0	0	1	0	1	0
NMRL-096-23_S42	ST69	0	Malawi	2023	0	0	0	0	0	0	0	0	0	0	0	1	0	1	0	0	0	0	0	0	0	0	0	0	0	0	0	0	0	0	0	0	0	0	0	0	0	0	0	0	0	1	0	1	0
NMRL-099-23_S37	ST69	0	Malawi	2023	0	0	0	0	0	0	0	0	0	0	0	1	0	1	0	0	0	0	0	0	0	0	0	0	0	0	0	0	0	0	0	0	0	0	0	0	0	0	0	0	0	1	0	1	0
NMRL-100-23_S41	ST69	0	Malawi	2023	0	0	0	0	0	0	0	0	0	0	0	1	0	1	0	0	0	0	0	0	0	0	0	0	0	0	0	0	0	0	0	0	0	0	0	0	0	0	0	0	0	1	0	1	0
NMRL-101-23_S35	ST69	0	Malawi	2023	0	0	0	0	0	0	0	0	0	0	0	1	0	1	0	0	0	0	0	0	0	0	0	0	0	0	0	0	0	0	0	0	0	0	0	0	0	0	0	0	0	1	0	1	0
NMRL-129-23_S51	ST69	0	Malawi	2023	0	0	0	0	0	0	0	0	0	0	0	1	0	1	0	0	0	0	0	0	0	0	0	0	0	0	0	0	0	0	0	0	0	0	0	0	0	0	0	0	0	1	0	1	0
NMRL-130-23_S50	ST69	0	Malawi	2023	0	0	0	0	0	0	0	0	0	0	0	1	0	1	0	0	0	0	0	0	0	0	0	0	0	0	0	0	0	0	0	0	0	0	0	0	0	0	0	0	0	1	0	1	0
NMRL-131-23_S49	ST69	0	Malawi	2023	0	0	0	0	0	0	0	0	0	0	0	1	0	1	0	0	0	0	0	0	0	0	0	0	0	0	0	0	0	0	0	0	0	0	0	0	0	0	0	0	0	1	0	1	0
NMRL-132-23_S48	ST69	0	Malawi	2023	0	0	0	0	0	0	0	0	0	0	0	1	0	1	0	0	0	0	0	0	0	0	0	0	0	0	0	0	0	0	0	0	0	0	0	0	0	0	0	0	0	1	0	1	0
NMRL-133-23_S47	ST69	0	Malawi	2023	0	0	0	0	0	0	0	0	0	0	0	1	0	1	0	0	0	0	0	0	0	0	0	0	0	0	0	0	0	0	0	0	0	0	0	0	0	0	0	0	0	1	0	1	0
NMRL-136-23_S45	ST40	0	Malawi	2023	0	0	0	0	0	0	0	0	0	0	0	1	0	1	0	0	0	0	0	0	0	0	0	0	0	0	0	0	0	0	0	0	0	0	0	0	0	0	0	0	0	0	0	0	0
NMRL-137-23_S46	ST69	0	Malawi	2023	0	0	0	0	0	0	0	0	0	0	0	1	0	1	0	0	0	0	0	0	0	0	0	0	0	0	0	0	0	0	0	0	0	0	0	0	0	0	0	0	0	1	0	1	0
NMRL-175-23_S59	ST69	0	Malawi	2023	0	0	0	0	0	0	0	0	0	0	0	1	0	1	0	0	0	0	0	0	0	0	0	0	0	0	0	0	0	0	0	0	0	0	0	0	0	0	0	0	0	1	0	1	0
NMRL-184-23_S57	ST69	0	Malawi	2023	0	0	0	0	0	0	0	0	0	0	0	1	0	1	0	0	0	0	0	0	0	0	0	0	0	0	0	0	0	0	0	0	0	0	0	0	0	0	0	0	0	1	0	1	0
NMRL-186-23_S67	ST69	0	Malawi	2023	0	0	0	0	0	0	0	0	0	0	0	1	0	1	0	0	0	0	0	0	0	0	0	0	0	0	0	0	0	0	0	0	0	0	0	0	0	0	0	0	0	1	0	1	0
NMRL-34-23_S33	ST69	0	Malawi	2023	0	0	0	0	0	0	0	0	0	0	0	1	0	1	0	0	0	0	0	0	0	0	0	0	0	0	0	0	0	0	0	0	0	0	0	0	0	0	0	0	0	1	0	1	0
NMRL-579-22_S31	ST69	0	Malawi	2022	0	0	0	0	0	0	0	0	0	0	0	1	0	1	0	0	0	0	0	0	0	0	0	0	0	0	0	0	0	0	0	0	0	0	0	0	0	0	0	0	0	1	0	1	0
NMRL-580-22_S12	ST69	0	Malawi	2022	0	0	0	0	0	0	0	0	0	0	0	1	0	1	0	0	0	0	0	0	0	0	0	0	0	0	0	0	0	0	0	0	0	0	0	0	0	0	0	0	0	1	0	1	0
NMRL-585-22_S21	ST69	0	Malawi	2022	0	0	0	0	0	0	0	0	0	0	0	1	0	1	0	0	0	0	0	0	0	0	0	0	0	0	0	0	0	0	0	0	0	0	0	0	0	0	0	0	0	1	0	1	0
NMRL-615-22_S23	ST69	0	Malawi	2022	0	0	0	0	0	0	0	0	0	0	0	1	0	1	0	0	0	0	0	0	0	0	0	0	0	0	0	0	0	0	0	0	0	0	0	0	0	0	0	0	0	1	0	1	0
NMRL-616-22_S7	ST69	0	Malawi	2022	0	0	0	0	0	0	0	0	0	0	0	1	0	1	0	0	0	0	0	0	0	0	0	0	0	0	0	0	0	0	0	0	0	0	0	0	0	0	0	0	0	1	0	1	0
NMRL-622-22_S29	ST69	0	Malawi	2022	0	0	0	0	0	0	0	0	0	0	0	0	0	0	0	0	0	0	0	0	0	0	0	0	0	0	0	0	0	0	0	0	0	0	0	0	0	0	0	0	0	1	0	1	0
NMRL-623-22_S2	ST69	0	Malawi	2022	0	0	0	0	0	0	0	0	0	0	0	1	0	1	0	0	0	0	0	0	0	0	0	0	0	0	0	0	0	0	0	0	0	0	0	0	0	0	0	0	0	1	0	1	0
NMRL-624-22_S10	ST69	0	Malawi	2022	0	0	0	0	0	0	0	0	0	0	0	1	0	1	0	0	0	0	0	0	0	0	0	0	0	0	0	0	0	0	0	0	0	0	0	0	0	0	0	0	0	1	0	1	0
NMRL-626-22_S6	ST69	0	Malawi	2022	0	0	0	0	0	0	0	0	0	0	0	1	0	1	0	0	0	0	0	0	0	0	0	0	0	0	0	0	0	0	0	0	0	0	0	0	0	0	0	0	0	1	0	1	0
NMRL-634-22_S5	ST69	0	Malawi	2022	0	0	0	0	0	0	0	0	0	0	0	1	0	1	0	0	0	0	0	0	0	0	0	0	0	0	0	0	0	0	0	0	0	0	0	0	0	0	0	0	0	1	0	1	0
NMRL-659-22_S15	ST69	0	Malawi	2022	0	0	0	0	0	0	0	0	0	0	0	1	0	1	0	0	0	0	0	0	0	0	0	0	0	0	0	0	0	0	0	0	0	0	0	0	0	0	0	0	0	1	0	1	0
NMRL-662-22_S14	ST69	0	Malawi	2022	0	0	0	0	0	0	0	0	0	0	0	1	0	1	0	0	0	0	0	0	0	0	0	0	0	0	0	0	0	0	0	0	0	0	0	0	0	0	0	0	0	1	0	1	0
NMRL-668-22_S4	ST69	0	Malawi	2022	0	0	0	0	0	0	0	0	0	0	0	1	0	1	0	0	0	0	0	0	0	0	0	0	0	0	0	0	0	0	0	0	0	0	0	0	0	0	0	0	0	1	0	1	0
NMRL-700-22_S19	ST69	0	Malawi	2022	1	0	0	0	0	0	0	0	0	0	0	1	0	1	0	0	0	0	0	0	0	0	0	1	0	0	0	0	0	0	0	0	0	0	0	0	0	0	0	0	0	1	0	1	0
NMRL-701-22_S16	ST69	0	Malawi	2022	0	0	0	0	0	0	0	0	0	0	0	1	0	1	0	0	0	0	0	0	0	0	0	0	0	0	0	0	0	0	0	0	0	0	0	0	0	0	0	0	0	1	0	1	0
NMRL-717-22_S17	ST69	0	Malawi	2022	0	0	0	0	0	0	0	0	0	0	0	1	0	1	0	0	0	0	0	0	0	0	0	0	0	0	0	0	0	0	0	0	0	0	0	0	0	0	0	0	0	1	0	1	0
NMRL-718-22_S3	ST69	0	Malawi	2022	0	0	0	0	0	0	0	0	0	0	0	1	0	1	0	0	0	0	0	0	0	0	0	0	0	0	0	0	0	0	0	0	0	0	0	0	0	0	0	0	0	1	0	1	0
NMRL-720-22_S22	ST635	0	Malawi	2022	0	0	0	0	0	0	0	0	0	0	0	0	0	0	0	0	0	0	0	1	0	0	0	0	0	0	0	0	0	0	0	0	0	0	0	0	0	0	0	0	0	0	0	0	0
NMRL-764-22_S26	ST69	0	Malawi	2022	0	0	0	0	0	0	0	0	0	0	0	1	0	1	0	0	0	0	0	0	0	0	0	0	0	0	0	0	0	0	0	0	0	0	0	0	0	0	0	0	0	1	0	1	0
NMRL-765-22_S18	ST69	0	Malawi	2022	0	0	0	0	0	0	0	0	0	0	0	1	0	1	0	0	0	0	0	0	0	0	0	0	0	0	0	0	0	0	0	0	0	0	0	0	0	0	0	0	0	1	0	1	0
NMRL-766-22_S8	ST69	0	Malawi	2022	0	0	0	0	0	0	0	0	0	0	0	1	0	1	0	0	0	0	0	0	0	0	0	0	0	0	0	0	0	0	0	0	0	0	0	0	0	0	0	0	0	1	0	1	0
NMRL-767-22_S11	ST69	0	Malawi	2022	0	0	0	0	0	0	0	0	0	0	0	1	0	1	0	0	0	0	0	0	0	0	0	0	0	0	0	0	0	0	0	0	0	0	0	0	0	0	0	0	0	1	0	1	0
NMRL-784-22_S28	ST69	0	Malawi	2022	0	0	0	0	0	0	0	0	0	0	0	1	0	1	0	0	0	0	0	0	0	0	0	0	0	0	0	0	0	0	0	0	0	0	0	0	0	0	0	0	0	1	0	1	0
YA00436893	ST69	0	Malawi	2023	0	0	0	0	0	0	0	0	0	0	0	1	0	1	0	0	0	0	0	0	0	0	0	0	0	0	0	0	0	0	0	0	0	0	0	0	0	0	0	0	0	1	0	1	0
[truncated: 32 more columns]

## Sheet: Virulence genes all (ABRicate)
sample	ST	Country	Year	ace	acfA	acfB	acfC	acfD	clpB/vasG	clpP	cqsA	ctxA	ctxB	EF3023	fss1	gmd	gmhA/lpcA	hcp-2	hlyA	icmF/vasK	IlpA	luxS	prgJ	rtxA	rtxB	rtxC	rtxD	sicA	tcpA	tcpB	tcpC	tcpD	tcpE	tcpF	tcpH	tcpI	tcpJ	tcpN/toxT	tcpP	tcpQ	tcpR	tcpS	tcpT	vasA	vasB	vasC	vasD	vasE	vasF
NCTC_8457	ST71	Egypt	1930	0	1	1	1	1	1	0	1	0	0	0	0	0	1	1	1	1	1	1	0	1	1	1	1	0	1	1	1	1	1	1	1	1	1	1	1	1	1	1	1	1	1	1	1	1	1
MAK757	Unassigned	Celebes Islands	1937	1	1	1	1	1	1	0	1	1	1	0	0	0	1	1	1	1	1	1	0	1	1	1	1	0	1	1	1	1	1	1	1	1	1	1	1	1	1	1	1	1	1	1	1	1	1
CNRVC961190	ST71	Indonesia	1937	1	1	1	1	1	1	0	1	1	1	0	0	0	1	1	1	1	1	1	0	1	1	1	1	0	1	1	1	1	1	1	1	1	1	1	1	1	1	1	1	1	1	1	1	1	1
M66	ST71	Indonesia	1937	0	1	1	1	1	1	0	1	0	0	0	0	0	1	1	1	1	1	1	0	1	1	1	1	0	1	1	1	1	1	1	1	1	1	1	1	1	1	1	1	1	1	1	1	1	1
CNRVC960188	Unassigned	Indonesia	1937	0	1	1	1	1	1	0	1	0	0	0	0	0	1	1	1	1	1	1	0	1	1	1	1	0	1	1	1	1	1	1	1	1	1	1	1	1	1	1	1	1	1	1	1	1	1
NCTC5395	ST71	Iraq	1938	0	1	1	1	1	1	0	1	0	0	0	0	0	1	1	1	1	1	1	0	1	1	1	1	0	1	1	1	1	1	1	1	1	1	1	1	1	1	1	1	1	1	1	1	1	1
NIH35A3	ST73	India	1941	1	1	1	1	1	1	0	1	1	1	0	0	0	1	1	1	1	1	1	0	0	0	0	1	0	1	1	1	1	1	1	1	1	1	1	1	1	1	1	1	1	1	1	1	1	1
NIH41	ST73	India	1941	1	1	1	1	1	1	0	1	1	1	0	0	0	1	1	1	1	1	1	0	0	0	0	1	0	1	1	1	1	1	1	1	1	1	1	1	1	1	1	1	1	1	1	1	1	1
A68	ST73	Egypt	1949	1	1	1	1	1	1	0	1	1	1	0	0	0	1	0	1	1	1	1	0	0	0	0	1	0	1	1	1	1	1	1	1	1	1	1	1	1	1	1	1	1	1	1	1	1	1
A51	Unassigned	Egypt	1949	1	0	0	0	0	0	0	0	0	1	0	0	0	1	1	1	0	1	1	0	0	0	0	1	0	1	0	0	0	0	0	0	1	0	0	0	1	0	0	0	1	1	1	0	1	1
NCTC9420	ST71	Egypt	1954	0	1	1	1	1	1	0	1	0	0	0	0	0	1	1	1	1	1	1	0	1	1	1	1	0	1	1	1	1	1	1	1	1	1	1	1	1	1	1	1	1	1	1	1	1	1
A6	ST69	Indonesia	1957	1	1	1	1	1	1	0	1	1	1	0	0	0	1	0	1	1	1	1	0	1	1	1	1	0	1	1	1	1	1	1	1	1	1	1	1	1	1	1	1	1	1	1	1	1	1
A60	ST73	Thailand	1958	1	1	1	1	1	1	0	1	1	1	0	0	0	1	1	1	1	1	1	0	0	0	0	1	0	1	1	1	1	1	1	1	1	1	1	1	1	1	1	1	1	1	1	1	1	1
2865-CDC	ST69	China	1961	1	1	1	1	1	1	0	1	1	1	0	0	0	1	0	1	1	1	1	0	0	1	1	1	0	1	1	1	1	1	1	1	1	1	1	1	1	1	1	1	1	1	1	1	1	1
2873-CDC	ST69	China	1961	1	1	1	1	1	1	0	1	1	1	0	0	0	1	0	1	1	1	1	0	1	1	1	1	0	1	1	1	1	1	1	1	1	1	1	1	1	1	1	1	1	1	1	1	1	1
2881-CDC	ST69	China	1961	1	1	1	1	1	1	0	1	1	1	0	0	0	1	0	1	1	1	1	0	1	1	1	1	0	1	1	1	1	1	1	1	1	1	1	1	1	1	1	1	1	1	1	1	1	1
2894-CDC	ST69	China	1961	1	1	1	1	1	1	0	1	1	1	0	0	0	1	1	1	1	1	1	0	1	1	1	1	0	1	1	1	1	1	1	1	1	1	1	1	1	1	1	1	1	1	1	1	1	1
CNRVC930061	ST69	China	1961	1	1	1	1	1	1	0	1	1	1	0	0	0	1	1	1	1	1	1	0	1	1	1	1	0	1	1	1	1	1	1	1	1	1	1	1	1	1	1	1	1	1	1	1	1	1
GD196110-CDC	ST69	China	1961	1	1	1	1	1	1	0	1	1	1	0	0	0	1	0	1	1	1	1	0	1	1	1	1	0	1	1	1	1	1	1	1	1	1	1	1	1	1	1	1	1	1	1	1	1	1
D118-CDC	Unassigned	China	1961	1	1	1	1	1	1	0	1	1	1	0	0	0	1	0	1	1	1	1	0	1	1	1	1	0	1	1	1	1	1	1	1	1	1	1	1	1	1	1	1	1	1	1	1	1	1
6310-CDC	ST69	Indonesia	1961	1	1	1	1	1	1	0	1	1	1	0	0	0	1	1	1	1	1	1	0	1	1	1	1	0	1	1	1	1	1	1	1	1	1	1	1	1	1	1	1	1	1	1	1	1	1
6311-CDC	ST69	Indonesia	1961	1	1	1	1	1	1	0	1	1	1	0	0	0	1	0	1	1	1	1	0	1	1	1	1	0	1	1	1	1	1	1	1	1	1	1	1	1	1	1	1	1	1	1	1	1	1
6312-CDC	ST69	Indonesia	1961	1	1	1	1	1	1	0	1	1	1	0	0	0	1	0	1	1	1	1	0	1	1	1	1	0	1	1	1	1	1	1	1	1	1	1	1	1	1	1	1	1	1	1	1	1	1
E9120	ST69	Indonesia	1961	1	0	0	0	0	1	0	1	1	1	0	0	0	1	1	1	1	1	1	0	1	1	1	1	0	0	0	0	0	0	0	0	0	0	0	0	0	0	0	0	1	1	1	1	1	1
CNRVC930060	ST69	Philippines	1961	1	1	1	1	1	1	0	1	1	1	0	0	0	1	1	1	1	1	1	0	1	1	1	1	0	1	1	1	1	1	1	1	1	1	1	1	1	1	1	1	1	1	1	1	1	1
A66	ST73	Bangladesh	1962	1	1	1	1	1	1	0	1	1	1	0	0	0	1	1	1	1	1	1	0	0	0	0	1	0	1	1	1	1	1	1	1	1	1	1	1	1	1	1	1	1	1	1	1	1	1
2744-CDC	ST69	China	1962	1	1	1	1	1	1	0	1	1	1	0	0	0	1	0	1	1	1	1	0	1	1	1	1	0	1	1	1	1	1	1	1	1	1	1	1	1	1	1	1	1	1	1	1	1	1
2921-CDC	ST69	China	1962	1	1	1	1	1	1	0	1	1	1	0	0	0	1	0	1	1	1	1	0	1	1	1	1	0	1	1	1	1	1	1	1	1	1	1	1	1	1	1	1	1	1	1	1	1	1
EL1-62	ST69	China	1962	1	1	1	1	1	1	0	1	1	1	0	0	0	1	1	1	1	1	1	0	1	1	1	1	0	1	1	1	1	1	1	1	1	1	1	1	1	1	1	1	1	1	1	1	1	1
G126	ST69	China	1962	1	1	1	1	1	1	0	1	1	1	0	0	0	1	1	1	1	1	1	0	1	1	1	1	0	1	1	1	1	1	1	1	1	1	1	1	1	1	1	1	1	1	1	1	1	1
8394-62	ST40	India	1962	0	0	0	0	0	1	0	1	0	0	0	0	0	1	1	1	1	1	1	0	1	1	1	1	0	0	0	0	0	0	0	0	0	0	0	0	0	0	0	0	1	1	1	1	1	1
CNRVC930036	ST69	India	1962	1	1	1	1	1	1	0	1	1	1	0	0	0	1	1	1	1	1	1	0	1	1	1	1	0	1	1	1	1	1	1	1	1	1	1	1	1	1	1	1	1	1	1	1	1	1
CRC711	ST69	India	1962	1	1	1	1	1	1	0	1	1	1	0	0	0	1	1	1	1	1	1	0	1	1	1	1	0	1	1	1	1	1	1	1	1	1	1	1	1	1	1	1	1	1	1	1	1	1
10843-62	Unassigned	India	1962	0	0	0	0	0	1	0	1	0	0	0	0	0	1	1	1	1	1	1	0	1	1	1	1	0	0	0	0	0	0	0	0	0	0	0	0	0	0	0	0	1	1	1	1	1	1
14821-62	Unassigned	India	1962	0	0	0	0	0	1	0	1	0	0	0	0	0	1	1	1	1	1	1	0	1	1	1	1	0	0	0	0	0	0	0	0	0	0	0	0	0	0	0	0	1	1	1	1	1	1
7007-62	Unassigned	India	1962	0	0	0	0	0	1	0	1	0	0	0	0	0	1	1	1	1	1	1	0	0	0	0	0	0	0	0	0	0	0	0	0	0	0	0	0	0	0	0	0	1	1	1	1	1	1
CNRVC960976	ST69	New Guinea	1962	1	1	1	1	1	1	0	1	1	1	0	0	0	1	1	1	1	1	1	0	1	1	1	1	0	1	1	1	1	1	1	1	1	1	1	1	1	1	1	1	1	1	1	1	1	1
11416-62	ST1204	Philippines	1962	0	0	0	0	0	1	0	1	0	0	0	0	0	1	1	1	1	1	1	0	0	1	1	1	0	0	0	0	0	0	0	0	0	0	0	0	0	0	0	0	1	1	1	1	1	1
14438-62	ST25	Philippines	1962	0	0	0	0	0	1	0	1	0	0	0	0	0	1	1	1	1	1	1	0	1	1	1	1	0	0	0	0	0	0	0	0	0	0	0	0	0	0	0	0	1	1	1	1	1	1
12530-62	ST349	Philippines	1962	0	0	0	0	0	1	0	1	0	0	0	0	0	1	1	1	1	1	1	0	0	1	1	1	0	0	0	0	0	0	0	0	0	0	0	0	0	0	0	0	1	1	1	1	1	1
10432-62	ST741	Philippines	1962	0	0	0	0	0	1	0	1	0	0	0	0	0	1	1	1	1	1	1	0	1	1	1	1	0	0	0	0	0	0	0	0	0	0	0	0	0	0	0	0	1	1	1	1	1	1
5473-62	ST756	Philippines	1962	0	0	0	0	0	1	0	1	0	0	0	0	0	1	1	1	1	1	1	0	0	1	1	1	0	0	0	0	0	0	0	0	0	0	0	0	0	0	0	0	1	1	1	1	1	1
10317-62	Unassigned	Philippines	1962	0	0	0	0	0	1	0	1	0	0	0	0	0	1	1	1	1	1	1	0	1	1	1	1	0	0	0	0	0	0	0	0	0	0	0	0	0	0	0	0	1	1	1	1	1	1
A50	ST73	Bangladesh	1963	1	0	0	0	0	1	0	0	1	0	0	0	0	1	0	1	1	0	1	0	0	0	0	1	0	1	0	0	0	0	0	0	0	0	0	0	0	0	0	0	1	1	1	1	1	1
CNRVC930067	ST69	Cambodia	1963	1	1	1	1	1	1	0	1	1	1	0	0	0	1	1	1	1	1	1	0	1	1	1	1	0	1	1	1	1	1	1	1	1	1	1	1	1	1	1	1	1	1	1	1	1	1
63244-CDC	ST69	China	1963	1	0	0	0	0	1	0	1	1	1	0	0	0	1	0	1	1	1	1	0	1	1	1	1	0	0	0	0	0	0	0	0	0	0	0	0	0	0	0	0	1	1	1	1	1	1
EL11-63	ST69	China	1963	1	1	1	1	1	1	0	1	1	1	0	0	0	1	1	1	1	1	1	0	1	1	1	1	0	1	1	1	1	1	1	1	1	1	1	1	1	1	1	1	1	1	1	1	1	1
FDAARGOS_102	ST68	India	1963	1	1	1	1	1	1	0	1	1	1	0	0	0	1	1	1	1	1	1	0	1	1	1	1	0	1	1	1	1	1	1	1	1	1	1	1	1	1	1	1	1	1	1	1	1	1
CNRVC940044	ST69	Philippines	1963	1	1	1	1	1	1	0	1	1	1	0	0	0	1	1	1	1	1	1	0	1	1	1	1	0	1	1	1	1	1	1	1	1	1	1	1	1	1	1	1	1	1	1	1	1	1
CNRVC961077	ST69	Thailand	1963	1	1	1	1	1	1	0	1	1	1	0	0	0	1	1	1	1	1	1	0	1	1	1	1	0	1	1	1	1	1	1	1	1	1	1	1	1	1	1	1	1	1	1	1	1	1
2783-CDC	ST69	China	1964	1	1	1	1	1	1	0	1	1	1	0	0	0	1	0	1	1	1	1	0	1	1	1	1	0	1	1	1	1	1	1	1	1	1	1	1	1	1	1	1	1	1	1	1	1	1
2957-CDC	ST69	China	1964	1	1	1	1	1	1	0	1	1	1	0	0	0	1	0	1	1	1	1	0	1	1	1	1	0	1	1	1	1	1	1	1	1	1	1	1	1	1	1	1	1	1	1	1	1	1
642345-CDC	ST69	China	1964	1	1	1	1	1	1	0	1	1	1	0	0	0	1	0	1	1	1	1	0	1	1	1	1	0	1	1	1	1	1	1	1	1	1	1	1	1	1	1	1	1	1	1	1	1	1
CNRVC930066	ST69	India	1964	1	1	1	1	1	1	0	1	1	1	0	0	0	1	1	1	1	1	1	0	1	1	1	1	0	1	1	1	1	1	1	1	1	1	1	1	1	1	1	1	1	1	1	1	1	1
CRC1106	ST69	India	1964	1	1	1	1	1	1	0	1	1	1	0	0	0	1	1	1	1	1	1	0	1	1	1	1	0	1	1	1	1	1	1	1	1	1	1	1	1	1	1	1	1	1	1	1	1	1
B5257-64	Unassigned	India	1964	0	0	0	0	0	1	0	1	0	0	0	0	0	1	1	1	1	1	1	0	0	1	1	1	0	0	0	0	0	0	0	0	0	0	0	0	0	0	0	0	1	1	1	1	1	1
B8645-64	Unassigned	India	1964	0	0	0	0	0	1	0	1	0	0	0	0	0	1	0	1	1	1	1	0	1	1	1	1	0	0	0	0	0	0	0	0	0	0	0	0	0	0	0	0	1	1	1	1	1	1
CNRVC961005	ST69	Pakistan	1964	1	1	1	1	1	1	0	1	1	1	0	0	0	1	1	1	1	1	1	0	1	1	1	1	0	1	1	1	1	1	1	1	1	1	1	1	1	1	1	1	1	1	1	1	1	1
B4202-64	ST8	Philippines	1964	0	0	0	0	0	1	0	1	0	0	0	0	0	1	1	1	1	1	1	0	1	1	1	1	0	0	0	0	0	0	0	0	0	0	0	0	0	0	0	0	1	1	1	1	1	1
CNRVC961129	ST69	Viet Nam	1964	1	1	1	1	1	1	0	1	1	1	0	0	0	1	1	1	1	1	1	0	1	1	1	1	0	1	1	1	1	1	1	1	1	1	1	1	1	1	1	1	1	1	1	1	1	1
2981-CDC	ST69	China	1965	1	1	1	1	1	1	0	1	1	1	0	0	0	1	0	1	1	1	1	0	1	1	1	1	0	1	1	1	1	1	1	1	1	1	1	1	1	1	1	1	1	1	1	1	1	1
EL021-65	ST69	China	1965	1	1	1	1	1	1	0	1	1	1	0	0	0	1	1	1	1	1	1	0	1	1	1	1	0	1	1	1	1	1	1	1	1	1	1	1	1	1	1	1	1	1	1	1	1	1
O395	ST73	India	1965	1	1	1	1	1	1	0	1	1	1	0	0	0	1	1	1	1	1	1	0	0	0	0	1	0	1	1	1	1	1	1	1	1	1	1	1	1	1	1	1	1	1	1	1	1	1
CNRVC930076	ST69	Iran	1965	1	1	1	1	1	1	0	1	1	1	0	0	0	1	1	1	1	1	1	0	1	1	1	1	0	1	1	1	1	1	1	1	1	1	1	1	1	1	1	1	1	1	1	1	1	1
CNRVC960799	ST69	Iran	1965	1	1	1	1	1	1	0	1	1	1	0	0	0	1	1	1	1	1	1	0	1	1	1	1	0	1	1	1	1	1	1	1	1	1	1	1	1	1	1	1	1	1	1	1	1	1
CNRVC960800	ST69	Iran	1965	1	1	1	1	1	1	0	1	1	1	0	0	0	1	1	1	1	1	1	0	1	1	1	1	0	1	1	1	1	1	1	1	1	1	1	1	1	1	1	1	1	1	1	1	1	1
CNRVC960842	ST69	Iran	1965	1	1	1	1	1	1	0	1	1	1	0	0	0	1	1	1	1	1	1	0	1	1	1	1	0	1	1	1	1	1	1	1	1	1	1	1	1	1	1	1	1	1	1	1	1	1
CNRVC960871	ST69	Iran	1965	1	1	1	1	1	1	0	1	1	1	0	0	0	1	1	1	1	1	1	0	1	1	1	1	0	1	1	1	1	1	1	1	1	1	1	1	1	1	1	1	1	1	1	1	1	1
CNRVC960872	ST69	Iran	1965	1	1	1	1	1	1	0	1	1	1	0	0	0	1	1	1	1	1	1	0	1	1	1	1	0	1	1	1	1	1	1	1	1	1	1	1	1	1	1	1	1	1	1	1	1	1
ATCC25872	ST68	Slovakia	1965	1	1	1	1	1	1	0	1	1	1	0	0	0	1	1	1	1	1	1	0	1	1	1	1	0	1	1	1	1	1	1	1	1	1	1	1	1	1	1	1	1	1	1	1	1	1
2914-CDC	ST69	China	1966	1	1	1	1	1	1	0	1	1	1	0	0	0	1	0	1	1	1	1	0	1	1	1	1	0	1	1	1	1	1	1	1	1	1	1	1	1	1	1	1	1	1	1	1	1	1
CNRVC930027	ST69	Egypt	1966	1	1	1	1	1	1	0	1	1	1	0	0	0	1	1	1	1	1	1	0	1	1	1	1	0	1	1	1	1	1	1	1	1	1	1	1	1	1	1	1	1	1	1	1	1	1
CNRVC960768	ST69	Iraq	1966	1	1	1	1	1	1	0	1	1	1	0	0	0	1	1	1	1	1	1	0	1	1	1	1	0	1	1	1	1	1	1	1	1	1	1	1	1	1	1	1	1	1	1	1	1	1
CNRVC960778	ST69	Iraq	1966	1	1	1	1	1	1	0	1	1	1	0	0	0	1	1	1	1	1	1	0	1	1	1	1	0	1	1	1	1	1	1	1	1	1	1	1	1	1	1	1	1	1	1	1	1	1
CNRVC950161	ST69	Viet Nam	1966	1	1	1	1	1	1	0	1	1	1	0	0	0	1	1	1	1	1	1	0	1	1	1	1	0	1	1	1	1	1	1	1	1	1	1	1	1	1	1	1	1	1	1	1	1	1
152-68	ST619	India	1968	0	0	0	0	0	1	0	1	0	0	0	0	0	1	1	1	1	1	1	0	1	1	1	1	0	0	0	0	0	0	0	0	0	0	0	0	0	0	0	0	1	1	1	1	1	1
225-68	ST628	India	1968	0	0	0	0	0	1	0	1	0	0	0	0	0	1	1	1	1	1	1	0	0	1	1	1	0	0	0	0	0	0	0	0	0	0	0	0	0	0	0	0	1	1	1	1	1	1
151-68	ST629	India	1968	0	0	0	0	0	1	0	1	0	0	0	0	0	1	1	1	1	1	1	0	1	1	1	1	0	0	0	0	0	0	0	0	0	0	0	0	0	0	0	0	1	1	1	1	1	1
215-68	ST632	India	1968	0	0	0	0	0	1	0	1	0	0	0	0	0	1	1	1	1	1	1	0	1	1	1	1	0	0	0	0	0	0	0	0	0	0	0	0	0	0	0	0	1	1	1	1	1	1
109-68	Unassigned	India	1968	0	0	0	0	0	1	0	1	0	0	0	0	0	1	1	1	1	1	1	0	1	1	1	1	0	0	0	0	0	0	0	0	0	0	0	0	0	0	0	0	1	1	1	1	1	1
110-68	Unassigned	India	1968	0	0	0	0	0	1	0	1	0	0	0	0	0	1	1	1	1	1	1	0	1	1	1	1	0	0	0	0	0	0	0	0	0	0	0	0	0	0	0	0	1	1	1	1	1	1
139-68	Unassigned	India	1968	0	0	0	0	0	1	0	1	0	0	0	0	0	1	1	1	1	1	1	0	0	1	1	1	0	0	0	0	0	0	0	0	0	0	0	0	0	0	0	0	1	1	1	1	1	1
161-68	Unassigned	India	1968	0	0	0	0	0	1	0	1	0	0	0	0	0	1	1	1	1	1	1	0	0	1	1	1	0	0	0	0	0	0	0	0	0	0	0	0	0	0	0	0	1	1	1	1	1	1
218-68	Unassigned	India	1968	0	0	0	0	0	1	0	1	0	0	0	0	0	1	1	1	1	1	1	0	1	1	1	1	0	0	0	0	0	0	0	0	0	0	0	0	0	0	0	0	1	1	1	1	1	1
169-68	ST24	Philippines	1968	0	0	0	0	0	1	0	1	0	0	0	0	0	1	1	1	1	1	1	0	1	1	1	1	0	0	0	0	0	0	0	0	0	0	0	0	0	0	0	0	1	1	1	1	1	1
112-68	Unassigned	Philippines	1968	0	0	0	0	0	1	0	1	0	0	0	0	0	1	1	1	1	1	1	0	1	1	1	1	0	0	0	0	0	0	0	0	0	0	0	0	0	0	0	0	1	1	1	1	1	1
V52	ST68	Sudan	1968	1	1	1	1	1	1	0	1	1	1	0	0	0	1	1	1	1	1	1	0	1	1	1	1	0	1	1	1	1	1	1	1	1	1	1	1	1	1	1	1	1	1	1	1	1	1
CNRVC950165	ST69	Viet Nam	1968	1	1	1	1	1	1	0	1	1	1	0	0	0	1	1	1	1	1	1	0	1	1	1	1	0	1	1	1	1	1	1	1	1	1	1	1	1	1	1	1	1	1	1	1	1	1
A70	ST73	Bangladesh	1969	1	1	1	1	1	1	0	1	1	1	0	0	0	1	0	1	1	1	1	0	0	0	0	1	0	1	1	1	1	1	1	1	1	1	1	1	1	1	1	1	1	1	1	1	1	1
3014-CDC	ST69	China	1969	1	1	1	1	1	1	0	1	1	1	0	0	0	1	0	1	1	1	1	0	1	1	1	1	0	1	1	1	1	1	1	1	1	1	1	1	1	1	1	1	1	1	1	1	1	1
1322-69	ST68	India	1969	1	1	1	1	1	1	0	1	1	1	0	0	0	1	1	1	1	1	1	0	1	1	1	1	0	1	1	1	1	1	1	1	1	1	1	1	1	1	1	1	1	1	1	1	1	1
1311-69	Unassigned	India	1969	0	0	0	0	0	1	0	1	0	0	0	0	0	1	1	1	1	1	1	0	0	1	1	1	0	0	0	0	0	0	0	0	0	0	0	0	0	0	0	0	1	1	1	1	1	1
1321-69	Unassigned	Philippines	1969	0	0	0	0	0	1	0	1	0	0	0	0	0	1	1	1	1	1	1	0	1	1	1	1	0	0	0	0	0	0	0	0	0	0	0	0	0	0	0	0	1	1	1	1	1	1
150136_S4	ST68	Sudan	1969	1	1	1	1	1	1	0	1	1	1	0	0	0	1	1	1	1	1	1	0	1	1	1	1	0	1	1	1	1	1	1	1	1	1	1	1	1	1	1	1	1	1	1	1	1	1
150137_S6	ST68	Sudan	1969	1	1	1	1	1	1	0	1	1	1	0	0	0	1	1	1	1	1	1	0	1	1	1	1	0	1	1	1	1	1	1	1	1	1	1	1	1	1	1	1	1	1	1	1	1	1
930125_S5	ST68	Sudan	1969	1	1	1	1	1	1	0	1	1	1	0	0	0	1	1	1	1	1	1	0	1	1	1	1	0	1	1	1	1	1	1	1	1	1	1	1	1	1	1	1	1	1	1	1	1	1
CNRVC950172	ST69	Viet Nam	1969	1	1	1	1	1	1	0	1	1	1	0	0	0	1	1	1	1	1	1	0	1	1	1	1	0	1	1	1	1	1	1	1	1	1	1	1	1	1	1	1	1	1	1	1	1	1
CNRVC950568	ST69	Angola	1970	1	1	1	1	1	1	0	1	1	1	0	0	0	1	1	1	1	1	1	0	1	1	1	1	0	1	1	1	1	1	1	1	1	1	1	1	1	1	1	1	1	1	1	1	1	1
CNRVC950569	ST69	Angola	1970	1	1	1	1	1	1	0	1	1	1	0	0	0	1	1	1	1	1	1	0	1	1	1	1	0	1	1	1	1	1	1	1	1	1	1	1	1	1	1	1	1	1	1	1	1	1
CNRVC960575	ST69	Benin	1970	1	1	1	1	1	1	0	1	1	1	0	0	0	1	1	1	1	1	1	0	1	1	1	1	0	1	1	1	1	1	1	1	1	1	1	1	1	1	1	1	1	1	1	1	1	1
CNRVC960579	ST69	Benin	1970	1	1	1	1	1	1	0	1	1	1	0	0	0	1	1	1	1	1	1	0	1	1	1	1	0	1	1	1	1	1	1	1	1	1	1	1	1	1	1	1	1	1	1	1	1	1
CNRVC930042	ST69	Cameroon	1970	1	1	1	1	1	1	0	1	1	1	0	0	0	1	1	1	1	1	1	0	1	1	1	1	0	1	1	1	1	1	1	1	1	1	1	1	1	1	1	1	1	1	1	1	1	1
CNRVC950138	ST69	Cameroon	1970	1	1	1	1	1	1	0	1	1	1	0	0	0	1	1	1	1	1	1	0	1	1	1	1	0	1	1	1	1	1	1	1	1	1	1	1	1	1	1	1	1	1	1	1	1	1
CNRVC950140	ST69	Cameroon	1970	1	1	1	1	1	1	0	1	1	1	0	0	0	1	1	1	1	1	1	0	1	1	1	1	0	1	1	1	1	1	1	1	1	1	1	1	1	1	1	1	1	1	1	1	1	1
CNRVC950141	ST69	Cameroon	1970	1	1	1	1	1	1	0	1	1	1	0	0	0	1	1	1	1	1	1	0	1	1	1	1	0	1	1	1	1	1	1	1	1	1	1	1	1	1	1	1	1	1	1	1	1	1
CNRVC950142	ST69	Cameroon	1970	1	1	1	1	1	1	0	1	1	1	0	0	0	1	1	1	1	1	1	0	1	1	1	1	0	1	1	1	1	1	1	1	1	1	1	1	1	1	1	1	1	1	1	1	1	1
CNRVC950143	ST69	Cameroon	1970	1	1	1	1	1	1	0	1	1	1	0	0	0	1	1	1	1	1	1	0	1	1	1	1	0	1	1	1	1	1	1	1	1	1	1	1	1	1	1	1	1	1	1	1	1	1
CNRVC950203	ST69	Cote d'Ivoire	1970	1	1	1	1	1	1	0	1	1	1	0	0	0	1	1	1	1	1	1	0	1	1	1	1	0	1	1	1	1	1	1	1	1	1	1	1	1	1	1	1	1	1	1	1	1	1
CNRVC960552	ST69	Cote d'Ivoire	1970	1	1	1	1	1	1	0	1	1	1	0	0	0	1	1	1	1	1	1	0	1	1	1	1	0	1	1	1	1	1	1	1	1	1	1	1	1	1	1	1	1	1	1	1	1	1
CNRVC930038	ST69	Ethiopia	1970	1	1	1	1	1	1	0	1	1	1	0	0	0	1	1	1	1	1	1	0	1	1	1	1	0	1	1	1	1	1	1	1	1	1	1	1	1	1	1	1	1	1	1	1	1	1
CNRVC960596	ST69	Ethiopia	1970	1	1	1	1	1	1	0	1	1	1	0	0	0	1	1	1	1	1	1	0	1	1	1	1	0	1	1	1	1	1	1	1	1	1	1	1	1	1	1	1	1	1	1	1	1	1
CNRVC930079	ST69	France	1970	1	1	1	1	1	1	0	1	1	1	0	0	0	1	1	1	1	1	1	0	1	1	1	1	0	1	1	1	1	1	1	1	1	1	1	1	1	1	1	1	1	1	1	1	1	1
CNRVC960623	ST69	Ghana	1970	1	1	1	1	1	1	0	1	1	1	0	0	0	1	1	1	1	1	1	0	1	1	1	1	0	1	1	1	1	1	1	1	1	1	1	1	1	1	1	1	1	1	1	1	1	1
CNRVC960627	ST69	Ghana	1970	1	1	1	1	1	1	0	1	1	1	0	0	0	1	1	1	1	1	1	0	1	1	1	1	0	1	1	1	1	1	1	1	1	1	1	1	1	1	1	1	1	1	1	1	1	1
CNRVC930127	ST69	Guinea	1970	1	1	1	1	1	1	0	1	1	1	0	0	0	1	1	1	1	1	1	0	1	1	1	1	0	1	1	1	1	1	1	1	1	1	1	1	1	1	1	1	1	1	1	1	1	1
CNRVC960629	ST69	Guinea	1970	1	1	1	1	1	1	0	1	1	1	0	0	0	1	1	1	1	1	1	0	1	1	1	1	0	1	1	1	1	1	1	1	1	1	1	1	1	1	1	1	1	1	1	1	1	1
CNRVC960635	ST69	Guinea	1970	1	1	1	1	1	1	0	1	1	1	0	0	0	1	1	1	1	1	1	0	1	1	1	1	0	1	1	1	1	1	1	1	1	1	1	1	1	1	1	1	1	1	1	1	1	1
A59	ST73	India	1970	1	1	1	1	1	1	0	1	1	1	0	0	0	1	0	1	1	1	1	0	0	0	0	1	0	1	1	1	1	1	1	1	1	1	1	1	1	1	1	1	1	1	1	1	1	1
A61	ST73	India	1970	1	1	1	1	1	1	0	1	1	1	0	0	0	1	0	1	1	1	1	0	0	0	0	1	0	0	0	0	0	0	0	0	0	1	1	0	0	0	0	0	1	1	1	1	1	1
GP8	ST73	India	1970	1	1	1	1	1	1	0	1	1	1	0	0	0	1	1	1	1	1	1	0	0	0	0	1	0	1	1	1	1	1	1	1	1	1	1	1	1	1	1	1	1	1	1	1	1	1
12_1970	ST69	Israel	1970	1	1	1	1	1	1	0	1	1	1	0	0	0	1	0	1	1	1	1	0	1	1	1	1	0	1	1	1	1	1	1	1	1	1	1	1	1	1	1	1	1	1	1	1	1	1
1_1970	ST69	Israel	1970	1	1	1	1	1	1	0	1	1	1	0	0	0	1	0	1	1	1	1	0	1	1	1	1	0	1	1	1	1	1	1	1	1	1	1	1	1	1	1	1	1	1	1	1	1	1
4_1970	ST69	Israel	1970	1	1	1	1	1	1	0	1	1	1	0	0	0	1	0	1	1	1	1	0	1	1	1	1	0	1	1	1	1	1	1	1	1	1	1	1	1	1	1	1	1	1	1	1	1	1
CNRVC930033	ST69	Israel	1970	1	1	1	1	1	1	0	1	1	1	0	0	0	1	1	1	1	1	1	0	1	1	1	1	0	1	1	1	1	1	1	1	1	1	1	1	1	1	1	1	1	1	1	1	1	1
CNRVC960891	ST69	Israel	1970	1	1	1	1	1	1	0	1	1	1	0	0	0	1	1	1	1	1	1	0	1	1	1	1	0	1	1	1	1	1	1	1	1	1	1	1	1	1	1	1	1	1	1	1	1	1
CNRVC960899	ST69	Israel	1970	1	1	1	1	1	1	0	1	1	1	0	0	0	1	1	1	1	1	1	0	1	1	1	1	0	1	1	1	1	1	1	1	1	1	1	1	1	1	1	1	1	1	1	1	1	1
CNRVC960911	ST69	Israel	1970	1	1	1	1	1	1	0	1	1	1	0	0	0	1	1	1	1	1	1	0	1	1	1	1	0	1	1	1	1	1	1	1	1	1	1	1	1	1	1	1	1	1	1	1	1	1
CNRVC960918	ST69	Jordan	1970	1	1	1	1	1	1	0	1	1	1	0	0	0	1	1	1	1	1	1	0	1	1	1	1	0	1	1	1	1	1	1	1	1	1	1	1	1	1	1	1	1	1	1	1	1	1
CNRVC930044	ST69	Lebanon	1970	1	1	1	1	1	1	0	1	1	1	0	0	0	1	1	1	1	1	1	0	1	1	1	1	0	1	1	1	1	1	1	1	1	1	1	1	1	1	1	1	1	1	1	1	1	1
CNRVC960922	ST69	Lebanon	1970	1	1	1	1	1	1	0	1	1	1	0	0	0	1	1	1	1	1	1	0	1	1	1	1	0	1	1	1	1	1	1	1	1	1	1	1	1	1	1	1	1	1	1	1	1	1
CNRVC960928	ST69	Liberia	1970	1	1	1	1	1	1	0	1	1	1	0	0	0	1	1	1	1	1	1	0	1	1	1	1	0	1	1	1	1	1	1	1	1	1	1	1	1	1	1	1	1	1	1	1	1	1
CNRVC960946	ST69	Liberia	1970	1	1	1	1	1	1	0	1	1	1	0	0	0	1	1	1	1	1	1	0	1	1	1	1	0	1	1	1	1	1	1	1	1	1	1	1	1	1	1	1	1	1	1	1	1	1
CNRVC960949	ST69	Libya	1970	1	1	1	1	1	1	0	1	1	1	0	0	0	1	1	1	1	1	1	0	1	1	1	1	0	1	1	1	1	1	1	1	1	1	1	1	1	1	1	1	1	1	1	1	1	1
CNRVC960951	ST69	Libya	1970	1	1	1	1	1	1	0	1	1	1	0	0	0	1	1	1	1	1	1	0	1	1	1	1	0	1	1	1	1	1	1	1	1	1	1	1	1	1	1	1	1	1	1	1	1	1
CNRVC930075	ST69	Mali	1970	1	1	1	1	1	1	0	1	1	1	0	0	0	1	1	1	1	1	1	0	1	1	1	1	0	1	1	1	1	1	1	1	1	1	1	1	1	1	1	1	1	1	1	1	1	1
CNRVC960952	ST69	Mali	1970	1	1	1	1	1	1	0	1	1	1	0	0	0	1	1	1	1	1	1	0	1	1	1	1	0	1	1	1	1	1	1	1	1	1	1	1	1	1	1	1	1	1	1	1	1	1
CNRVC960959	ST69	Niger	1970	1	1	1	1	1	1	0	1	1	1	0	0	0	1	1	1	1	1	1	0	1	1	1	1	0	1	1	1	1	1	1	1	1	1	1	1	1	1	1	1	1	1	1	1	1	1
CNRVC960971	ST69	Niger	1970	1	1	1	1	1	1	0	1	1	1	0	0	0	1	1	1	1	1	1	0	1	1	1	1	0	1	1	1	1	1	1	1	1	1	1	1	1	1	1	1	1	1	1	1	1	1
CNRVC950235	ST69	Nigeria	1970	1	1	1	1	1	1	0	1	1	1	0	0	0	1	1	1	1	1	1	0	1	1	1	1	0	1	1	1	1	1	1	1	1	1	1	1	1	1	1	1	1	1	1	1	1	1
CNRVC950238	ST69	Nigeria	1970	1	1	1	1	1	1	0	1	1	1	0	0	0	1	1	1	1	1	1	0	1	1	1	1	0	1	1	1	1	1	1	1	1	1	1	1	1	1	1	1	1	1	1	1	1	1
CNRVC930037	ST69	Sierra Leone	1970	1	1	1	1	1	1	0	1	1	1	0	0	0	1	1	1	1	1	1	0	1	1	1	1	0	1	1	1	1	1	1	1	1	1	1	1	1	1	1	1	1	1	1	1	1	1
CNRVC961014	ST69	Sierra Leone	1970	1	1	1	1	1	1	0	1	1	1	0	0	0	1	1	1	1	1	1	0	1	1	1	1	0	1	1	1	1	1	1	1	1	1	1	1	1	1	1	1	1	1	1	1	1	1
CNRVC930030	ST69	Slovakia	1970	1	1	1	1	1	1	0	1	1	1	0	0	0	1	1	1	1	1	1	0	1	1	1	1	0	1	1	1	1	1	1	1	1	1	1	1	1	1	1	1	1	1	1	1	1	1
CNRVC961017	ST69	Slovakia	1970	1	1	1	1	1	1	0	1	1	1	0	0	0	1	1	1	1	1	1	0	1	1	1	1	0	1	1	1	1	1	1	1	1	1	1	1	1	1	1	1	1	1	1	1	1	1
CNRVC961018	ST69	Slovakia	1970	1	1	1	1	1	1	0	1	1	1	0	0	0	1	1	1	1	1	1	0	1	1	1	1	0	1	1	1	1	1	1	1	1	1	1	1	1	1	1	1	1	1	1	1	1	1
CNRVC150131	ST69	Ukraine	1970	0	1	1	1	1	1	0	1	0	0	0	0	0	1	1	1	1	1	1	0	1	1	1	1	0	1	1	1	1	1	1	1	1	1	1	1	1	1	1	1	1	1	1	1	1	1
CNRVC930046	ST69	Chad	1971	1	1	1	1	1	1	0	1	1	1	0	0	0	1	1	1	1	1	1	0	1	1	1	1	0	1	1	1	1	1	1	1	1	1	1	1	1	1	1	1	1	1	1	1	1	1
CNRVC950223	ST69	Ghana	1971	1	1	1	1	1	1	0	1	1	1	0	0	0	1	1	1	1	1	1	0	1	1	1	1	0	1	1	1	1	1	1	1	1	1	1	1	1	1	1	1	1	1	1	1	1	1
CNRVC950224	ST69	Ghana	1971	1	1	1	1	1	1	0	1	1	1	0	0	0	1	1	1	1	1	1	0	1	1	1	1	0	1	1	1	1	1	1	1	1	1	1	1	1	1	1	1	1	1	1	1	1	1
317-71	ST626	India	1971	0	0	0	0	0	1	0	1	0	0	0	0	0	1	1	1	1	1	1	0	1	1	1	1	0	0	0	0	0	0	0	0	0	0	0	0	0	0	0	0	1	1	1	1	1	1
316-71	Unassigned	India	1971	0	0	0	0	0	1	0	1	0	0	0	0	0	1	1	1	1	1	1	0	0	1	0	1	0	0	0	0	0	0	0	0	0	0	0	0	0	0	0	0	1	1	1	1	1	1
GP16	Unassigned	India	1971	1	1	1	1	1	1	0	1	1	1	0	0	0	1	0	1	1	1	1	0	0	0	0	1	0	1	1	1	1	1	1	1	1	1	1	1	1	1	1	1	1	1	1	1	1	1
CNRVC930029	ST69	Myanmar	1971	1	1	1	1	1	1	0	1	1	1	0	0	0	1	1	1	1	1	1	0	1	1	1	1	0	1	1	1	1	1	1	1	1	1	1	1	1	1	1	1	1	1	1	1	1	1
CNRVC140134	ST69	Portugal	1971	0	1	1	1	1	1	0	1	0	0	0	0	0	1	1	1	1	1	1	0	1	1	1	1	0	1	1	1	1	1	1	1	1	1	1	1	1	1	1	1	1	1	1	1	1	1
CNRVC140135	ST69	Portugal	1971	1	1	1	1	1	1	0	1	1	1	0	0	0	1	1	1	1	1	1	0	1	1	1	1	0	1	1	1	1	1	1	1	1	1	1	1	1	1	1	1	1	1	1	1	1	1
CNRVC140136	ST69	Portugal	1971	1	1	1	1	1	1	0	1	1	1	0	0	0	1	1	1	1	1	1	0	1	1	1	1	0	1	1	1	1	1	1	1	1	1	1	1	1	1	1	1	1	1	1	1	1	1
CNRVC950345	ST69	Senegal	1971	1	1	1	1	1	1	0	1	1	1	0	0	0	1	1	1	1	1	1	0	1	1	1	1	0	1	1	1	1	1	1	1	1	1	1	1	1	1	1	1	1	1	1	1	1	1
RKI-ZBS2-CH8	ST69	Spain	1971	0	1	1	1	1	1	0	1	0	0	0	0	0	1	1	1	1	1	1	0	1	1	1	1	0	1	1	1	1	1	1	1	1	1	1	1	1	1	1	1	1	1	1	1	1	1
CNRVC950558	ST69	Tunisia	1971	1	1	1	1	1	1	0	1	1	1	0	0	0	1	1	1	1	1	1	0	1	1	1	1	0	1	1	1	1	1	1	1	1	1	1	1	1	1	1	1	1	1	1	1	1	1
CNRVC950559	ST69	Tunisia	1971	1	1	1	1	1	1	0	1	1	1	0	0	0	1	1	1	1	1	1	0	1	1	1	1	0	1	1	1	1	1	1	1	1	1	1	1	1	1	1	1	1	1	1	1	1	1
RKI-ZBS2-CH19	ST69	Angola	1972	0	1	1	1	1	1	0	1	0	0	0	0	0	1	1	1	1	1	1	0	1	1	1	1	0	1	1	1	1	1	1	1	1	1	1	1	1	1	1	1	1	1	1	1	1	1
CNRVC950040	ST69	Chad	1972	1	1	1	1	1	1	0	1	1	1	0	0	0	1	1	1	1	1	1	0	1	1	1	1	0	1	1	1	1	1	1	1	1	1	1	1	1	1	1	1	1	1	1	1	1	1
CNRVC950087	ST69	Chad	1972	1	1	1	1	1	1	0	1	1	1	0	0	0	1	1	1	1	1	1	0	1	1	1	1	0	1	1	1	1	1	1	1	1	1	1	1	1	1	1	1	1	1	1	1	1	1
CNRVC950364	ST69	Chad	1972	1	1	1	1	1	1	0	1	1	1	0	0	0	1	1	1	1	1	1	0	1	1	1	1	0	1	1	1	1	1	1	1	1	1	1	1	1	1	1	1	1	1	1	1	1	1
211-72	Unassigned	India	1972	0	0	0	0	0	1	0	1	0	0	0	0	0	1	1	1	1	1	1	0	1	1	1	1	0	0	0	0	0	0	0	0	0	0	0	0	0	0	0	0	1	1	1	1	1	1
212-72	ST440	Japan	1972	0	0	0	0	0	1	0	1	0	0	0	0	0	1	1	1	1	1	1	0	1	1	1	1	0	0	0	0	0	0	0	0	0	0	0	0	0	0	0	0	1	1	1	1	1	1
CNRVC950466	ST69	Morocco	1972	1	1	1	1	1	1	0	1	1	1	0	0	0	1	1	1	1	1	1	0	1	1	1	1	0	1	1	1	1	1	1	1	1	1	1	1	1	1	1	1	1	1	1	1	1	1
CNRVC950468	ST69	Morocco	1972	1	1	1	1	1	1	0	1	1	1	0	0	0	1	1	1	1	1	1	0	1	1	1	1	0	1	1	1	1	1	1	1	1	1	1	1	1	1	1	1	1	1	1	1	1	1
CNRVC950476	ST69	Morocco	1972	1	1	1	1	1	1	0	1	1	1	0	0	0	1	1	1	1	1	1	0	1	1	1	1	0	1	1	1	1	1	1	1	1	1	1	1	1	1	1	1	1	1	1	1	1	1
CNRVC950487	ST69	Morocco	1972	1	1	1	1	1	1	0	1	1	1	0	0	0	1	1	1	1	1	1	0	1	1	1	1	0	1	1	1	1	1	1	1	1	1	1	1	1	1	1	1	1	1	1	1	1	1
CNRVC950498	ST69	Morocco	1972	1	1	1	1	1	1	0	1	1	1	0	0	0	1	1	1	1	1	1	0	1	1	1	1	0	1	1	1	1	1	1	1	1	1	1	1	1	1	1	1	1	1	1	1	1	1
CNRVC950641	ST69	Myanmar	1972	1	1	1	1	1	1	0	1	1	1	0	0	0	1	1	1	1	1	1	0	1	1	1	1	0	1	1	1	1	1	1	1	1	1	1	1	1	1	1	1	1	1	1	1	1	1
334-72	ST39	Philippines	1972	0	0	0	0	0	1	0	1	0	0	0	0	0	1	1	1	1	1	1	0	0	1	1	1	0	0	0	0	0	0	0	0	0	0	0	0	0	0	0	0	1	1	1	1	1	1
CNRVC950343	ST69	Senegal	1972	1	1	1	1	1	1	0	1	1	1	0	0	0	1	1	1	1	1	1	0	1	1	1	1	0	1	1	1	1	1	1	1	1	1	1	1	1	1	1	1	1	1	1	1	1	1
3024-CDC	ST69	China	1973	1	1	1	1	1	1	0	1	1	1	0	0	0	1	0	1	1	1	1	0	1	1	1	1	0	1	1	1	1	1	1	1	1	1	1	1	1	1	1	1	1	1	1	1	1	1
CNRVC950182	ST69	Cote d'Ivoire	1973	1	1	1	1	1	1	0	1	1	1	0	0	0	1	1	1	1	1	1	0	1	1	1	1	0	1	1	1	1	1	1	1	1	1	1	1	1	1	1	1	1	1	1	1	1	1
CNRVC950189	ST69	Cote d'Ivoire	1973	1	1	1	1	1	1	0	1	1	1	0	0	0	1	1	1	1	1	1	0	1	1	1	1	0	1	1	1	1	1	1	1	1	1	1	1	1	1	1	1	1	1	1	1	1	1
CNRVC950191	ST69	Cote d'Ivoire	1973	1	1	1	1	1	1	0	1	1	1	0	0	0	1	1	1	1	1	1	0	1	1	1	1	0	1	1	1	1	1	1	1	1	1	1	1	1	1	1	1	1	1	1	1	1	1
207-73	ST622	India	1973	0	0	0	0	0	1	0	1	0	0	0	0	0	1	1	1	1	1	1	0	1	1	1	1	0	0	0	0	0	0	0	0	0	0	0	0	0	0	0	0	1	1	1	1	1	1
131-73	ST623	India	1973	0	0	0	0	0	1	0	1	0	0	0	0	0	1	1	1	1	1	1	0	1	1	1	1	0	0	0	0	0	0	0	0	0	0	0	0	0	0	0	0	1	1	1	1	1	1
122-73	ST624	India	1973	0	0	0	0	0	1	0	1	0	0	0	0	0	1	1	1	1	1	1	0	0	0	1	1	0	0	0	0	0	0	0	0	0	0	0	0	0	0	0	0	1	1	1	1	1	1
112-73	ST625	India	1973	0	0	0	0	0	1	0	1	0	0	0	0	0	1	1	1	1	1	1	0	1	1	1	1	0	0	0	0	0	0	0	0	0	0	0	0	0	0	0	0	1	1	1	1	1	1
GP60	ST69	India	1973	0	0	0	0	1	1	0	1	0	0	0	0	0	1	1	1	1	1	1	0	0	1	1	1	0	1	0	0	0	0	0	0	0	0	0	0	0	0	0	0	1	1	1	1	1	1
133-73	ST755	India	1973	0	0	0	0	0	1	0	1	0	0	0	0	0	1	1	1	1	1	1	0	0	1	1	1	0	0	0	0	0	0	0	0	0	0	0	0	0	0	0	0	1	1	1	1	1	1
104-73	Unassigned	India	1973	0	0	0	0	0	1	0	1	0	0	0	0	0	1	1	1	1	1	1	0	1	1	1	1	0	0	0	0	0	0	0	0	0	0	0	0	0	0	0	0	1	1	1	1	1	1
108-73	Unassigned	India	1973	0	0	0	0	0	1	0	1	0	0	0	0	0	1	1	1	1	1	1	0	0	1	1	1	0	0	0	0	0	0	0	0	0	0	0	0	0	0	0	0	1	1	1	1	1	1
128-73	Unassigned	India	1973	0	0	0	0	0	1	0	1	0	0	0	0	0	1	1	1	1	1	1	0	1	1	1	1	0	0	0	0	0	0	0	0	0	0	0	0	0	0	0	0	1	1	1	1	1	1
198-73	Unassigned	India	1973	0	0	0	0	0	1	0	1	0	0	0	0	0	1	1	1	1	1	1	0	0	1	1	1	0	0	0	0	0	0	0	0	0	0	0	0	0	0	0	0	1	1	1	1	1	1
CNRVC150244	ST69	Italy	1973	0	1	1	1	1	1	0	1	0	0	0	0	0	1	1	1	1	1	1	0	1	1	1	1	0	1	1	1	1	1	1	1	1	1	1	1	1	1	1	1	1	1	1	1	1	1
CNRVC950100	ST69	Malaysia	1973	1	1	1	1	1	1	0	1	1	1	0	0	0	1	1	1	1	1	1	0	1	1	1	1	0	1	1	1	1	1	1	1	1	1	1	1	1	1	1	1	1	1	1	1	1	1
CNRVC950218	ST69	Philippines	1973	1	1	1	1	1	1	0	1	1	1	0	0	0	1	1	1	1	1	1	0	1	1	1	1	0	1	1	1	1	1	1	1	1	1	1	1	1	1	1	1	1	1	1	1	1	1
CNRVC950253	ST69	Senegal	1973	1	1	1	1	1	1	0	1	1	1	0	0	0	1	1	1	1	1	1	0	1	1	1	1	0	1	1	1	1	1	1	1	1	1	1	1	1	1	1	1	1	1	1	1	1	1
CNRVC150228	ST69	Tunisia	1973	0	1	1	1	1	1	0	1	0	0	0	0	0	1	1	1	1	1	1	0	1	1	1	1	0	1	1	1	1	1	1	1	1	1	1	1	1	1	1	1	1	1	1	1	1	1
CNRVC930187	ST69	Algeria	1974	1	1	1	1	1	1	0	1	1	1	0	0	0	1	1	1	1	1	1	0	1	1	1	1	0	1	1	1	1	1	1	1	1	1	1	1	1	1	1	1	1	1	1	1	1	1
CNRVC950418	ST69	Algeria	1974	1	1	1	1	1	1	0	1	1	1	0	0	0	1	1	1	1	1	1	0	1	1	1	1	0	1	1	1	1	1	1	1	1	1	1	1	1	1	1	1	1	1	1	1	1	1
CNRVC950105	ST69	Burkina Faso	1974	1	1	1	1	1	1	0	1	1	1	0	0	0	1	1	1	1	1	1	0	1	1	1	1	0	1	1	1	1	1	1	1	1	1	1	1	1	1	1	1	1	1	1	1	1	1
CNRVC950106	ST69	Burkina Faso	1974	1	1	1	1	1	1	0	1	1	1	0	0	0	1	1	1	1	1	1	0	1	1	1	1	0	1	1	1	1	1	1	1	1	1	1	1	1	1	1	1	1	1	1	1	1	1
CNRVC950396	ST69	Burkina Faso	1974	1	1	1	1	1	1	0	1	1	1	0	0	0	1	1	1	1	1	1	0	1	1	1	1	0	1	1	1	1	1	1	1	1	1	1	1	1	1	1	1	1	1	1	1	1	1
CNRVC950405	ST69	Burkina Faso	1974	1	1	1	1	1	1	0	1	1	1	0	0	0	1	1	1	1	1	1	0	1	1	1	1	0	1	1	1	1	1	1	1	1	1	1	1	1	1	1	1	1	1	1	1	1	1
CNRVC950358	ST69	Chad	1974	1	1	1	1	1	1	0	1	1	1	0	0	0	1	1	1	1	1	1	0	1	1	1	1	0	1	1	1	1	1	1	1	1	1	1	1	1	1	1	1	1	1	1	1	1	1
CNRVC950360	ST69	Chad	1974	1	1	1	1	1	1	0	1	1	1	0	0	0	1	1	1	1	1	1	0	1	1	1	1	0	1	1	1	1	1	1	1	1	1	1	1	1	1	1	1	1	1	1	1	1	1
CNRVC950366	ST69	Chad	1974	1	1	1	1	1	1	0	1	1	1	0	0	0	1	1	1	1	1	1	0	1	1	1	1	0	1	1	1	1	1	1	1	1	1	1	1	1	1	1	1	1	1	1	1	1	1
G320	ST71	China	1974	1	1	1	1	1	1	0	1	1	1	0	0	0	1	1	1	1	1	1	0	1	1	1	1	0	1	1	1	1	1	1	1	1	1	1	1	1	1	1	1	1	1	1	1	1	1
3075-CDC	Unassigned	China	1974	1	1	1	1	1	1	0	1	1	1	0	0	0	1	0	1	1	1	1	0	1	1	1	1	0	1	1	1	1	1	1	1	1	1	1	1	1	1	1	1	1	1	1	1	1	1
EL320	Unassigned	China	1974	1	1	1	1	1	1	0	1	1	1	0	0	0	1	1	1	1	1	1	0	1	1	1	1	0	1	1	1	1	1	1	1	1	1	1	1	1	1	1	1	1	1	1	1	1	1
EL338	Unassigned	China	1974	1	1	1	1	1	1	0	1	1	1	0	0	0	1	1	1	1	1	1	0	1	1	1	1	0	1	1	1	1	1	1	1	1	1	1	1	1	1	1	1	1	1	1	1	1	1
3223-74	ST3	Guam	1974	0	0	0	0	0	1	0	1	0	0	0	0	0	1	1	1	1	1	1	0	1	1	1	1	0	0	0	0	0	0	0	0	0	0	0	0	0	0	0	0	1	1	1	1	1	1
3225-74	ST3	Guam	1974	0	0	0	0	0	1	0	1	0	0	0	0	0	1	1	1	1	1	1	0	1	1	1	1	0	0	0	0	0	0	0	0	0	0	0	0	0	0	0	0	1	1	1	1	1	1
1157-74	ST1010	India	1974	0	0	0	0	0	1	0	1	0	0	0	0	0	1	1	1	1	1	1	0	0	1	1	1	0	0	0	0	0	0	0	0	0	0	0	0	0	0	0	0	1	1	1	1	1	1
1154-74	ST14	India	1974	0	0	0	0	0	1	0	1	0	0	0	0	0	1	1	1	1	1	1	0	1	1	1	1	0	0	0	0	0	0	0	0	0	0	0	0	0	0	0	0	1	1	1	1	1	1
1333-74	ST699	India	1974	0	0	0	0	0	1	0	1	0	0	0	0	0	1	1	1	1	1	1	0	0	1	1	1	0	0	0	0	0	0	0	0	0	0	0	0	0	0	0	0	1	1	1	1	1	1
1162-74	Unassigned	India	1974	0	0	0	0	0	1	0	1	0	0	0	0	0	1	1	1	1	1	1	0	1	1	1	1	0	0	0	0	0	0	0	0	0	0	0	0	0	0	0	0	1	1	1	1	1	1
1175-74	Unassigned	India	1974	0	0	0	0	0	1	0	1	0	0	0	0	0	1	0	1	1	1	1	0	1	1	1	1	0	0	0	0	0	0	0	0	0	0	0	0	0	0	0	0	1	1	1	1	1	1
CNRVC950250	ST69	Italy	1974	1	1	1	1	1	1	0	1	1	1	0	0	0	1	1	1	1	1	1	0	1	1	1	1	0	1	1	1	1	1	1	1	1	1	1	1	1	1	1	1	1	1	1	1	1	1
CNRVC950431	ST69	Morocco	1974	1	1	1	1	1	1	0	1	1	1	0	0	0	1	1	1	1	1	1	0	1	1	1	1	0	1	1	1	1	1	1	1	1	1	1	1	1	1	1	1	1	1	1	1	1	1
CNRVC140137	ST69	Portugal	1974	1	1	1	1	1	1	0	1	1	1	0	0	0	1	1	1	1	1	1	0	1	1	1	1	0	1	1	1	1	1	1	1	1	1	1	1	1	1	1	1	1	1	1	1	1	1
CNRVC140139	ST69	Portugal	1974	1	1	1	1	1	1	0	1	1	1	0	0	0	1	1	1	1	1	1	0	1	1	1	1	0	1	1	1	1	1	1	1	1	1	1	1	1	1	1	1	1	1	1	1	1	1
CNRVC950326	ST69	Senegal	1974	1	1	1	1	1	1	0	1	1	1	0	0	0	1	1	1	1	1	1	0	1	1	1	1	0	1	1	1	1	1	1	1	1	1	1	1	1	1	1	1	1	1	1	1	1	1
CNRVC950340	ST69	Senegal	1974	1	1	1	1	1	1	0	1	1	1	0	0	0	1	1	1	1	1	1	0	1	1	1	1	0	1	1	1	1	1	1	1	1	1	1	1	1	1	1	1	1	1	1	1	1	1
CNRVC950376	ST69	Tunisia	1974	1	1	1	1	1	1	0	1	1	1	0	0	0	1	1	1	1	1	1	0	1	1	1	1	0	1	1	1	1	1	1	1	1	1	1	1	1	1	1	1	1	1	1	1	1	1
CNRVC150132	ST69	Ukraine	1974	1	1	1	1	1	1	0	1	1	1	0	0	0	1	1	1	1	1	1	0	1	1	1	1	0	1	1	1	1	1	1	1	1	1	1	1	1	1	1	1	1	1	1	1	1	1
2523-87	ST731	USA	1974	0	0	0	0	0	1	0	1	0	0	0	0	0	1	1	1	1	1	1	0	1	1	1	1	0	0	0	0	0	0	0	0	0	0	0	0	0	0	0	0	1	1	1	1	1	1
E506	ST75	USA	1974	1	1	1	1	1	1	0	1	1	1	0	0	0	1	1	1	1	1	1	0	1	1	1	1	0	1	1	1	1	1	1	1	1	1	1	1	1	1	1	1	1	1	1	1	1	1
CNRVC930166	ST69	Algeria	1975	1	1	1	1	1	1	0	1	1	1	0	0	0	1	1	1	1	1	1	0	1	1	1	1	0	1	1	1	1	1	1	1	1	1	1	1	1	1	1	1	1	1	1	1	1	1
N16961	ST69	Bangladesh	1975	1	1	1	1	1	1	0	1	1	1	0	0	0	1	1	1	1	1	1	0	1	1	1	1	0	1	1	1	1	1	1	1	1	1	1	1	1	1	1	1	1	1	1	1	1	1
EL489	ST69	China	1975	1	1	1	1	1	1	0	1	1	1	0	0	0	1	1	1	1	1	1	0	1	1	1	1	0	1	1	1	1	1	1	1	1	1	1	1	1	1	1	1	1	1	1	1	1	1
CNRVC950535	ST69	Comoros	1975	1	1	1	1	1	1	0	1	1	1	0	0	0	1	1	1	1	1	1	0	1	1	1	1	0	1	1	1	1	1	1	1	1	1	1	1	1	1	1	1	1	1	1	1	1	1
CNRVC950540	ST69	Comoros	1975	1	1	1	1	1	1	0	1	1	1	0	0	0	1	1	1	1	1	1	0	1	1	1	1	0	1	1	1	1	1	1	1	1	1	1	1	1	1	1	1	1	1	1	1	1	1
CNRVC950543	ST69	Comoros	1975	1	1	1	1	1	1	0	1	1	1	0	0	0	1	1	1	1	1	1	0	1	1	1	1	0	1	1	1	1	1	1	1	1	1	1	1	1	1	1	1	1	1	1	1	1	1
THSTI_GP106bis	ST69	Germany	1975	1	1	1	1	1	1	0	1	1	1	0	0	0	1	1	1	1	1	1	0	1	0	1	1	0	1	1	1	1	1	1	1	1	1	1	1	1	1	1	1	1	1	1	1	1	1
GP106	Unassigned	Germany	1975	0	0	0	0	0	1	0	0	0	0	0	0	0	1	0	0	0	0	0	0	0	0	0	1	0	1	0	0	0	0	0	1	1	0	0	0	0	0	0	0	1	1	1	1	1	1
197-75	ST700	India	1975	0	0	0	0	0	1	0	1	0	0	0	0	0	1	1	1	1	1	1	0	1	1	1	1	0	0	0	0	0	0	0	0	0	0	0	0	0	0	0	0	1	1	1	1	1	1
1280-75	ST703	India	1975	0	0	0	0	0	1	0	1	0	0	0	0	0	1	0	1	1	1	1	0	1	1	1	1	0	0	0	0	0	0	0	0	0	0	0	0	0	0	0	0	1	1	1	1	1	1
981-75	ST74	India	1975	1	1	1	1	1	1	0	1	0	0	0	0	0	1	1	1	1	1	1	0	1	1	1	1	0	1	1	1	1	1	1	1	1	1	1	1	1	1	1	1	1	1	1	1	1	1
190-75	Unassigned	India	1975	0	0	0	0	0	1	0	1	0	0	0	0	0	1	1	1	1	1	1	0	0	1	1	1	0	0	0	0	0	0	0	0	0	0	0	0	0	0	0	0	1	1	1	1	1	1
195-75	Unassigned	India	1975	0	0	0	0	0	1	0	1	0	0	0	0	0	1	1	1	1	1	1	0	0	1	1	1	0	0	0	0	0	0	0	0	0	0	0	0	0	0	0	0	1	1	1	1	1	1
475-75	Unassigned	India	1975	0	0	0	0	0	1	0	1	0	0	0	0	0	1	1	1	1	1	1	0	0	1	1	1	0	0	0	0	0	0	0	0	0	0	0	0	0	0	0	0	1	1	1	1	1	1
993-75	Unassigned	India	1975	0	0	0	0	0	1	0	1	0	0	0	0	0	1	1	1	1	1	1	0	0	1	1	1	0	0	0	0	0	0	0	0	0	0	0	0	0	0	0	0	1	1	1	1	1	1
1463-76	ST38	Denmark	1976	0	0	0	0	0	1	0	1	0	0	0	0	0	1	1	1	1	1	1	0	1	1	1	1	0	0	0	0	0	0	0	0	0	0	0	0	0	0	0	0	1	1	1	1	1	1
27-76	ST631	India	1976	0	0	0	0	0	1	0	1	0	0	0	0	0	1	1	1	1	1	1	0	0	1	1	1	0	0	0	0	0	0	0	0	0	0	0	0	0	0	0	0	1	1	1	1	1	1
19-76	ST698	India	1976	0	0	0	0	0	1	0	1	0	0	0	0	0	1	1	1	1	1	1	0	1	1	1	1	0	0	0	0	0	0	0	0	0	0	0	0	0	0	0	0	1	1	1	1	1	1
1103-76	ST973	India	1976	0	0	0	0	0	1	0	1	0	0	0	0	0	1	1	1	1	1	1	0	1	1	1	1	0	0	0	0	0	0	0	0	0	0	0	0	0	0	0	0	1	1	1	1	1	1
S5046	Unassigned	India	1976	0	0	0	0	0	1	0	1	0	0	0	0	0	1	1	1	1	1	1	0	1	1	1	1	0	0	0	0	0	0	0	0	0	0	0	0	0	0	0	0	1	1	1	1	1	1
S5069	Unassigned	India	1976	0	0	0	0	0	1	0	1	0	0	0	0	0	1	1	1	1	1	1	0	0	1	1	1	0	0	0	0	0	0	0	0	0	0	0	0	0	0	0	0	1	1	1	1	1	1
S5697	Unassigned	India	1976	0	0	0	0	0	1	0	1	0	0	0	0	0	1	1	1	1	1	1	0	0	0	0	0	0	0	0	0	0	0	0	0	0	0	0	0	0	0	0	0	1	1	1	1	1	1
S6535	Unassigned	India	1976	0	0	0	0	0	1	0	1	0	0	0	0	0	1	1	1	1	1	1	0	1	1	1	1	0	0	0	0	0	0	0	0	0	0	0	0	0	0	0	0	1	1	1	1	1	1
S6541	Unassigned	India	1976	0	0	0	0	0	1	0	1	0	0	0	0	0	1	1	1	1	1	1	0	1	1	1	1	0	0	0	0	0	0	0	0	0	0	0	0	0	0	0	0	1	1	1	1	1	1
1158-76	Unassigned	Japan	1976	0	0	0	0	0	1	0	1	0	0	0	0	0	1	1	1	1	1	1	0	1	1	1	1	0	0	0	0	0	0	0	0	0	0	0	0	0	0	0	0	1	1	1	1	1	1
CNRVC150216	ST69	Turkey	1976	0	1	1	1	1	1	0	1	0	0	0	0	0	1	1	1	1	1	1	0	1	1	1	1	0	1	1	1	1	1	1	1	1	1	1	1	1	1	1	1	1	1	1	1	1	1
M2140	ST70	Australia	1977	1	1	1	1	1	1	0	1	1	1	0	0	0	1	1	1	1	1	1	0	1	1	1	1	0	1	1	1	1	1	1	1	1	1	1	1	1	1	1	1	1	1	1	1	1	1
3270-CDC	ST69	China	1977	1	1	1	1	1	1	0	1	1	1	0	0	0	1	0	1	1	1	1	0	1	1	1	1	0	1	1	1	1	1	1	1	1	1	1	1	1	1	1	1	1	1	1	1	1	1
EL922	ST69	China	1977	1	1	1	1	1	1	0	1	1	1	0	0	0	1	1	1	1	1	1	0	1	1	1	1	0	1	1	1	1	1	1	1	1	1	1	1	1	1	1	1	1	1	1	1	1	1
3247-CN	ST75	China	1977	1	1	1	1	1	1	0	1	1	1	0	0	0	1	0	1	1	1	1	0	1	1	1	1	0	1	1	1	1	1	1	1	1	1	1	1	1	1	1	1	1	1	1	1	1	1
1421-77	ST15	India	1977	0	1	1	1	1	1	0	1	0	0	0	0	0	1	1	1	1	1	1	0	1	1	1	1	0	1	1	1	1	1	0	1	1	1	1	1	1	1	1	1	1	1	1	1	1	1
A18	ST69	India	1977	1	1	1	1	1	1	0	1	1	1	0	0	0	1	0	1	1	1	1	0	1	1	1	1	0	1	1	1	1	1	1	1	1	1	1	1	1	1	1	1	1	1	1	1	1	1
1111-77	Unassigned	India	1977	0	0	0	0	0	1	0	1	0	0	0	0	0	1	1	1	1	1	1	0	1	1	1	1	0	0	0	0	0	0	0	0	0	0	0	0	0	0	0	0	1	1	1	1	1	1
3272-78	ST742	USA	1977	0	0	0	0	0	1	0	1	0	0	0	0	0	1	1	1	1	1	1	0	1	1	1	1	0	0	0	0	0	0	0	0	0	0	0	0	0	0	0	0	1	1	1	1	1	1
GP143	ST69	Bahrain	1978	1	0	0	0	0	0	0	1	0	0	0	0	0	1	1	1	1	1	1	0	1	1	1	1	0	1	1	0	0	1	1	1	1	0	0	0	1	0	0	1	1	1	1	1	1	1
1074-78	ST48	Brazil	1978	0	0	0	0	0	1	0	1	0	0	0	0	0	1	1	1	1	1	1	0	1	1	1	1	0	0	0	0	0	0	0	0	0	0	0	0	0	0	0	0	1	1	1	1	1	1
Env_Sewage	ST48	Brazil	1978	0	0	0	0	0	1	0	1	0	0	0	0	0	1	1	1	1	1	1	0	1	1	1	1	0	0	0	0	0	0	0	0	0	0	0	0	0	0	0	0	1	1	1	1	1	1
2633-78	ST738	Brazil	1978	0	0	0	0	0	1	0	1	0	0	0	0	0	1	1	1	1	1	1	0	1	1	1	1	0	0	0	0	0	0	0	0	0	0	0	0	0	0	0	0	1	1	1	1	1	1
132-CDC	ST69	China	1978	1	1	1	1	1	1	0	1	1	1	0	0	0	1	0	1	1	1	1	0	1	1	1	1	0	1	1	1	1	1	1	1	1	1	1	1	1	1	1	1	1	1	1	1	1	1
2308-CDC	ST69	China	1978	1	1	1	1	1	1	0	1	1	1	0	0	0	1	0	1	1	1	1	0	1	1	1	1	0	1	1	1	1	1	1	1	1	1	1	1	1	1	1	1	1	1	1	1	1	1
3289-CDC	ST69	China	1978	1	1	1	1	1	1	0	1	1	1	0	0	0	1	0	1	1	1	1	0	1	1	1	1	0	1	1	1	1	1	1	1	1	1	1	1	1	1	1	1	1	1	1	1	1	1
EL1192	ST69	China	1978	1	1	1	1	1	1	0	1	1	1	0	0	0	1	1	1	1	1	1	0	1	1	1	1	0	1	1	1	1	1	1	1	1	1	1	1	1	1	1	1	1	1	1	1	1	1
318-78	ST716	India	1978	0	0	0	0	0	1	0	1	0	0	0	0	0	1	1	1	1	1	1	0	0	0	0	0	0	0	0	0	0	0	0	0	0	0	0	0	0	0	0	0	1	1	1	1	1	1
293-78	ST708	Japan	1978	0	0	0	0	0	1	0	1	0	0	0	0	0	1	1	1	1	1	1	0	0	0	1	1	0	0	0	0	0	0	0	0	0	0	0	0	0	0	0	0	1	1	1	1	1	1
1457-78	Unassigned	Japan	1978	0	0	0	0	0	1	0	1	0	0	0	0	0	1	1	1	1	1	1	0	0	1	1	1	0	0	0	0	0	0	0	0	0	0	0	0	0	0	0	0	1	1	1	1	1	1
GP140	ST69	Malaysia	1978	1	0	0	0	0	1	0	1	0	0	0	0	0	1	0	1	1	1	1	0	0	1	1	1	0	1	1	0	0	0	0	1	1	0	0	0	1	0	0	0	1	1	1	1	1	1
2631-78	ST738	USA	1978	0	0	0	0	0	1	0	1	0	0	0	0	0	1	1	1	1	1	1	0	1	1	1	1	0	0	0	0	0	0	0	0	0	0	0	0	0	0	0	0	1	1	1	1	1	1
2559-78	ST75	USA	1978	1	1	1	1	1	1	0	1	1	1	0	0	0	1	1	1	1	1	1	0	1	1	1	1	0	1	1	1	1	1	1	1	1	1	1	1	1	1	1	1	1	1	1	1	1	1
1042-78	Unassigned	USA	1978	0	0	0	0	0	1	0	1	0	0	0	0	0	1	1	1	1	1	1	0	1	1	1	1	0	0	0	0	0	0	0	0	0	0	0	0	0	0	0	0	1	1	1	1	1	1
A10	ST69	Bangladesh	1979	1	1	1	1	1	1	0	1	1	1	0	0	0	1	0	1	1	1	1	0	1	1	1	1	0	1	1	1	1	1	1	1	1	1	1	1	1	1	1	1	1	1	1	1	1	1
A22	ST69	Bangladesh	1979	1	1	1	1	1	1	0	1	1	1	0	0	0	1	0	1	1	1	1	0	1	1	1	1	0	1	1	1	1	1	1	1	1	1	1	1	1	1	1	1	1	1	1	1	1	1
1551-CDC	ST69	China	1979	1	1	1	1	1	1	0	1	1	1	0	0	0	1	0	1	1	1	1	0	1	1	1	1	0	1	1	1	1	1	1	1	1	1	1	1	1	1	1	1	1	1	1	1	1	1
2833-CDC	ST69	China	1979	1	1	1	1	1	1	0	1	1	1	0	0	0	1	0	1	1	1	1	0	1	1	1	1	0	1	1	1	1	1	1	1	1	1	1	1	1	1	1	1	1	1	1	1	1	1
3304-CDC	ST69	China	1979	1	1	1	1	1	1	0	1	1	1	0	0	0	1	0	1	1	1	1	0	1	1	1	1	0	1	1	1	1	1	1	1	1	1	1	1	1	1	1	1	1	1	1	1	1	1
EL1344	ST69	China	1979	1	1	1	1	1	1	0	1	1	1	0	0	0	1	1	1	1	1	1	0	1	1	1	1	0	1	1	1	1	1	1	1	1	1	1	1	1	1	1	1	1	1	1	1	1	1
EL1358	ST69	China	1979	1	1	1	1	1	1	0	1	1	1	0	0	0	1	1	1	1	1	1	0	1	1	1	1	0	1	1	1	1	1	1	1	1	1	1	1	1	1	1	1	1	1	1	1	1	1
EL1409	ST69	China	1979	1	1	1	1	1	1	0	1	1	1	0	0	0	1	1	1	1	1	1	0	1	1	1	1	0	1	1	1	1	1	1	1	1	1	1	1	1	1	1	1	1	1	1	1	1	1
1861-79	ST1118	India	1979	0	0	0	0	0	1	0	1	0	0	0	0	0	1	1	1	1	1	1	0	1	1	1	1	0	0	0	0	0	0	0	0	0	0	0	0	0	0	0	0	1	1	1	1	1	1
429-79	ST33	India	1979	0	0	0	0	0	1	0	1	0	0	0	0	0	1	1	1	1	1	1	0	0	1	1	1	0	0	0	0	0	0	0	0	0	0	0	0	0	0	0	0	1	1	1	1	1	1
428-79	ST411	India	1979	1	1	1	1	1	1	0	1	0	0	0	0	0	1	1	1	1	1	1	0	1	1	1	1	0	1	1	1	1	1	1	1	1	1	1	1	1	1	1	1	1	1	1	1	1	1
GP145	ST69	India	1979	1	1	1	1	1	1	0	1	1	1	0	0	0	1	0	1	1	1	1	0	1	0	1	1	0	1	1	1	1	1	1	1	1	1	1	1	1	1	1	1	1	1	1	1	1	1
GP152	ST69	India	1979	1	1	1	1	1	1	0	1	1	1	0	0	0	1	0	1	1	1	1	0	1	1	1	1	0	1	1	1	1	1	1	1	1	1	1	1	1	1	1	1	1	1	1	1	1	1
103-79	Unassigned	India	1979	0	0	0	0	0	1	0	1	0	0	0	0	0	1	1	1	1	1	1	0	0	1	1	1	0	0	0	0	0	0	0	0	0	0	0	0	0	0	0	0	1	1	1	1	1	1
121-79	Unassigned	India	1979	0	0	0	0	0	1	0	1	0	0	0	0	0	1	1	1	1	1	1	0	1	1	1	1	0	0	0	0	0	0	0	0	0	0	0	0	0	0	0	0	1	1	1	1	1	1
431-79	Unassigned	India	1979	0	0	0	0	0	1	0	1	0	0	0	0	0	1	1	1	1	1	1	0	1	1	1	1	0	0	0	0	0	0	0	0	0	0	0	0	0	0	0	0	1	1	1	1	1	1
692-79	ST1550	USA	1979	0	0	0	0	0	1	0	1	0	0	0	0	0	1	0	1	1	1	1	0	0	1	1	1	0	0	0	0	0	0	0	0	0	0	0	0	0	0	0	0	1	1	1	1	1	1
TM11079_80	ST48	Brazil	1980	0	0	0	0	0	1	0	1	0	0	0	0	0	1	1	1	1	1	1	0	1	1	1	1	0	0	0	0	0	0	0	0	0	0	0	0	0	0	0	0	1	1	1	1	1	1
2574-CDC	ST69	China	1980	1	0	0	0	0	1	0	1	1	1	0	0	0	1	0	1	1	1	1	0	1	1	1	1	0	0	0	0	0	0	0	0	0	0	0	0	0	0	0	0	1	1	1	1	1	1
3497-CDC	ST69	China	1980	1	1	1	1	1	1	0	1	1	1	0	0	0	1	0	1	1	1	1	0	1	1	1	1	0	1	1	1	1	1	1	1	1	1	1	1	1	1	1	1	1	1	1	1	1	1
EL1605	ST69	China	1980	1	1	1	1	1	1	0	1	1	1	0	0	0	1	1	1	1	1	1	0	1	1	1	1	0	1	1	1	1	1	1	1	1	1	1	1	1	1	1	1	1	1	1	1	1	1
355-80	ST630	India	1980	0	0	0	0	0	1	0	1	0	0	0	0	0	1	1	1	1	1	1	0	0	1	1	1	0	0	0	0	0	0	0	0	0	0	0	0	0	0	0	0	1	1	1	1	1	1
GP160	ST69	India	1980	1	1	1	1	1	1	0	1	1	1	0	0	0	1	1	1	1	1	1	0	1	1	1	1	0	1	1	1	1	1	1	1	1	1	1	1	1	1	1	1	1	1	1	1	1	1
PRL5	ST69	India	1980	1	1	1	1	1	1	0	1	1	1	0	0	0	1	0	1	1	1	1	0	1	1	1	1	0	1	1	1	1	1	1	1	1	1	1	1	1	1	1	1	1	1	1	1	1	1
THSTI_GP160bis	ST69	India	1980	1	1	1	1	1	1	0	1	1	1	0	0	0	1	1	1	1	1	1	0	1	1	1	1	0	1	1	1	1	1	1	1	1	1	1	1	1	1	1	1	1	1	1	1	1	1
VCE232	ST71	India	1980	0	1	1	1	1	1	0	1	0	0	0	0	0	1	1	1	1	1	1	0	1	1	1	1	0	1	1	1	1	1	1	1	1	1	1	1	1	1	1	1	1	1	1	1	1	1
796-80	Unassigned	India	1980	0	0	0	0	0	1	0	1	0	0	0	0	0	1	1	1	1	1	1	0	1	1	1	1	0	0	0	0	0	0	0	0	0	0	0	0	0	0	0	0	1	1	1	1	1	1
A57	Unassigned	India	1980	1	0	0	0	0	1	0	0	0	1	0	0	0	1	1	1	1	0	1	0	0	0	0	0	0	0	0	0	0	0	0	1	1	0	0	0	1	0	0	0	1	0	0	1	0	1
NICD_69147	ST69	Republic of South Africa	1980	1	1	1	1	1	1	0	1	1	1	0	0	0	1	1	1	1	1	1	0	0	1	1	1	0	1	1	1	1	1	1	1	1	1	1	1	1	1	1	1	1	1	1	1	1	1
NICD_69173	ST69	Republic of South Africa	1980	1	1	1	1	1	1	0	1	1	1	0	0	0	1	1	1	1	1	1	0	1	1	1	1	0	1	1	1	1	1	1	1	1	1	1	1	1	1	1	1	1	1	1	1	1	1
NICD_69175	ST69	Republic of South Africa	1980	1	1	1	1	1	1	0	1	1	1	0	0	0	1	1	1	1	1	1	0	1	1	1	1	0	1	1	1	1	1	1	1	1	1	1	1	1	1	1	1	1	1	1	1	1	1
1133-80	ST1040	Romania	1980	0	0	0	0	0	1	0	1	0	0	0	0	0	1	1	1	1	1	1	0	1	1	1	1	0	0	0	0	0	0	0	0	0	0	0	0	0	0	0	0	1	1	1	1	1	1
RKI-ZBS2-CH99	ST69	Turkey	1980	1	1	1	1	1	1	0	1	1	1	0	0	0	1	1	1	1	1	1	0	1	1	1	1	0	1	1	1	1	1	1	1	1	1	1	1	1	1	1	1	1	1	1	1	1	1
2740-80	ST75	USA	1980	0	1	1	1	1	1	0	1	0	0	0	0	0	1	1	1	1	1	1	0	1	1	1	1	0	1	1	1	1	1	1	1	1	1	1	1	1	1	1	1	1	1	1	1	1	1
555-80	Unassigned	USA	1980	0	0	0	0	0	1	0	1	0	0	0	0	0	1	1	1	1	1	1	0	1	1	1	1	0	0	0	0	0	0	0	0	0	0	0	0	0	0	0	0	1	1	1	1	1	1
748-80	Unassigned	USA	1980	0	0	0	0	0	1	0	1	0	0	0	0	0	1	1	1	1	1	1	0	1	1	1	1	0	0	0	0	0	0	0	0	0	0	0	0	0	0	0	0	1	1	1	1	1	1
A209	Unassigned	USA	1980	0	0	1	1	1	0	0	1	0	0	0	0	0	1	0	1	0	0	1	0	0	0	1	1	0	1	0	1	1	0	0	1	1	1	0	1	1	1	1	1	1	1	1	0	1	1
2752-CDC	ST69	China	1981	1	1	1	1	1	1	0	1	1	1	0	0	0	1	0	1	1	1	1	0	1	1	1	1	0	1	1	1	1	1	1	1	1	1	1	1	1	1	1	1	1	1	1	1	1	1
3538-CDC	ST69	China	1981	1	1	1	1	1	1	0	1	1	1	0	0	0	1	0	1	1	1	1	0	1	1	1	1	0	1	1	1	1	1	1	1	1	1	1	1	1	1	1	1	1	1	1	1	1	1
EL1824	ST69	China	1981	1	1	1	1	1	1	0	1	1	1	0	0	0	1	1	1	1	1	1	0	1	1	1	1	0	1	1	1	1	1	1	1	1	1	1	1	1	1	1	1	1	1	1	1	1	1
EL1825	ST69	China	1981	1	1	1	1	1	1	0	1	1	1	0	0	0	1	1	1	1	1	1	0	1	1	1	1	0	1	1	1	1	1	1	1	1	1	1	1	1	1	1	1	1	1	1	1	1	1
984-81	ST11	India	1981	0	0	0	0	0	1	0	1	0	0	0	0	0	1	1	1	1	1	1	0	1	1	1	1	0	0	0	0	0	0	0	0	0	0	0	0	0	0	0	0	1	1	1	1	1	1
436-81	ST163	India	1981	0	0	0	0	0	1	0	1	0	0	0	0	0	1	1	1	1	1	1	0	1	1	1	1	0	0	0	0	0	0	0	0	0	0	0	0	0	0	0	0	1	1	1	1	1	1
355-81	ST31	India	1981	0	0	0	0	0	1	0	1	0	0	0	0	0	1	1	1	1	1	1	0	1	1	1	1	0	0	0	0	0	0	0	0	0	0	0	0	0	0	0	0	1	1	1	1	1	1
345-81	ST41	India	1981	0	0	0	0	0	1	0	1	0	0	0	0	0	1	1	1	1	1	1	0	0	0	0	0	0	0	0	0	0	0	0	0	0	0	0	0	0	0	0	0	1	1	1	1	1	1
420-81	ST440	India	1981	0	0	0	0	0	1	0	1	0	0	0	0	0	1	1	1	1	1	1	0	1	1	1	1	0	0	0	0	0	0	0	0	0	0	0	0	0	0	0	0	1	1	1	1	1	1
353-81	Unassigned	India	1981	0	0	0	0	0	1	0	1	0	0	0	0	0	1	1	1	1	1	1	0	1	1	1	1	0	0	0	0	0	0	0	0	0	0	0	0	0	0	0	0	1	1	1	1	1	1
447-81	Unassigned	India	1981	0	0	0	0	0	1	0	1	0	0	0	0	0	1	1	1	1	1	1	0	1	1	1	1	0	0	0	0	0	0	0	0	0	0	0	0	0	0	0	0	1	1	1	1	1	1
472-81	Unassigned	India	1981	0	0	0	0	0	1	0	1	0	0	0	0	0	1	1	1	1	1	1	0	0	0	1	0	0	0	0	0	0	0	0	0	0	0	0	0	0	0	0	0	1	1	1	1	1	1
973-81	Unassigned	India	1981	0	0	0	0	0	1	0	1	0	0	0	0	0	1	1	1	1	1	1	0	1	1	1	1	0	0	0	0	0	0	0	0	0	0	0	0	0	0	0	0	1	1	1	1	1	1
571-81	ST558	Philippines	1981	0	0	0	0	0	1	0	1	0	0	0	0	0	1	1	1	1	1	1	0	1	1	1	1	0	0	0	0	0	0	0	0	0	0	0	0	0	0	0	0	1	1	1	1	1	1
CNRVC150214	ST69	Romania	1981	1	1	1	1	1	1	0	1	1	1	0	0	0	1	1	1	1	1	1	0	1	1	1	1	0	1	1	1	1	1	1	1	1	1	1	1	1	1	1	1	1	1	1	1	1	1
CNRVC930174	ST69	Sri Lanka	1981	1	1	1	1	1	1	0	1	1	1	0	0	0	1	1	1	1	1	1	0	1	1	1	1	0	1	1	1	1	1	1	1	1	1	1	1	1	1	1	1	1	1	1	1	1	1
767-81	ST163	Thailand	1981	0	0	0	0	0	1	0	1	0	0	0	0	0	1	1	1	1	1	1	0	1	1	1	1	0	0	0	0	0	0	0	0	0	0	0	0	0	0	0	0	1	1	1	1	1	1
CNRVC150229	ST69	Tunisia	1981	1	1	1	1	1	1	0	1	1	1	0	0	0	1	1	1	1	1	1	0	1	1	1	1	0	1	1	1	1	1	1	1	1	1	1	1	1	1	1	1	1	1	1	1	1	1
VC48	ST735	USA	1981	0	1	1	1	1	1	0	1	0	0	0	0	0	1	1	1	1	1	1	0	1	1	1	1	0	1	1	1	1	1	0	1	1	1	1	1	1	1	1	1	1	1	1	1	1	1
VC22	Unassigned	USA	1981	0	0	0	0	0	1	0	1	0	0	0	0	0	1	1	1	1	1	1	0	1	1	1	1	0	0	0	0	0	0	0	0	0	0	0	0	0	0	0	0	1	1	1	1	1	1
CNRVC930167	ST69	Algeria	1982	1	1	1	1	1	1	0	1	1	1	0	0	0	1	1	1	1	1	1	0	1	1	1	1	0	1	1	1	1	1	1	1	1	1	1	1	1	1	1	1	1	1	1	1	1	1
CNRVC930168	ST69	Algeria	1982	1	1	1	1	1	1	0	1	1	1	0	0	0	1	1	1	1	1	1	0	1	1	1	1	0	1	1	1	1	1	1	1	1	1	1	1	1	1	1	1	1	1	1	1	1	1
A76	ST73	Bangladesh	1982	1	1	1	1	1	1	0	1	1	1	0	0	0	1	0	1	1	1	1	0	0	0	0	1	0	1	1	1	1	1	1	1	1	1	1	1	1	1	1	1	1	1	1	1	1	1
Env_Seawater	ST79	Brazil	1982	0	0	0	0	0	1	0	1	0	0	0	0	0	1	1	1	1	1	1	0	1	1	1	1	0	0	0	0	0	0	0	0	0	0	0	0	0	0	0	0	1	1	1	1	1	1
TMA_21	ST79	Brazil	1982	0	0	0	0	0	1	0	1	0	0	0	0	0	1	1	1	1	1	1	0	1	1	1	1	0	0	0	0	0	0	0	0	0	0	0	0	0	0	0	0	1	1	1	1	1	1
3564-CDC	ST69	China	1982	1	1	1	1	1	1	0	1	1	1	0	0	0	1	0	1	1	1	1	0	1	1	1	1	0	1	1	1	1	1	1	1	1	1	1	1	1	1	1	1	1	1	1	1	1	1
EL1848	ST69	China	1982	1	1	1	1	1	1	0	1	1	1	0	0	0	1	1	1	1	1	1	0	1	1	1	1	0	1	1	1	1	1	1	1	1	1	1	1	1	1	1	1	1	1	1	1	1	1
CNRVC150217	ST69	Ghana/Nigeria	1982	0	1	1	1	1	1	0	1	0	0	0	0	0	1	1	1	1	1	1	0	1	1	1	1	0	1	1	1	1	1	1	1	1	1	1	1	1	1	1	1	1	1	1	1	1	1
CNRVC930164	ST69	Algeria	1983	1	1	1	1	1	1	0	1	1	1	0	0	0	1	1	1	1	1	1	0	1	1	1	1	0	1	1	1	1	1	1	1	1	1	1	1	1	1	1	1	1	1	1	1	1	1
3595-CDC	ST69	China	1983	1	1	1	1	1	1	0	1	1	1	0	0	0	1	1	1	1	1	1	0	1	1	1	1	0	1	1	1	1	1	1	1	1	1	1	1	1	1	1	1	1	1	1	1	1	1
3626-CDC	ST69	China	1983	1	1	1	1	1	1	0	1	1	1	0	0	0	1	0	1	1	1	1	0	1	1	1	1	0	1	1	1	1	1	1	1	1	1	1	1	1	1	1	1	1	1	1	1	1	1
EL2066	ST69	China	1983	1	1	1	1	1	1	0	1	1	1	0	0	0	1	1	1	1	1	1	0	1	1	1	1	0	1	1	1	1	1	1	1	1	1	1	1	1	1	1	1	1	1	1	1	1	1
840-83	Unassigned	India	1983	0	0	0	0	0	1	0	1	0	0	0	0	0	1	1	1	1	1	1	0	1	1	1	1	0	0	0	0	0	0	0	0	0	0	0	0	0	0	0	0	1	1	1	1	1	1
1903-83	Unassigned	Jordan	1983	0	0	0	0	0	1	0	1	0	0	0	0	0	1	1	1	1	1	1	0	0	1	1	1	0	0	0	0	0	0	0	0	0	0	0	0	0	0	0	0	1	1	1	1	1	1
CNRVC920171	ST69	Viet Nam	1983	1	1	1	1	1	1	0	1	1	1	0	0	0	1	1	1	1	1	1	0	1	1	1	1	0	1	1	1	1	1	1	1	1	1	1	1	1	1	1	1	1	1	1	1	1	1
CNRVC980040	ST69	Burkina Faso	1984	1	1	1	1	1	1	0	1	1	1	0	0	0	1	1	1	1	1	1	0	1	1	1	1	0	1	1	1	1	1	1	1	1	1	1	1	1	1	1	1	1	1	1	1	1	1
CNRVC980048	ST69	Burkina Faso	1984	1	1	1	1	1	1	0	1	1	1	0	0	0	1	1	1	1	1	1	0	1	1	1	1	0	1	1	1	1	1	1	1	1	1	1	1	1	1	1	1	1	1	1	1	1	1
CNRVC980049	ST69	Burkina Faso	1984	1	1	1	1	1	1	0	1	1	1	0	0	0	1	1	1	1	1	1	0	1	1	1	1	0	1	1	1	1	1	1	1	1	1	1	1	1	1	1	1	1	1	1	1	1	1
1283-CDC	ST69	China	1984	1	1	1	1	1	1	0	1	1	1	0	0	0	1	0	1	1	1	1	0	1	1	1	1	0	1	1	1	1	1	1	1	1	1	1	1	1	1	1	1	1	1	1	1	1	1
3633-CDC	ST69	China	1984	1	1	1	1	1	1	0	1	1	1	0	0	0	1	1	1	1	1	1	0	1	1	1	1	0	1	1	1	1	1	1	1	1	1	1	1	1	1	1	1	1	1	1	1	1	1
EL2092	ST69	China	1984	1	1	1	1	1	1	0	1	1	1	0	0	0	1	1	1	1	1	1	0	1	1	1	1	0	1	1	1	1	1	1	1	1	1	1	1	1	1	1	1	1	1	1	1	1	1
CNRVC930171	ST69	Cote d'Ivoire	1984	1	1	1	1	1	1	0	1	1	1	0	0	0	1	1	1	1	1	1	0	1	1	1	1	0	1	1	1	1	1	1	1	1	1	1	1	1	1	1	1	1	1	1	1	1	1
CNRVC930170	ST69	Democratic Republic of the Congo	1984	1	1	1	1	1	1	0	1	1	1	0	0	0	1	1	1	1	1	1	0	1	1	1	1	0	1	1	1	1	1	1	1	1	1	1	1	1	1	1	1	1	1	1	1	1	1
PRL18	Unassigned	India	1984	1	0	0	0	0	1	0	1	1	1	0	0	0	1	0	1	1	1	0	0	1	0	1	1	0	0	1	0	0	0	0	1	1	0	0	0	0	0	0	0	1	1	1	1	1	1
CNRVC980041	ST69	Mali	1984	1	1	1	1	1	1	0	1	1	1	0	0	0	1	1	1	1	1	1	0	1	1	1	1	0	1	1	1	1	1	1	1	1	1	1	1	1	1	1	1	1	1	1	1	1	1
12129_1	ST16	Australia	1985	0	0	0	0	0	1	0	1	0	0	0	0	0	1	1	1	1	1	1	0	1	1	1	1	0	0	0	0	0	0	0	0	0	0	0	0	0	0	0	0	1	1	1	1	1	1
CNRVC980046	ST69	Benin	1985	1	1	1	1	1	1	0	1	1	1	0	0	0	1	1	1	1	1	1	0	1	1	1	1	0	1	1	1	1	1	1	1	1	1	1	1	1	1	1	1	1	1	1	1	1	1
2578-CDC	ST69	China	1985	1	1	1	1	1	1	0	1	1	1	0	0	0	1	0	1	1	1	1	0	1	0	1	0	0	1	1	1	1	1	1	1	1	1	1	1	1	1	1	1	1	1	1	1	1	1
EL2152	ST69	China	1985	1	1	1	1	1	1	0	1	1	1	0	0	0	1	1	1	1	1	1	0	1	1	1	1	0	1	1	1	1	1	1	1	1	1	1	1	1	1	1	1	1	1	1	1	1	1
CNRVC980039	ST69	Djibouti	1985	1	1	1	1	1	1	0	1	1	1	0	0	0	1	1	1	1	1	1	0	1	1	1	1	0	1	1	1	1	1	1	1	1	1	1	1	1	1	1	1	1	1	1	1	1	1
CNRVC980044	ST69	Djibouti	1985	1	1	1	1	1	1	0	1	1	1	0	0	0	1	1	1	1	1	1	0	1	1	1	1	0	1	1	1	1	1	1	1	1	1	1	1	1	1	1	1	1	1	1	1	1	1
CNRVC150218	ST69	Ethiopia	1985	1	1	1	1	1	1	0	1	1	1	0	0	0	1	1	1	1	1	1	0	1	1	1	1	0	1	1	1	1	1	1	1	1	1	1	1	1	1	1	1	1	1	1	1	1	1
487-85	Unassigned	Japan	1985	0	0	0	0	0	1	0	1	0	0	0	0	0	1	1	1	1	1	1	0	0	1	1	1	0	0	0	0	0	0	0	0	0	0	0	0	0	0	0	0	1	1	1	1	1	1
RC9	ST69	Kenya	1985	1	1	1	1	1	1	0	1	1	1	0	0	0	1	1	1	1	1	1	0	1	1	1	1	0	1	1	1	1	1	1	1	1	1	1	1	1	1	1	1	1	1	1	1	1	1
CNRVC980043	ST69	Mali	1985	1	1	1	1	1	1	0	1	1	1	0	0	0	1	1	1	1	1	1	0	1	1	1	1	0	1	1	1	1	1	1	1	1	1	1	1	1	1	1	1	1	1	1	1	1	1
CNRVC150236	ST69	Somalia	1985	1	1	1	1	1	1	0	1	1	1	0	0	0	1	1	1	1	1	1	0	1	1	1	1	0	1	1	1	1	1	1	1	1	1	1	1	1	1	1	1	1	1	1	1	1	1
CNRVC150234	Unassigned	Somalia	1985	1	1	1	1	1	1	0	1	1	1	0	0	0	1	1	1	1	1	1	0	1	1	1	1	0	1	1	1	1	1	1	1	1	1	1	1	1	1	1	1	1	1	1	1	1	1
A215	ST1550	USA	1985	0	0	0	0	0	0	0	1	0	0	0	0	0	0	1	1	1	1	1	0	0	1	1	1	0	0	0	0	0	0	0	0	0	0	0	0	0	0	0	0	1	1	1	1	1	1
CNRVC930169	ST69	Algeria	1986	1	1	1	1	1	1	0	1	1	1	0	0	0	1	1	1	1	1	1	0	1	1	1	1	0	1	1	1	1	1	1	1	1	1	1	1	1	1	1	1	1	1	1	1	1	1
CNRVC930172	ST69	Algeria	1986	1	1	1	1	1	1	0	1	1	1	0	0	0	1	1	1	1	1	1	0	1	1	1	1	0	1	1	1	1	1	1	1	1	1	1	1	1	1	1	1	1	1	1	1	1	1
BX330286	ST70	Australia	1986	1	1	1	1	1	1	0	1	1	1	0	0	0	1	1	1	1	1	1	0	1	1	1	1	0	1	1	1	1	1	1	1	1	1	1	1	1	1	1	1	1	1	1	1	1	1
2710-CDC	ST69	China	1986	1	1	1	1	1	1	0	1	1	1	0	0	0	1	0	1	1	1	1	0	1	1	1	1	0	1	1	1	1	1	1	1	1	1	1	1	1	1	1	1	1	1	1	1	1	1
EL2201	ST69	China	1986	1	1	1	1	1	1	0	1	1	1	0	0	0	1	1	1	1	1	1	0	1	1	1	1	0	1	1	1	1	1	1	1	1	1	1	1	1	1	1	1	1	1	1	1	1	1
863-CDC	ST69	Mauritania	1986	1	1	1	1	1	1	0	1	1	1	0	0	0	1	0	1	1	1	1	0	1	1	1	1	0	1	1	1	1	1	1	1	1	1	1	1	1	1	1	1	1	1	1	1	1	1
CNRVC980038	ST69	Sierra Leone	1986	1	1	1	1	1	1	0	1	1	1	0	0	0	1	1	1	1	1	1	0	1	1	1	1	0	1	1	1	1	1	1	1	1	1	1	1	1	1	1	1	1	1	1	1	1	1
2479-86	ST731	USA	1986	0	0	0	0	0	1	0	1	0	0	0	0	0	1	1	1	1	1	1	0	1	1	1	1	0	0	0	0	0	0	0	0	0	0	0	0	0	0	0	0	1	1	1	1	1	1
1496-86	ST75	USA	1986	0	1	1	1	1	1	0	1	0	0	0	0	0	1	1	1	1	1	1	0	1	1	1	1	0	1	1	1	1	1	1	1	1	1	1	1	1	1	1	1	1	1	1	1	1	1
2512-86	ST75	USA	1986	1	1	1	1	1	1	0	1	1	1	0	0	0	1	1	1	1	1	1	0	1	1	1	1	0	1	1	1	1	1	1	1	1	1	1	1	1	1	1	1	1	1	1	1	1	1
A217	Unassigned	USA	1986	1	0	0	0	0	0	0	0	0	1	0	0	0	0	0	0	0	0	1	0	0	1	0	0	0	0	1	0	0	0	0	0	0	0	0	0	1	0	0	0	0	0	1	1	1	1
CNRVC920172	ST69	Algeria	1987	1	1	1	1	1	1	0	1	0	0	0	0	0	1	1	1	1	1	1	0	1	1	1	1	0	1	1	1	1	1	1	1	1	1	1	1	1	1	1	1	1	1	1	1	1	1
A397	ST69	Bangladesh	1987	1	1	1	1	1	1	0	1	1	1	0	0	0	1	0	1	1	1	1	0	1	0	1	1	0	1	1	1	1	1	1	1	1	1	1	1	1	1	1	1	1	1	1	1	1	1
A389	ST73	Bangladesh	1987	1	1	1	1	1	1	0	1	1	1	0	0	0	1	0	1	1	1	1	0	0	0	0	1	0	1	1	1	1	1	1	1	1	1	1	1	1	1	1	1	1	1	1	1	1	1
A390	Unassigned	Bangladesh	1987	1	1	1	1	1	0	0	1	1	1	0	0	0	0	1	1	1	1	1	0	0	0	1	1	0	1	0	1	1	1	1	1	1	1	1	1	1	1	1	1	1	1	1	1	1	1
2757-CDC	ST69	China	1987	1	1	1	1	1	1	0	1	1	1	0	0	0	1	0	1	1	1	1	0	1	1	1	1	0	1	1	1	1	1	1	1	1	1	1	1	1	1	1	1	1	1	1	1	1	1
EL2247	ST69	China	1987	1	1	1	1	1	1	0	1	1	1	0	0	0	1	1	1	1	1	1	0	1	1	1	1	0	1	1	1	1	1	1	1	1	1	1	1	1	1	1	1	1	1	1	1	1	1
NU193	ST1359	Japan	1987	0	0	0	0	0	1	0	1	0	0	0	0	0	1	1	1	1	1	1	0	0	1	1	1	0	0	0	0	0	0	0	0	0	0	0	0	0	0	0	0	1	1	1	1	1	1
819-87	Unassigned	Japan	1987	0	0	0	0	0	1	0	1	0	0	0	0	0	1	1	1	1	1	1	0	1	1	1	1	0	0	0	0	0	0	0	0	0	0	0	0	0	0	0	0	1	1	1	1	1	1
2583-87	ST75	Peru	1987	0	1	1	1	1	1	0	1	0	0	0	0	0	1	1	1	1	1	1	0	1	1	1	1	0	1	1	1	1	1	1	1	1	1	1	1	1	1	1	1	1	1	1	1	1	1
CNRVC150222	ST69	Romania	1987	1	0	0	0	0	1	0	1	1	1	0	0	0	1	1	1	1	1	1	0	1	1	1	1	0	0	0	0	0	0	0	0	0	0	0	0	0	0	0	0	1	1	1	1	1	1
V51	ST42	USA	1987	1	1	1	1	1	1	0	1	1	1	0	0	0	1	1	1	1	1	1	0	0	1	1	1	0	1	1	1	1	1	1	1	1	1	1	1	1	1	1	1	1	1	1	1	1	1
2497-86	ST75	USA	1987	0	1	1	1	1	1	0	1	0	0	0	0	0	1	0	1	1	1	1	0	1	1	1	1	0	1	1	1	1	1	1	1	1	1	1	1	1	1	1	1	1	1	1	1	1	1
CNRVC140127	ST69	Angola	1988	1	1	1	1	1	1	0	1	1	1	0	0	0	1	1	1	1	1	1	0	1	1	1	1	0	1	1	1	1	1	1	1	1	1	1	1	1	1	1	1	1	1	1	1	1	1
CNRVC140128	ST69	Angola	1988	1	1	1	1	1	1	0	1	1	1	0	0	0	1	1	1	1	1	1	0	1	1	1	1	0	1	1	1	1	1	1	1	1	0	0	1	1	1	1	1	1	1	1	1	1	1
CNRVC140129	ST69	Angola	1988	1	1	1	1	1	1	0	1	1	1	0	0	0	1	1	1	1	1	1	0	0	1	1	1	0	1	1	1	1	1	1	1	1	1	1	1	1	1	1	1	1	1	1	1	1	1
CNRVC140130	ST69	Angola	1988	1	1	1	1	1	1	0	1	1	1	0	0	0	1	1	1	1	1	1	0	1	1	1	1	0	1	1	1	1	1	1	1	1	1	1	1	1	1	1	1	1	1	1	1	1	1
CNRVC140131	ST69	Angola	1988	0	1	1	1	1	1	0	1	0	0	0	0	0	1	1	1	1	1	1	0	1	1	1	1	0	1	1	1	1	1	1	1	1	1	1	1	1	1	1	1	1	1	1	1	1	1
CNRVC140132	ST69	Angola	1988	0	1	1	1	1	1	0	1	0	0	0	0	0	1	1	1	1	1	1	0	1	1	1	1	0	1	1	1	1	1	1	1	1	1	1	1	1	1	1	1	1	1	1	1	1	1
571-88	ST17	China	1988	1	1	1	1	1	1	0	1	1	1	0	0	0	1	1	1	1	1	1	0	1	1	1	1	0	1	1	1	1	1	1	1	1	1	1	1	1	1	1	1	1	1	1	1	1	1
2848-CDC	ST69	China	1988	1	1	1	1	1	1	0	1	1	1	0	0	0	1	0	1	1	1	1	0	1	1	1	1	0	1	1	1	1	1	1	1	1	1	1	1	1	1	1	1	1	1	1	1	1	1
3735-CDC	ST69	China	1988	1	1	1	1	1	1	0	1	1	1	0	0	0	1	0	1	1	1	1	0	1	1	1	1	0	1	1	1	1	1	1	1	1	1	1	1	1	1	1	1	1	1	1	1	1	1
EL2266	ST69	China	1988	1	1	1	1	1	1	0	1	1	1	0	0	0	1	1	1	1	1	1	0	1	1	1	1	0	1	1	1	1	1	1	1	1	1	1	1	1	1	1	1	1	1	1	1	1	1
554-88	Unassigned	China	1988	0	0	0	0	0	1	0	1	0	0	0	0	0	1	1	1	1	1	1	0	1	1	1	1	0	0	0	0	0	0	0	0	0	0	0	0	0	0	0	0	1	1	1	1	1	1
558-88	Unassigned	China	1988	0	0	0	0	0	1	0	1	0	0	0	0	0	1	1	1	1	1	1	0	1	1	1	1	0	0	0	0	0	0	0	0	0	0	0	0	0	0	0	0	1	1	1	1	1	1
563-88	Unassigned	China	1988	0	0	0	0	0	1	0	1	0	0	0	0	0	1	1	1	1	1	1	0	1	1	1	1	0	0	0	0	0	0	0	0	0	0	0	0	0	0	0	0	1	1	1	1	1	1
567-88	Unassigned	China	1988	0	0	0	0	0	1	0	1	0	0	0	0	0	1	1	1	1	1	1	0	0	1	1	1	0	0	0	0	0	0	0	0	0	0	0	0	0	0	0	0	1	1	1	1	1	1
570-88	Unassigned	China	1988	0	0	0	0	0	1	0	1	0	0	0	0	0	1	1	1	1	1	1	0	1	1	1	1	0	0	0	0	0	0	0	0	0	0	0	0	0	0	0	0	1	1	1	1	1	1
572-88	Unassigned	China	1988	0	0	0	0	0	1	0	1	0	0	0	0	0	1	1	1	1	1	1	0	0	1	1	1	0	0	0	0	0	0	0	0	0	0	0	0	0	0	0	0	1	1	1	1	1	1
CNRVC140140	ST69	Cote d'Ivoire	1988	1	1	1	1	1	1	0	1	1	1	0	0	0	1	1	1	1	1	1	0	1	1	1	1	0	1	1	1	1	1	1	1	1	1	1	1	1	1	1	1	1	1	1	1	1	1
CNRVC140141	ST69	Cote d'Ivoire	1988	0	1	1	1	1	1	0	1	0	0	0	0	0	1	1	1	1	1	1	0	1	1	1	1	0	1	1	1	1	1	1	1	1	1	1	1	1	1	1	1	1	1	1	1	1	1
CNRVC150210	ST69	Cote d'Ivoire	1988	1	1	1	1	1	1	0	1	1	1	0	0	0	1	1	1	1	1	1	0	1	1	1	1	0	1	1	1	1	1	1	1	1	1	1	1	1	1	1	1	1	1	1	1	1	1
CNRVC150227	ST69	Cote d'Ivoire	1988	1	1	1	1	1	1	0	1	1	1	0	0	0	1	1	1	1	1	1	0	1	1	1	1	0	1	1	1	1	1	1	1	1	1	1	1	1	1	1	1	1	1	1	1	1	1
CNRVC150231	ST69	Cote d'Ivoire	1988	0	1	1	1	1	1	0	1	0	0	0	0	0	1	1	1	1	1	1	0	1	1	1	1	0	1	1	1	1	1	1	1	1	1	1	1	1	1	1	1	1	1	1	1	1	1
CNRVC150245	ST69	Cote d'Ivoire	1988	1	1	1	1	1	1	0	1	1	1	0	0	0	1	1	1	1	1	1	0	1	1	1	1	0	1	1	1	1	1	1	1	1	1	1	1	1	1	1	1	1	1	1	1	1	1
CNRVC930163	ST69	Democratic Republic of the Congo	1988	1	1	1	1	1	1	0	1	1	1	0	0	0	1	1	1	1	1	1	0	1	1	1	1	0	1	1	1	1	1	1	1	1	1	1	1	1	1	1	1	1	1	1	1	1	1
CNRVC980047	ST69	Democratic Republic of the Congo	1988	1	1	1	1	1	1	0	1	1	1	0	0	0	1	1	1	1	1	1	0	1	1	1	1	0	1	1	1	1	1	1	1	1	1	1	1	1	1	1	1	1	1	1	1	1	1
CNRVC940051	ST69	Rwanda	1988	1	1	1	1	1	1	0	1	1	1	0	0	0	1	1	1	1	1	1	0	1	1	1	1	0	1	1	1	1	1	1	1	1	1	1	1	1	1	1	1	1	1	1	1	1	1
A5	ST69	Angola	1989	1	1	1	1	1	1	0	1	1	1	0	0	0	1	0	1	1	1	1	0	1	1	1	1	0	1	1	1	1	1	1	1	1	1	1	1	1	1	1	1	1	1	1	1	1	1
2580-CDC	ST69	China	1989	1	1	1	1	1	1	0	1	1	1	0	0	0	1	0	1	1	1	1	0	1	1	1	1	0	1	1	1	1	1	1	1	1	1	1	1	1	1	1	1	1	1	1	1	1	1
EL2281	ST69	China	1989	1	1	1	1	1	1	0	1	1	1	0	0	0	1	1	1	1	1	1	0	1	1	1	1	0	1	1	1	1	1	1	1	1	1	1	1	1	1	1	1	1	1	1	1	1	1
YN89004	ST69	China	1989	1	1	1	1	1	1	0	1	1	1	0	0	0	1	1	1	1	1	1	0	1	1	1	1	0	1	1	1	1	1	1	1	1	1	1	1	1	1	1	1	1	1	1	1	1	1
A130	ST69	India	1989	1	0	1	1	0	1	0	1	1	1	0	0	0	1	0	1	1	1	1	0	0	0	1	1	0	1	0	1	1	0	1	1	0	0	0	1	1	1	1	0	1	0	1	1	1	1
A131	ST69	India	1989	1	1	1	1	0	1	0	1	0	1	0	0	0	1	0	1	1	1	1	0	1	1	1	1	0	1	1	0	1	0	0	1	1	0	0	1	1	0	0	1	1	1	1	1	1	1
THSTI_V12	ST69	India	1989	1	1	1	1	1	1	0	1	1	1	0	0	0	1	1	1	1	1	1	0	0	1	1	1	0	1	1	1	1	1	1	1	1	1	1	1	1	1	1	1	1	1	1	1	1	1
THSTI_V8	ST69	India	1989	0	1	1	1	1	1	0	1	0	0	0	0	0	1	1	1	1	1	1	0	1	1	1	1	0	1	1	1	1	1	1	1	1	1	1	1	1	1	1	1	1	1	1	1	1	1
V5	ST69	India	1989	0	1	1	1	1	1	0	1	0	0	0	0	0	1	0	1	1	1	1	0	1	1	1	1	0	1	1	1	1	1	1	1	1	1	1	1	1	1	1	1	1	1	1	1	1	1
AU105	ST21	Japan	1989	0	0	0	0	0	1	0	1	0	0	0	0	0	1	1	1	1	1	1	0	0	1	1	1	0	0	0	0	0	0	0	0	0	0	0	0	0	0	0	0	1	1	1	1	1	1
AU291	ST23	Japan	1989	0	0	0	0	0	1	0	1	0	0	0	0	0	1	1	1	1	1	1	0	0	1	1	1	0	0	0	0	0	0	0	0	0	0	0	0	0	0	0	0	1	1	1	1	1	1
AU124	ST37	Japan	1989	0	0	0	0	0	1	0	1	0	0	0	0	0	1	1	1	1	1	1	0	0	1	1	1	0	0	0	0	0	0	0	0	0	0	0	0	0	0	0	0	1	1	1	1	1	1
AU256	ST4	Japan	1989	0	0	0	0	0	1	0	1	0	0	0	0	0	1	1	1	1	1	1	0	0	1	1	1	0	0	0	0	0	0	0	0	0	0	0	0	0	0	0	0	1	1	1	1	1	1
AU112	Unassigned	Japan	1989	0	0	0	0	0	1	0	1	0	0	0	0	0	1	1	1	1	1	1	0	0	1	1	1	0	0	0	0	0	0	0	0	0	0	0	0	0	0	0	0	1	1	1	1	1	1
AU165	Unassigned	Japan	1989	0	0	0	0	0	1	0	1	0	0	0	0	0	1	1	1	1	1	1	0	1	1	1	1	0	0	0	0	0	0	0	0	0	0	0	0	0	0	0	0	1	1	1	1	1	1
AUR10	Unassigned	Japan	1989	0	0	0	0	0	1	0	1	0	0	0	0	0	1	1	1	1	1	1	0	0	1	1	1	0	0	0	0	0	0	0	0	0	0	0	0	0	0	0	0	1	1	1	1	1	1
CNRVC920170	ST69	Malawi	1989	1	1	1	1	1	1	0	1	1	1	0	0	0	1	1	1	1	1	1	0	1	1	1	1	0	1	1	1	1	1	1	1	1	1	1	1	1	1	1	1	1	1	1	1	1	1
CNRVC920176	ST69	Sao Tome	1989	1	1	1	1	1	1	0	1	1	1	0	0	0	1	1	1	1	1	1	0	1	1	1	1	0	1	1	1	1	1	1	1	1	1	1	1	1	1	1	1	1	1	1	1	1	1
SaoTome21	ST69	Sao Tome	1989	1	1	1	1	1	1	0	1	1	1	0	0	0	1	1	1	1	1	1	0	1	1	1	1	0	1	1	1	1	1	1	1	1	1	1	1	1	1	1	1	1	1	1	1	1	1
2521-89	Unassigned	USA	1989	0	0	0	0	0	1	0	1	0	0	0	0	0	1	1	1	1	1	1	0	0	0	0	0	0	0	0	0	0	0	0	0	0	0	0	0	0	0	0	0	1	1	1	1	1	1
A241	ST69	Viet Nam	1989	1	1	1	1	1	1	0	1	0	1	0	0	0	1	0	1	1	1	1	0	1	1	1	1	0	1	1	1	1	1	1	1	1	1	1	1	1	1	1	1	1	1	1	1	1	1
A245	ST69	Viet Nam	1989	1	1	1	1	1	1	0	1	0	1	0	0	0	1	0	1	1	1	1	0	1	1	1	1	0	1	1	1	1	1	1	1	1	1	1	1	1	1	1	1	1	1	1	1	1	1
CNRVC970008	ST69	Algeria	1990	1	1	1	1	1	1	0	1	1	1	0	0	0	1	1	1	1	1	1	0	1	1	1	1	0	1	1	1	1	1	1	1	1	1	1	1	1	1	1	1	1	1	1	1	1	1
CNRVC900105	ST69	Angola	1990	0	1	1	1	1	1	0	1	0	0	0	0	0	1	1	1	1	1	1	0	1	1	1	1	0	1	1	1	1	1	1	1	1	1	1	1	1	1	1	1	1	1	1	1	1	1
CNRVC920194	ST69	Angola	1990	1	1	1	1	1	1	0	1	1	1	0	0	0	1	1	1	1	1	1	0	1	1	1	1	0	1	1	1	1	1	1	1	1	1	1	1	1	1	1	1	1	1	1	1	1	1
1575-CDC	Unassigned	China	1990	1	1	1	1	1	1	0	1	1	1	0	0	0	1	0	1	1	1	1	0	0	1	1	0	0	1	1	1	1	1	1	1	1	0	1	1	1	1	1	1	1	1	1	1	1	1
CNRVC900108	ST69	Guinea	1990	1	1	1	1	1	1	0	1	1	1	0	0	0	1	1	1	1	1	1	0	1	1	1	1	0	1	1	1	1	1	1	1	1	1	1	1	1	1	1	1	1	1	1	1	1	1
THSTI_V108	ST69	India	1990	1	1	1	1	1	1	0	1	1	1	0	0	0	1	1	1	1	1	1	0	1	1	1	1	0	1	1	1	1	1	1	1	1	1	1	1	1	1	1	1	1	1	1	1	1	1
THSTI_V149	ST69	India	1990	0	1	1	1	1	1	0	1	0	0	0	0	0	1	1	1	1	1	1	0	1	1	1	1	0	1	1	1	1	1	1	1	1	1	1	1	1	1	1	1	1	1	1	1	1	1
V109	ST69	India	1990	1	0	0	0	0	1	0	1	1	1	0	0	0	1	0	1	0	1	1	0	1	0	1	1	0	0	0	0	0	0	0	0	0	0	0	0	0	0	0	0	1	1	1	1	1	1
501-90	ST869	Japan	1990	0	0	0	0	0	1	0	1	0	0	0	0	0	1	1	1	1	1	1	0	0	1	1	1	0	0	0	0	0	0	0	0	0	0	0	0	0	0	0	0	1	1	1	1	1	1
CNRVC900117	ST69	Malawi	1990	1	1	1	1	1	1	0	1	1	1	0	0	0	1	1	1	1	1	1	0	1	1	1	1	0	1	1	1	1	1	1	1	1	1	1	1	1	1	1	1	1	1	1	1	1	1
CNRVC900123	ST69	Malawi	1990	1	1	1	1	1	1	0	1	1	1	0	0	0	1	1	1	1	1	1	0	1	1	1	1	0	1	1	1	1	1	1	1	1	1	1	1	1	1	1	1	1	1	1	1	1	1
CNRVC900125	ST69	Mozambique	1990	1	1	1	1	1	1	0	1	1	1	0	0	0	1	1	1	1	1	1	0	1	1	1	1	0	1	1	1	1	1	1	1	1	1	1	1	1	1	1	1	1	1	1	1	1	1
CNRVC150224	ST69	Romania	1990	1	1	1	1	1	1	0	1	1	1	0	0	0	1	1	1	1	1	1	0	1	1	1	1	0	1	1	1	1	1	1	1	1	1	1	1	1	1	1	1	1	1	1	1	1	1
CNRVC150133	ST69	Russian Federation	1990	1	1	1	1	1	1	0	1	1	1	0	0	0	1	1	1	1	1	1	0	1	1	1	1	0	1	1	1	1	1	1	1	1	1	1	1	1	1	1	1	1	1	1	1	1	1
CNRVC150134	ST69	Russian Federation	1990	1	1	1	1	1	1	0	1	1	1	0	0	0	1	1	1	1	1	1	0	1	1	1	1	0	1	1	1	1	1	1	1	1	1	1	1	1	1	1	1	1	1	1	1	1	1
A279	Unassigned	Sweden	1990	1	1	0	1	0	0	0	0	0	1	0	0	0	0	0	0	0	1	0	0	0	0	0	0	0	1	0	0	1	1	0	1	1	1	0	1	1	1	1	1	0	0	1	1	0	1
T21-CDC	ST69	Thailand	1990	1	1	1	1	1	1	0	1	1	1	0	0	0	1	0	1	1	1	1	0	1	1	1	1	0	1	1	1	1	1	1	1	1	1	1	1	1	1	1	1	1	1	1	1	1	1
MG116025	ST69	Bangladesh	1991	1	1	1	1	1	1	0	1	1	1	0	0	0	1	1	1	1	1	1	0	1	1	1	1	0	1	1	1	1	1	1	1	1	1	1	1	1	1	1	1	1	1	1	1	1	1
MG116226	ST69	Bangladesh	1991	1	1	1	1	1	1	0	1	1	1	0	0	0	1	1	1	1	1	1	0	1	1	1	1	0	1	1	1	1	1	1	1	1	1	1	1	1	1	1	1	1	1	1	1	1	1
4670	Unassigned	Bangladesh	1991	1	0	0	0	0	1	0	0	0	0	0	0	0	1	0	1	1	1	0	0	0	1	1	0	0	0	0	0	0	0	0	0	0	0	0	0	0	0	0	0	0	1	1	1	1	1
CNRVC910036	ST69	Benin	1991	1	1	1	1	1	1	0	1	1	1	0	0	0	1	1	1	1	1	1	0	1	1	1	1	0	1	1	1	1	1	1	1	1	1	1	1	1	1	1	1	1	1	1	1	1	1
CNRVC910266	ST69	Benin	1991	1	1	1	1	1	1	0	1	1	1	0	0	0	1	1	1	1	1	1	0	1	1	1	1	0	1	1	1	1	1	1	1	1	1	1	1	1	1	1	1	1	1	1	1	1	1
CNRVC910267	ST69	Benin	1991	1	1	1	1	1	1	0	1	1	1	0	0	0	1	1	1	1	1	1	0	1	1	1	1	0	1	1	1	1	1	1	1	1	1	1	1	1	1	1	1	1	1	1	1	1	1
354	ST1073	Bolivia	1991	0	0	0	0	0	1	0	1	0	0	0	0	0	1	1	1	1	1	1	0	1	1	1	1	0	0	0	0	0	0	0	0	0	0	0	0	0	0	0	0	1	1	1	1	1	1
289	ST69	Bolivia	1991	1	1	1	1	1	1	0	1	1	1	0	0	0	1	1	1	1	1	1	0	1	1	1	1	0	1	1	1	1	1	1	1	1	1	1	1	1	1	1	1	1	1	1	1	1	1
CNRVC140117	ST69	Bolivia	1991	1	1	1	1	1	1	0	1	1	1	0	0	0	1	1	1	1	1	1	0	1	1	1	1	0	1	1	1	1	1	1	1	1	1	1	1	1	1	1	1	1	1	1	1	1	1
CNRVC140126	ST69	Bolivia	1991	1	1	1	1	1	1	0	1	1	1	0	0	0	1	1	1	1	1	1	0	1	1	1	1	0	1	1	1	1	1	1	1	1	1	1	1	1	1	1	1	1	1	1	1	1	1
3222	ST48	Brazil	1991	0	0	0	0	0	1	0	1	0	0	0	0	0	1	1	1	1	1	1	0	1	1	1	1	0	0	0	0	0	0	0	0	0	0	0	0	0	0	0	0	1	1	1	1	1	1
Amazonia	ST48	Brazil	1991	0	0	0	0	0	1	0	1	0	0	0	0	0	1	1	1	1	1	1	0	1	1	1	1	0	0	0	0	0	0	0	0	0	0	0	0	0	0	0	0	1	1	1	1	1	1
CNRVC140120	ST48	Brazil	1991	0	0	0	0	0	1	0	1	0	0	0	0	0	1	1	1	1	1	1	0	1	1	1	1	0	0	0	0	0	0	0	0	0	0	0	0	0	0	0	0	1	1	1	1	1	1
3221	ST69	Brazil	1991	1	1	1	1	1	1	0	1	1	1	0	0	0	1	1	1	1	1	1	0	1	1	1	1	0	1	1	1	1	1	1	1	1	1	1	1	1	1	1	1	1	1	1	1	1	1
433	ST69	Brazil	1991	1	1	1	1	1	1	0	1	1	1	0	0	0	1	1	1	1	1	1	0	1	1	1	1	0	1	1	1	1	1	1	1	1	1	1	1	1	1	1	1	1	1	1	1	1	1
956	ST69	Brazil	1991	1	1	1	1	1	1	0	1	1	1	0	0	0	1	1	1	1	1	1	0	1	1	1	1	0	1	1	1	1	1	1	1	1	1	1	1	1	1	1	1	1	1	1	1	1	1
CNRVC140118	ST69	Brazil	1991	1	1	1	1	1	1	0	1	1	1	0	0	0	1	1	1	1	1	1	0	1	1	1	1	0	1	1	1	1	1	1	1	1	1	1	1	1	1	1	1	1	1	1	1	1	1
CNRVC140121	ST69	Brazil	1991	1	1	1	1	1	1	0	1	1	1	0	0	0	1	1	1	1	1	1	0	1	1	1	1	0	1	1	1	1	1	1	1	1	1	1	1	1	1	1	1	1	1	1	1	1	1
CNRVC910040	ST69	Cambodia	1991	1	1	1	1	1	1	0	1	1	1	0	0	0	1	1	1	1	1	1	0	1	1	1	1	0	1	1	1	1	1	1	1	1	1	1	1	1	1	1	1	1	1	1	1	1	1
V01-CDC	ST69	Chile	1991	1	1	1	1	1	1	0	1	1	1	0	0	0	1	0	1	1	1	1	0	1	1	1	1	0	1	1	1	1	1	1	1	1	1	1	1	1	1	1	1	1	1	1	1	1	1
1583-CDC	ST69	China	1991	1	1	1	1	1	1	0	1	1	1	0	0	0	1	0	1	1	1	1	0	1	1	1	1	0	1	1	1	1	1	1	1	1	1	1	1	1	1	1	1	1	1	1	1	1	1
EL2300	ST69	China	1991	1	1	1	1	1	1	0	1	1	1	0	0	0	1	1	1	1	1	1	0	1	1	1	1	0	1	1	1	1	1	1	1	1	1	1	1	1	1	1	1	1	1	1	1	1	1
6811	ST69	Colombia	1991	1	1	1	1	1	1	0	1	1	1	0	0	0	1	1	1	1	1	1	0	1	1	1	1	0	1	1	1	1	1	1	1	1	1	1	1	1	1	1	1	1	1	1	1	1	1
CNRVC910375	ST69	Cote d'Ivoire	1991	1	1	1	1	1	1	0	1	1	1	0	0	0	1	1	1	1	1	1	0	1	1	1	1	0	1	1	1	1	1	1	1	1	1	1	1	1	1	1	1	1	1	1	1	1	1
CNRVC910429	ST69	Democratic Republic of the Congo	1991	1	1	1	1	1	1	0	1	1	1	0	0	0	1	1	1	1	1	1	0	1	1	1	1	0	1	1	1	1	1	1	1	1	1	1	1	1	1	1	1	1	1	1	1	1	1
813-91	ST575	India	1991	0	0	0	0	0	1	0	1	0	0	0	0	0	1	1	1	1	1	1	0	1	1	1	1	0	0	0	0	0	0	0	0	0	0	0	0	0	0	0	0	1	1	1	1	1	1
THSTI_V156	ST69	India	1991	1	1	1	1	1	1	0	1	1	1	0	0	0	1	1	1	1	1	1	0	1	1	1	1	0	1	1	1	1	1	1	1	1	1	1	1	1	1	1	1	1	1	1	1	1	1
THSTI_V157	ST69	India	1991	1	1	1	1	1	1	0	1	1	1	0	0	0	1	1	1	1	1	1	0	1	1	1	1	0	1	1	1	1	1	1	1	1	1	1	1	1	1	1	1	1	1	1	1	1	1
V212-1	ST69	India	1991	1	1	1	1	1	1	0	1	1	1	0	0	0	1	1	1	1	1	1	0	1	1	1	1	0	1	1	1	1	1	1	1	1	1	1	1	1	1	1	1	1	1	1	1	1	1
816-91	Unassigned	India	1991	0	0	0	0	0	1	0	1	0	0	0	0	0	1	1	1	1	1	1	0	0	1	1	1	0	0	0	0	0	0	0	0	0	0	0	0	0	0	0	0	1	1	1	1	1	1
821-91	Unassigned	India	1991	0	0	0	0	0	1	0	1	0	0	0	0	0	1	1	1	1	1	1	0	1	1	1	1	0	0	0	0	0	0	0	0	0	0	0	0	0	0	0	0	1	1	1	1	1	1
RC27	ST73	Indonesia	1991	1	1	1	1	1	1	0	1	0	1	0	0	0	1	1	0	1	1	1	0	0	0	0	1	0	1	1	1	1	1	1	1	1	1	1	1	1	1	1	1	1	1	1	1	1	1
58-91	Unassigned	Israel	1991	0	0	0	0	0	1	0	1	0	0	0	0	0	1	1	1	1	1	1	0	1	1	1	1	0	0	0	0	0	0	0	0	0	0	0	0	0	0	0	0	1	1	1	1	1	1
NQ-49	ST163	Japan	1991	0	0	0	0	0	1	0	1	0	0	0	0	0	1	1	1	1	1	1	0	1	1	1	1	0	0	0	0	0	0	0	0	0	0	0	0	0	0	0	0	1	1	1	1	1	1
686-91	Unassigned	Japan	1991	0	0	0	0	0	1	0	1	0	0	0	0	0	1	1	1	1	1	1	0	1	1	1	1	0	0	0	0	0	0	0	0	0	0	0	0	0	0	0	0	1	1	1	1	1	1
NQ-44	Unassigned	Japan	1991	0	0	0	0	0	1	0	1	0	0	0	0	0	1	1	1	1	1	1	0	1	1	1	1	0	0	0	0	0	0	0	0	0	0	0	0	0	0	0	0	1	1	1	1	1	1
NQ-78	Unassigned	Japan	1991	0	0	0	0	0	1	0	1	0	0	0	0	0	1	1	1	1	1	1	0	1	1	1	1	0	0	0	0	0	0	0	0	0	0	0	0	0	0	0	0	1	1	1	1	1	1
CNRVC910416	ST69	Kurdistan	1991	1	1	1	1	1	1	0	1	1	1	0	0	0	1	1	1	1	1	1	0	1	1	1	1	0	1	1	1	1	1	1	1	1	1	1	1	1	1	1	1	1	1	1	1	1	1
116072	ST69	Mexico	1991	1	1	1	1	1	1	0	1	1	1	0	0	0	1	0	1	1	1	1	0	1	1	1	1	0	1	1	1	1	1	1	1	1	1	1	1	1	1	1	1	1	1	1	1	1	1
116073	ST69	Mexico	1991	1	1	1	1	1	1	0	1	1	1	0	0	0	1	0	1	1	1	1	0	1	1	1	1	0	1	1	1	1	1	1	1	1	1	1	1	1	1	1	1	1	1	1	1	1	1
7929	ST69	Mexico	1991	1	1	1	1	1	1	0	1	1	1	0	0	0	1	1	1	1	1	1	0	1	1	1	1	0	1	1	1	1	1	1	1	1	1	1	1	1	1	1	1	1	1	1	1	1	1
8012	ST69	Mexico	1991	1	1	1	1	1	1	0	1	1	1	0	0	0	1	1	1	1	1	1	0	1	1	1	1	0	1	1	1	1	1	1	1	1	1	1	1	1	1	1	1	1	1	1	1	1	1
8022	ST69	Mexico	1991	1	1	1	1	1	1	0	1	1	1	0	0	0	1	1	1	1	1	1	0	1	1	1	1	0	1	1	1	1	1	1	1	1	1	1	1	1	1	1	1	1	1	1	1	1	1
8204	ST69	Mexico	1991	1	1	1	1	1	1	0	1	1	1	0	0	0	1	1	1	1	1	1	0	1	1	1	1	0	1	1	1	1	1	1	1	1	1	1	1	1	1	1	1	1	1	1	1	1	1
8338	ST69	Mexico	1991	0	1	1	1	1	1	0	1	0	0	0	0	0	1	1	1	1	1	1	0	1	1	1	1	0	1	1	1	1	1	1	1	1	1	1	1	1	1	1	1	1	1	1	1	1	1
87258	ST69	Mexico	1991	1	1	1	1	1	1	0	1	1	1	0	0	0	1	0	1	1	1	1	0	1	1	1	1	0	1	1	1	1	1	1	1	1	1	1	1	1	1	1	1	1	1	1	1	1	1
A231	ST69	Mexico	1991	1	1	1	1	1	1	0	1	0	1	0	0	0	1	0	1	1	1	1	0	1	1	1	1	0	1	1	1	0	1	1	1	1	1	0	1	1	0	1	1	1	1	1	1	1	1
CP1032	ST69	Mexico	1991	1	1	1	1	1	1	0	1	1	1	0	0	0	1	1	1	1	1	1	0	1	1	1	1	0	1	1	1	1	1	1	1	1	1	1	1	1	1	1	1	1	1	1	1	1	1
CNRVC910347	ST69	Morocco	1991	1	1	1	1	1	1	0	1	1	1	0	0	0	1	1	1	1	1	1	0	1	1	1	1	0	1	1	1	1	1	1	1	1	1	1	1	1	1	1	1	1	1	1	1	1	1
CNRVC910349	ST69	Morocco	1991	1	1	1	1	1	1	0	1	1	1	0	0	0	1	1	1	1	1	1	0	1	1	1	1	0	1	1	1	1	1	1	1	1	1	1	1	1	1	1	1	1	1	1	1	1	1
CNRVC910386	ST69	Morocco	1991	1	1	1	1	1	1	0	1	1	1	0	0	0	1	1	1	1	1	1	0	1	1	1	1	0	1	1	1	1	1	1	1	1	1	1	1	1	1	1	1	1	1	1	1	1	1
A152	ST69	Mozambique	1991	1	1	1	1	1	1	0	1	0	1	0	0	0	1	0	1	1	1	1	0	1	1	1	1	0	1	1	1	1	1	1	1	1	1	1	1	1	1	1	1	1	1	1	1	1	1
A154	ST69	Mozambique	1991	1	1	1	1	1	1	0	1	0	1	0	0	0	1	0	1	1	1	1	0	1	1	1	1	0	1	1	1	1	1	1	1	1	1	1	1	1	1	1	1	1	1	1	1	1	1
A155	ST69	Mozambique	1991	1	1	1	1	1	1	0	1	0	1	0	0	0	1	0	1	1	1	1	0	1	1	1	1	0	1	0	0	1	1	1	1	1	0	1	1	1	1	1	1	1	1	1	1	1	1
CNRVC910279	ST69	Niger	1991	1	1	1	1	1	1	0	1	1	1	0	0	0	1	1	1	1	1	1	0	1	1	1	1	0	1	1	1	1	1	1	1	1	1	1	1	1	1	1	1	1	1	1	1	1	1
A27	ST69	Peru	1991	1	1	1	1	1	1	0	1	1	1	0	0	0	1	0	1	1	1	1	0	1	1	1	1	0	1	1	1	1	1	1	1	1	1	1	1	1	1	1	1	1	1	1	1	1	1
A29	ST69	Peru	1991	1	1	1	1	1	1	0	1	1	1	0	0	0	1	1	1	1	1	1	0	1	1	1	1	0	1	1	1	1	1	1	1	1	1	1	1	1	1	1	1	1	1	1	1	1	1
A31	ST69	Peru	1991	1	1	1	1	1	1	0	1	1	1	0	0	0	1	1	1	1	1	1	0	1	1	1	1	0	1	1	1	1	1	1	1	1	1	1	1	1	1	1	1	1	1	1	1	1	1
A32	ST69	Peru	1991	1	1	1	1	1	1	0	1	1	1	0	0	0	1	1	1	1	1	1	0	1	1	1	1	0	1	1	1	1	1	1	1	1	1	1	1	1	1	1	1	1	1	1	1	1	1
C6706	ST69	Peru	1991	1	1	1	1	1	1	0	1	1	1	0	0	0	1	1	1	1	1	1	0	1	1	1	1	0	1	1	1	1	1	1	1	1	1	1	1	1	1	1	1	1	1	1	1	1	1
CP1044	ST69	Peru	1991	1	1	1	1	1	1	0	1	1	1	0	0	0	1	1	1	1	1	1	0	1	1	1	1	0	1	1	1	1	1	1	1	1	1	1	1	1	1	1	1	1	1	1	1	1	1
X190-CDC	ST69	Peru	1991	1	1	1	1	1	1	0	1	1	1	0	0	0	1	0	1	1	1	1	0	1	1	1	1	0	1	1	1	1	1	1	1	1	1	1	1	1	1	1	1	1	1	1	1	1	1
CNRVC150221	ST69	Romania	1991	1	1	1	1	1	1	0	1	1	1	0	0	0	1	1	1	1	1	1	0	0	1	1	1	0	1	1	1	1	1	1	1	1	1	1	1	1	1	1	1	1	1	1	1	1	1
CNRVC940047	ST69	Romania	1991	1	1	1	1	1	1	0	1	1	1	0	0	0	1	1	1	1	1	1	0	1	1	1	1	0	1	1	1	1	1	1	1	1	1	1	1	1	1	1	1	1	1	1	1	1	1
CNRVC910164	ST69	Turkey	1991	1	1	1	1	1	1	0	1	1	1	0	0	0	1	1	1	1	1	1	0	1	1	1	1	0	1	1	1	1	1	1	1	1	1	1	1	1	1	1	1	1	1	1	1	1	1
CNRVC920027	ST69	Angola	1992	1	1	1	1	1	1	0	1	1	1	0	0	0	1	1	1	1	1	1	0	1	1	1	1	0	1	1	1	1	1	1	1	1	1	1	1	1	1	1	1	1	1	1	1	1	1
A200	ST69	Argentina	1992	1	1	1	1	1	1	0	1	1	1	0	0	0	1	0	1	1	1	1	0	1	1	1	1	0	1	1	1	1	1	1	1	1	1	1	1	1	1	1	1	1	1	1	1	1	1
CCBT0062	ST69	Argentina	1992	1	1	1	1	1	1	0	1	1	1	0	0	0	1	1	1	1	1	1	0	1	1	1	1	0	1	1	1	1	1	1	1	1	1	1	1	1	1	1	1	1	1	1	1	1	1
CCBT0064	ST69	Argentina	1992	1	1	1	1	1	1	0	1	1	1	0	0	0	1	1	1	1	1	1	0	1	1	1	1	0	1	1	1	1	1	1	1	1	1	1	1	1	1	1	1	1	1	1	1	1	1
CCBT0065	ST69	Argentina	1992	1	1	1	1	1	1	0	1	1	1	0	0	0	1	1	1	1	1	1	0	1	1	1	1	0	1	1	1	1	1	1	1	1	1	1	1	1	1	1	1	1	1	1	1	1	1
CCBT0067	ST69	Argentina	1992	1	1	1	1	1	1	0	1	1	1	0	0	0	1	1	1	1	1	1	0	1	1	1	1	0	1	1	1	1	1	1	1	1	1	1	1	1	1	1	1	1	1	1	1	1	1
CCBT0068	ST69	Argentina	1992	1	1	1	1	1	1	0	1	1	1	0	0	0	1	1	1	1	1	1	0	1	1	1	1	0	1	1	1	1	1	1	1	1	1	1	1	1	1	1	1	1	1	1	1	1	1
CCBT0069	ST69	Argentina	1992	1	1	1	1	1	1	0	1	1	1	0	0	0	1	1	1	1	1	1	0	1	1	1	1	0	1	1	1	1	1	1	1	1	1	1	1	1	1	1	1	1	1	1	1	1	1
CCBT0070	ST69	Argentina	1992	1	1	1	1	1	1	0	1	1	1	0	0	0	1	1	1	1	1	1	0	1	1	1	1	0	1	1	1	1	1	1	1	1	1	1	1	1	1	1	1	1	1	1	1	1	1
CCBT0071	ST69	Argentina	1992	1	1	1	1	1	1	0	1	1	1	0	0	0	1	1	1	1	1	1	0	1	1	1	1	0	1	1	1	1	1	1	1	1	1	1	1	1	1	1	1	1	1	1	1	1	1
CCBT0100	ST69	Argentina	1992	1	1	1	1	1	1	0	1	1	1	0	0	0	1	1	1	1	1	1	0	1	1	1	1	0	1	1	1	1	1	1	1	1	1	1	1	1	1	1	1	1	1	1	1	1	1
A193	ST69	Bolivia	1992	1	1	1	1	1	1	0	1	1	1	0	0	0	1	0	1	1	0	1	0	1	1	1	1	0	1	1	1	1	1	1	1	1	1	1	1	1	1	1	1	1	1	1	1	1	1
CNRVC140123	ST69	Bolivia	1992	1	1	1	1	1	1	0	1	1	1	0	0	0	1	1	1	1	1	1	0	1	1	1	1	0	1	1	1	1	1	1	1	1	1	1	1	1	1	1	1	1	1	1	1	1	1
CNRVC140124	ST69	Bolivia	1992	1	0	0	0	0	1	0	1	1	1	0	0	0	1	1	1	1	1	1	0	1	1	1	1	0	0	0	0	0	0	0	0	0	0	0	0	0	0	0	0	1	1	1	1	1	1
CNRVC140125	ST69	Bolivia	1992	1	1	1	1	1	1	0	1	1	1	0	0	0	1	1	1	1	1	1	0	1	1	1	1	0	1	1	1	1	1	1	1	1	1	1	1	1	1	1	1	1	1	1	1	1	1
CNRVC140119	ST48	Brazil	1992	0	0	0	0	0	1	0	1	0	0	0	0	0	1	1	1	1	1	1	0	1	1	1	1	0	0	0	0	0	0	0	0	0	0	0	0	0	0	0	0	1	1	1	1	1	1
116059	ST69	Brazil	1992	1	1	1	1	1	1	0	1	1	1	0	0	0	1	1	1	1	1	1	0	1	1	1	1	0	1	1	1	1	1	1	1	1	1	1	1	1	1	1	1	1	1	1	1	1	1
CNRVC140122	ST69	Brazil	1992	1	1	1	1	1	1	0	1	1	1	0	0	0	1	1	1	1	1	1	0	1	1	1	1	0	1	1	1	1	1	1	1	1	1	1	1	1	1	1	1	1	1	1	1	1	1
C8465	ST69	Burundi	1992	1	1	1	1	1	1	0	1	1	1	0	0	0	1	1	1	1	1	1	0	1	1	1	1	0	1	1	1	1	1	1	1	1	1	0	1	1	1	1	1	1	1	1	1	1	1
C8466	ST69	Burundi	1992	1	1	1	1	1	1	0	1	1	1	0	0	0	1	1	1	1	1	1	0	1	1	1	1	0	1	1	1	1	1	1	1	1	1	1	1	1	1	1	1	1	1	1	1	1	1
EL2313	ST164	China	1992	0	0	0	0	0	1	0	1	0	0	0	0	0	1	1	1	1	1	1	0	1	1	1	1	0	0	0	0	0	0	0	0	0	0	0	0	0	0	0	0	1	1	1	1	1	1
1593-CDC	ST69	China	1992	1	1	1	1	1	1	0	1	1	1	0	0	0	1	0	1	1	1	1	0	1	1	1	1	0	1	1	1	1	1	1	1	1	1	1	1	1	1	1	1	1	1	1	1	1	1
EL2311	ST69	China	1992	1	1	1	1	1	1	0	1	1	1	0	0	0	1	1	1	1	1	1	0	1	1	1	1	0	1	1	1	1	1	1	1	1	1	1	1	1	1	1	1	1	1	1	1	1	1
EL2312	ST69	China	1992	1	1	1	1	1	1	0	1	1	1	0	0	0	1	1	1	1	1	1	0	1	1	1	1	0	1	1	1	1	1	1	1	1	1	1	1	1	1	1	1	1	1	1	1	1	1
EL2314	ST69	China	1992	1	1	1	1	1	1	0	1	1	1	0	0	0	1	1	1	1	1	1	0	1	1	1	1	0	1	1	1	1	1	1	1	1	1	1	1	1	1	1	1	1	1	1	1	1	1
EL2315	ST69	China	1992	1	1	1	1	1	1	0	1	1	1	0	0	0	1	1	1	1	1	1	0	1	1	1	1	0	1	1	1	1	1	1	1	1	1	1	1	1	1	1	1	1	1	1	1	1	1
EL2321	ST69	China	1992	1	1	1	1	1	1	0	1	1	1	0	0	0	1	1	1	1	1	1	0	1	1	1	1	0	1	1	1	1	1	1	1	1	1	1	1	1	1	1	1	1	1	1	1	1	1
EL2322	ST69	China	1992	1	1	1	1	1	1	0	1	1	1	0	0	0	1	1	1	1	1	1	0	1	1	1	1	0	1	1	1	1	1	1	1	1	1	1	1	1	1	1	1	1	1	1	1	1	1
368	ST69	Colombia	1992	1	1	1	1	1	1	0	1	1	1	0	0	0	1	1	1	1	1	1	0	1	1	1	1	0	1	1	1	1	1	1	1	1	1	1	1	1	1	1	1	1	1	1	1	1	1
A177	ST69	Colombia	1992	1	1	1	1	1	1	0	1	1	1	0	0	0	1	1	1	1	1	1	0	1	1	1	1	0	1	1	1	1	1	1	1	1	1	1	1	1	1	1	1	1	1	1	1	1	1
A180	ST69	Colombia	1992	1	1	1	1	1	0	0	1	0	1	0	0	0	1	0	1	1	1	1	0	1	0	1	1	0	1	1	0	1	1	1	1	1	0	1	1	1	0	1	1	1	1	0	1	1	1
A185	ST69	Colombia	1992	1	1	1	1	1	1	0	1	1	0	0	0	0	1	0	1	1	1	1	0	1	1	1	1	0	1	1	1	1	1	1	1	1	1	0	1	1	0	1	1	1	1	1	1	1	1
A184	Unassigned	Colombia	1992	1	1	1	1	1	0	0	1	1	1	0	0	0	1	0	1	1	1	1	0	1	1	1	1	0	1	1	1	1	1	1	1	1	1	1	1	1	1	1	1	1	1	1	1	1	1
CNRVC920169	ST69	Democratic Republic of the Congo	1992	1	1	1	1	1	1	0	1	1	1	0	0	0	1	1	1	1	1	1	0	1	1	1	1	0	1	1	1	1	1	1	1	1	1	1	1	1	1	1	1	1	1	1	1	1	1
63-93	ST69	India	1992	1	1	1	1	1	1	0	1	1	1	0	0	0	1	1	1	1	1	1	0	1	1	1	1	0	1	1	1	1	1	1	1	1	1	1	1	1	1	1	1	1	1	1	1	1	1
CNRVC930003	ST69	India	1992	1	1	1	1	1	1	0	1	1	1	0	0	0	1	1	1	1	1	1	0	1	1	1	1	0	1	1	1	1	1	1	1	1	1	1	1	1	1	1	1	1	1	1	1	1	1
MO10	ST69	India	1992	1	1	1	1	1	1	0	1	1	1	0	0	0	1	1	1	1	1	1	0	1	1	1	1	0	1	1	1	1	1	1	1	1	1	1	1	1	1	1	1	1	1	1	1	1	1
MO_10	ST69	India	1992	1	1	1	1	1	1	0	1	1	1	0	0	0	1	1	1	1	1	1	0	1	1	1	1	0	1	1	1	1	1	1	1	1	1	1	1	1	1	1	1	1	1	1	1	1	1
PRL64	ST69	India	1992	1	1	1	1	1	1	0	1	1	1	0	0	0	1	0	1	1	1	1	0	1	1	1	1	0	1	1	1	1	1	1	1	1	1	1	1	1	1	1	1	1	1	1	1	1	1
SD_40	ST69	India	1992	1	1	1	1	1	1	0	1	1	1	0	0	0	1	1	1	1	1	1	0	1	1	1	1	0	1	1	1	1	1	1	1	1	1	1	1	1	1	1	1	1	1	1	1	1	1
SD_44	ST69	India	1992	1	1	1	1	1	1	0	1	1	1	0	0	0	1	1	1	1	1	1	0	1	1	1	1	0	1	1	1	1	1	1	1	1	1	1	1	1	1	1	1	1	1	1	1	1	1
SD_54	ST69	India	1992	1	1	1	1	1	1	0	1	1	1	0	0	0	1	1	1	1	1	1	0	1	1	1	1	0	1	1	1	1	1	1	1	1	1	1	1	1	1	1	1	1	1	1	1	1	1
SD_55	ST69	India	1992	1	1	1	1	1	1	0	1	1	1	0	0	0	1	1	1	1	1	1	0	1	1	1	1	0	1	1	1	1	1	1	1	1	1	1	1	1	1	1	1	1	1	1	1	1	1
SD_60	ST69	India	1992	1	1	1	1	1	1	0	1	1	1	0	0	0	1	1	1	1	1	1	0	1	1	1	1	0	1	1	1	1	1	1	1	1	1	1	1	1	1	1	1	1	1	1	1	1	1
NQ-158	ST163	Japan	1992	0	0	0	0	0	1	0	1	0	0	0	0	0	1	1	1	1	1	1	0	1	1	1	1	0	0	0	0	0	0	0	0	0	0	0	0	0	0	0	0	1	1	1	1	1	1
448-92	ST366	Japan	1992	0	0	0	0	0	1	0	1	0	0	0	0	0	1	1	1	1	1	1	0	1	1	1	1	0	0	0	0	0	0	0	0	0	0	0	0	0	0	0	0	1	1	1	1	1	1
NQ-163	Unassigned	Japan	1992	0	0	0	0	0	1	0	1	0	0	0	0	0	1	1	1	1	1	1	0	0	1	1	1	0	0	0	0	0	0	0	0	0	0	0	0	0	0	0	0	1	1	1	1	1	1
NQ-191	Unassigned	Japan	1992	0	0	0	0	0	0	0	1	0	0	0	0	0	1	1	1	0	1	1	0	0	1	1	1	0	0	0	0	0	0	0	0	0	0	0	0	0	0	0	0	0	0	0	0	0	0
YCH11	Unassigned	Japan	1992	0	0	0	0	0	1	0	1	0	0	0	0	0	1	0	1	1	1	1	0	0	1	1	1	0	0	0	0	0	0	0	0	0	0	0	0	0	0	0	0	1	1	1	1	1	1
CNRVC920049	ST69	Malawi	1992	1	1	1	1	1	1	0	1	1	1	0	0	0	1	1	1	1	1	1	0	1	1	1	1	0	1	1	1	1	1	1	1	1	1	1	1	1	1	1	1	1	1	1	1	1	1
116075	ST69	Mexico	1992	1	1	1	1	1	1	0	1	1	1	0	0	0	1	0	1	1	1	1	0	1	1	1	1	0	1	1	1	1	1	1	1	1	1	1	1	1	1	1	1	1	1	1	1	1	1
16974	ST69	Mexico	1992	1	1	1	1	1	1	0	1	1	1	0	0	0	1	1	1	1	1	1	0	1	1	1	1	0	1	1	1	1	1	1	1	1	1	1	1	1	1	1	1	1	1	1	1	1	1
19294	ST69	Mexico	1992	1	1	1	1	1	1	0	1	1	1	0	0	0	1	1	1	1	1	1	0	1	1	1	1	0	1	1	1	1	1	1	1	1	1	1	1	1	1	1	1	1	1	1	1	1	1
87151	ST69	Mexico	1992	1	1	1	1	1	1	0	1	1	1	0	0	0	1	0	1	1	1	1	0	1	1	1	1	0	1	1	1	1	1	1	1	1	1	1	1	1	1	1	1	1	1	1	1	1	1
Mex6	ST69	Mexico	1992	1	1	1	1	1	1	0	1	1	1	0	0	0	1	0	1	1	1	1	0	1	1	1	1	0	1	1	1	1	1	1	1	1	1	1	1	1	1	1	1	1	1	1	1	1	1
C8178	ST69	Mozambique	1992	1	1	1	1	1	1	0	1	1	1	0	0	0	1	1	1	1	1	1	0	1	1	1	1	0	1	1	1	1	1	1	1	1	1	0	1	1	1	1	1	1	1	1	1	1	1
CNRVC150220	ST69	Pakistan	1992	1	1	1	1	1	1	0	1	1	1	0	0	0	1	1	1	1	1	1	0	0	1	1	1	0	1	1	1	1	1	1	1	1	1	1	1	1	1	1	1	1	1	1	1	1	1
C8798	ST69	Uganda	1992	1	1	1	1	1	1	0	1	1	1	0	0	0	1	1	1	1	1	1	0	1	1	1	1	0	1	1	1	1	1	1	1	1	1	0	1	1	1	1	1	1	1	1	1	1	1
C8799	ST69	Uganda	1992	1	1	1	1	1	1	0	1	1	1	0	0	0	1	1	1	1	1	1	0	1	1	1	1	0	1	1	1	1	1	1	1	1	1	1	1	1	1	1	1	1	1	1	1	1	1
A1552	ST69	USA	1992	1	1	1	1	1	1	0	1	1	1	0	0	0	1	1	1	1	1	1	0	1	1	1	1	0	1	1	1	1	1	1	1	1	1	1	1	1	1	1	1	1	1	1	1	1	1
A316	ST69	Argentina	1993	1	1	1	1	0	0	0	0	0	1	0	0	0	1	0	0	0	1	1	0	0	0	1	1	0	1	1	1	1	0	0	1	1	1	1	1	1	1	1	1	1	0	1	1	1	1
CCBT0097	ST69	Argentina	1993	1	1	1	1	1	1	0	1	1	1	0	0	0	1	1	1	1	1	1	0	1	1	1	1	0	1	1	1	1	1	1	1	1	1	1	1	1	1	1	1	1	1	1	1	1	1
CCBT0098	ST69	Argentina	1993	1	1	1	1	1	1	0	1	1	1	0	0	0	1	1	1	1	1	1	0	1	1	1	1	0	1	1	1	1	1	1	1	1	1	1	1	1	1	1	1	1	1	1	1	1	1
CCBT0116	ST69	Argentina	1993	1	1	1	1	1	1	0	1	1	1	0	0	0	1	1	1	1	1	1	0	1	1	1	1	0	1	1	1	1	1	1	1	1	1	1	1	1	1	1	1	1	1	1	1	1	1
CCBT0121	ST69	Argentina	1993	1	1	1	1	1	1	0	1	1	1	0	0	0	1	1	1	1	1	1	0	1	1	1	1	0	1	1	1	1	1	1	1	1	1	1	1	1	1	1	1	1	1	1	1	1	1
CCBT0122	ST69	Argentina	1993	0	1	1	1	1	1	0	1	0	0	0	0	0	1	1	1	1	1	1	0	1	1	1	1	0	1	1	1	1	1	1	1	1	1	1	1	1	1	1	1	1	1	1	1	1	1
CCBT0123	ST69	Argentina	1993	0	1	1	1	1	1	0	1	0	0	0	0	0	1	1	1	1	1	1	0	1	1	1	1	0	1	1	1	1	1	1	1	1	1	1	1	1	1	1	1	1	1	1	1	1	1
CCBT0124	ST69	Argentina	1993	1	1	1	1	1	1	0	1	1	1	0	0	0	1	1	1	1	1	1	0	1	1	1	1	0	1	1	1	1	1	1	1	1	1	1	1	1	1	1	1	1	1	1	1	1	1
CCBT0125	ST69	Argentina	1993	1	1	1	1	1	1	0	1	1	1	0	0	0	1	1	1	1	1	1	0	1	1	1	1	0	1	1	1	1	1	1	1	1	1	1	1	1	1	1	1	1	1	1	1	1	1
CCBT0120	Unassigned	Argentina	1993	1	1	1	1	1	1	0	1	1	1	0	0	0	1	1	1	1	1	1	0	1	1	1	1	0	1	1	1	1	1	1	1	1	1	1	1	1	1	1	1	1	1	1	1	1	1
CNRVC930417	ST69	Burundi	1993	1	1	1	1	1	1	0	1	1	1	0	0	0	1	1	1	1	1	1	0	1	1	1	1	0	1	1	1	1	1	1	1	1	1	1	1	1	1	1	1	1	1	1	1	1	1
CNRVC930425	ST69	Burundi	1993	1	1	1	1	1	1	0	1	1	1	0	0	0	1	1	1	1	1	1	0	1	1	1	1	0	1	1	1	1	1	1	1	1	1	1	1	1	1	1	1	1	1	1	1	1	1
CNRVC150239	ST69	Cambodia	1993	1	1	1	1	1	1	0	1	1	1	0	0	0	1	1	1	1	1	1	0	1	1	1	1	0	1	1	1	1	1	1	1	1	1	1	1	1	1	1	1	1	1	1	1	1	1
F135	ST69	Cameroon	1993	1	1	1	1	1	1	0	1	1	1	0	0	0	1	1	1	1	1	1	0	1	1	1	1	0	1	1	1	1	1	1	1	1	1	1	1	1	1	1	1	1	1	1	1	1	1
1605-CDC	ST69	China	1993	1	1	1	1	1	1	0	1	1	1	0	0	0	1	0	1	1	1	1	0	1	1	1	1	0	1	1	1	1	1	1	1	1	1	1	1	1	1	1	1	1	1	1	1	1	1
4039-CDC	ST69	China	1993	1	1	1	1	1	1	0	1	1	1	0	0	0	1	0	1	1	1	1	0	1	1	1	1	0	1	1	1	1	1	1	1	1	1	1	1	1	1	1	1	1	1	1	1	1	1
93284-CDC	ST69	China	1993	1	1	1	1	1	1	0	1	1	1	0	0	0	1	0	1	1	1	1	0	1	1	1	1	0	1	1	1	1	1	1	1	1	1	1	1	1	1	1	1	1	1	1	1	1	1
CNRVC940030	ST69	Cote d'Ivoire	1993	1	1	1	1	1	1	0	1	1	1	0	0	0	1	1	1	1	1	1	0	1	1	1	1	0	1	1	1	1	1	1	1	1	1	1	1	1	1	1	1	1	1	1	1	1	1
CNRVC940035	ST69	Cote d'Ivoire	1993	1	1	1	1	1	1	0	1	1	1	0	0	0	1	1	1	1	1	1	0	1	1	1	1	0	1	1	1	1	1	1	1	1	1	1	1	1	1	1	1	1	1	1	1	1	1
CNRVC930153	ST69	Democratic Republic of the Congo	1993	1	1	1	1	1	1	0	1	1	1	0	0	0	1	1	1	1	1	1	0	1	1	1	1	0	1	1	1	1	1	1	1	1	1	1	1	1	1	1	1	1	1	1	1	1	1
CNRVC930185	ST69	Democratic Republic of the Congo	1993	1	1	1	1	1	1	0	1	1	1	0	0	0	1	1	1	1	1	1	0	1	1	1	1	0	1	1	1	1	1	1	1	1	1	1	1	1	1	1	1	1	1	1	1	1	1
CNRVC930301	ST69	Djibouti	1993	1	1	1	1	1	1	0	1	1	1	0	0	0	1	1	1	1	1	1	0	1	1	1	1	0	1	1	1	1	1	1	1	1	1	1	1	1	1	1	1	1	1	1	1	1	1
F1393	ST69	Djibouti	1993	1	1	1	1	1	1	0	1	1	1	0	0	0	1	1	1	1	1	1	0	1	1	1	1	0	1	1	1	1	1	1	1	1	1	1	1	1	0	1	1	1	1	1	1	1	1
CNRVC930025	ST69	French Guiana	1993	1	1	1	1	1	1	0	1	1	1	0	0	0	1	1	1	1	1	1	0	1	1	1	1	0	1	1	1	1	1	1	1	1	1	1	1	1	1	1	1	1	1	1	1	1	1
1093-93	Unassigned	Germany	1993	0	0	0	0	0	1	0	1	0	0	0	0	0	1	1	1	1	1	1	0	0	1	1	1	0	0	0	0	0	0	0	0	0	0	0	0	0	0	0	0	1	1	1	1	1	1
A330	ST69	India	1993	1	1	1	1	1	1	0	1	1	1	0	0	0	1	1	1	1	1	1	0	1	1	1	1	0	1	1	1	1	1	1	1	1	1	1	1	1	1	1	1	1	1	1	1	1	1
CO_190	ST69	India	1993	1	1	1	1	1	1	0	1	1	1	0	0	0	1	1	1	1	1	1	0	1	1	1	1	0	1	1	1	1	1	1	1	1	1	1	1	1	1	1	1	1	1	1	1	1	1
CO_215	ST69	India	1993	1	1	1	1	1	1	0	1	1	1	0	0	0	1	1	1	1	1	1	0	1	1	1	1	0	1	1	1	1	1	1	1	1	1	1	1	1	1	1	1	1	1	1	1	1	1
CO_284	ST69	India	1993	1	1	1	1	1	1	0	1	1	1	0	0	0	1	1	1	1	1	1	0	1	1	1	1	0	1	1	1	1	1	1	1	1	1	1	1	1	1	1	1	1	1	1	1	1	1
CO_285	ST69	India	1993	0	1	1	1	1	1	0	1	0	0	0	0	0	1	1	1	1	1	1	0	1	1	1	1	0	1	1	1	1	1	1	1	1	1	1	1	1	1	1	1	1	1	1	1	1	1
CO_288	ST69	India	1993	1	1	1	1	1	1	0	1	1	1	0	0	0	1	1	1	1	1	1	0	1	1	1	1	0	1	1	1	1	1	1	1	1	1	1	1	1	1	1	1	1	1	1	1	1	1
CO_292	ST69	India	1993	1	1	1	1	1	1	0	1	1	1	0	0	0	1	1	1	1	1	1	0	1	1	1	1	0	1	1	1	1	1	1	1	1	1	1	1	1	1	1	1	1	1	1	1	1	1
CO_30	ST69	India	1993	1	1	1	1	1	1	0	1	1	1	0	0	0	1	1	1	1	1	1	0	1	1	1	1	0	1	1	1	1	1	1	1	1	1	1	1	1	1	1	1	1	1	1	1	1	1
CO_306	ST69	India	1993	1	1	1	1	1	1	0	1	1	1	0	0	0	1	1	1	1	1	1	0	1	1	1	1	0	1	1	1	1	1	1	1	1	1	1	1	1	1	1	1	1	1	1	1	1	1
CO_318	ST69	India	1993	1	1	1	1	1	1	0	1	1	1	0	0	0	1	1	1	1	1	1	0	1	1	1	1	0	1	1	1	1	1	1	1	1	1	1	1	1	1	1	1	1	1	1	1	1	1
511-93	ST160	Indonesia	1993	0	0	0	0	0	1	0	1	0	0	0	0	0	1	1	1	1	1	1	0	1	1	1	1	0	0	0	0	0	0	0	0	0	0	0	0	0	0	0	0	1	1	1	1	1	1
1215-93	ST163	Indonesia	1993	0	0	0	0	0	1	0	1	0	0	0	0	0	1	1	1	1	1	1	0	0	1	1	1	0	0	0	0	0	0	0	0	0	0	0	0	0	0	0	0	1	1	1	1	1	1
957-93	ST558	Indonesia	1993	0	0	0	0	0	1	0	1	0	0	0	0	0	1	1	1	1	1	1	0	0	1	1	1	0	0	0	0	0	0	0	0	0	0	0	0	0	0	0	0	1	1	1	1	1	1
1003-93	Unassigned	Indonesia	1993	0	0	0	0	0	1	0	1	0	0	0	0	0	1	1	0	1	1	1	0	0	1	1	1	0	0	0	0	0	0	0	0	0	0	0	0	0	0	0	0	1	1	1	1	1	1
1182-93	Unassigned	Indonesia	1993	0	0	0	0	0	1	0	1	0	0	0	0	0	1	1	1	1	1	1	0	1	1	1	1	0	0	0	0	0	0	0	0	0	0	0	0	0	0	0	0	1	1	1	1	1	1
1187-93	Unassigned	Indonesia	1993	0	0	0	0	0	1	0	1	0	0	0	0	0	1	0	0	1	1	1	0	0	1	1	1	0	0	0	0	0	0	0	0	0	0	0	0	0	0	0	0	1	1	1	1	1	1
1223-93	Unassigned	Indonesia	1993	0	0	0	0	0	1	0	1	0	0	0	0	0	1	1	0	1	1	1	0	0	1	1	1	0	0	0	0	0	0	0	0	0	0	0	0	0	0	0	0	1	1	1	1	1	1
322-93	Unassigned	Indonesia	1993	0	0	0	0	0	1	0	1	0	0	0	0	0	1	1	1	1	1	1	0	1	1	1	1	0	0	0	0	0	0	0	0	0	0	0	0	0	0	0	0	1	1	1	1	1	1
327-93	Unassigned	Indonesia	1993	0	0	0	0	0	1	0	1	0	0	0	0	0	1	1	1	1	1	1	0	0	1	1	1	0	0	0	0	0	0	0	0	0	0	0	0	0	0	0	0	1	1	1	1	1	1
504-93	Unassigned	Indonesia	1993	0	0	0	0	0	1	0	1	0	0	0	0	0	1	0	1	1	1	1	0	0	1	1	1	0	0	0	0	0	0	0	0	0	0	0	0	0	0	0	0	1	1	1	1	1	1
CNRVC150215	ST69	Lebanon	1993	1	1	1	1	1	1	0	1	1	1	0	0	0	1	1	1	1	1	1	0	1	1	1	1	0	1	1	1	1	1	1	1	1	1	1	1	1	1	1	1	1	1	1	1	1	1
CNRVC150223	ST69	Lebanon	1993	1	1	1	1	1	1	0	1	1	1	0	0	0	1	1	1	1	1	1	0	1	1	1	1	0	1	1	1	1	1	1	1	1	1	1	1	1	1	1	1	1	1	1	1	1	1
33297	ST69	Mexico	1993	1	1	1	1	1	1	0	1	1	1	0	0	0	1	1	1	1	1	1	0	1	1	1	1	0	1	1	1	1	1	1	1	1	1	1	1	1	1	1	1	1	1	1	1	1	1
87397	ST69	Mexico	1993	1	1	1	1	1	1	0	1	1	1	0	0	0	1	0	1	1	1	1	0	1	1	1	1	0	1	1	1	1	1	1	1	1	1	1	1	1	1	1	1	1	1	1	1	1	1
87662	ST69	Mexico	1993	1	1	1	1	1	1	0	1	1	1	0	0	0	1	0	1	1	1	1	0	1	1	1	1	0	1	1	1	1	1	1	1	1	1	1	1	1	1	1	1	1	1	1	1	1	1
87667	ST69	Mexico	1993	1	1	1	1	1	1	0	1	1	1	0	0	0	1	0	1	1	1	1	0	1	1	1	1	0	1	1	1	1	1	1	1	1	1	1	1	1	1	1	1	1	1	1	1	1	1
CNRVC930255	ST69	Morocco	1993	1	1	1	1	1	1	0	1	1	1	0	0	0	1	1	1	1	1	1	0	1	1	1	1	0	1	1	1	1	1	1	1	1	1	1	1	1	1	1	1	1	1	1	1	1	1
CNRVC930409	ST69	Rwanda	1993	1	1	1	1	1	1	0	1	1	1	0	0	0	1	1	1	1	1	1	0	1	1	1	1	0	1	1	1	1	1	1	1	1	1	1	1	1	1	1	1	1	1	1	1	1	1
CNRVC930428	ST69	Tanzania	1993	1	1	1	1	1	1	0	1	1	1	0	0	0	1	1	1	1	1	1	0	1	1	1	1	0	1	1	1	1	1	1	1	1	1	1	1	1	1	1	1	1	1	1	1	1	1
490-93	ST1103	Thailand	1993	0	0	0	0	0	1	0	1	0	0	0	0	0	1	1	1	1	1	1	0	0	1	1	1	0	0	0	0	0	0	0	0	0	0	0	0	0	0	0	0	1	1	1	1	1	1
CNRVC930155	ST69	Thailand	1993	1	1	1	1	1	1	0	1	1	1	0	0	0	1	1	1	1	1	1	0	1	1	1	1	0	1	1	1	1	1	1	1	1	1	1	1	1	1	1	1	1	1	1	1	1	1
CNRVC940149	ST69	Albania	1994	1	1	1	1	1	1	0	1	1	1	0	0	0	1	1	1	1	1	1	0	1	1	1	1	0	1	1	1	1	1	1	1	1	1	1	1	1	1	1	1	1	1	1	1	1	1
CNRVC070120	ST69	Algeria	1994	1	1	1	1	1	1	0	1	1	1	0	0	0	1	1	1	1	1	1	0	1	1	1	1	0	1	1	1	1	1	1	1	1	1	1	1	1	1	1	1	1	1	1	1	1	1
CNRVC070154	ST69	Algeria	1994	1	1	1	1	1	1	0	1	1	1	0	0	0	1	1	1	1	1	1	0	1	1	1	1	0	1	1	1	1	1	1	1	1	1	1	1	1	1	1	1	1	1	1	1	1	1
CNRVC940011	ST69	Angola	1994	1	1	1	1	1	1	0	1	1	1	0	0	0	1	1	1	1	1	1	0	1	1	1	1	0	1	1	1	1	1	1	1	1	1	1	1	1	1	1	1	1	1	1	1	1	1
CNRVC940012	ST69	Angola	1994	1	1	1	1	1	1	0	1	1	1	0	0	0	1	1	1	1	1	1	0	1	1	1	1	0	1	1	1	1	1	1	1	1	1	1	1	1	1	1	1	1	1	1	1	1	1
CCBT0486	ST69	Argentina	1994	1	1	1	1	1	1	0	1	1	1	0	0	0	1	1	1	1	1	1	0	1	1	1	1	0	1	1	1	1	1	1	1	1	1	1	1	1	1	1	1	1	1	1	1	1	1
CCBT0487	ST69	Argentina	1994	1	0	0	0	0	1	0	1	1	1	0	0	0	1	1	1	1	1	1	0	1	1	1	1	0	0	0	0	0	0	0	0	0	0	0	0	0	0	0	0	1	1	1	1	1	1
CCBT0489	ST69	Argentina	1994	1	1	1	1	1	1	0	1	1	1	0	0	0	1	1	1	1	1	1	0	1	1	1	1	0	1	1	1	1	1	1	1	1	1	1	1	1	1	1	1	1	1	1	1	1	1
TUC_T13074	ST738	Argentina	1994	0	0	0	0	0	1	0	1	0	0	0	0	0	1	1	1	1	1	1	0	1	1	1	1	0	0	0	0	0	0	0	0	0	0	0	0	0	0	0	0	1	1	1	1	1	1
TUC_T2220	ST738	Argentina	1994	0	0	0	0	0	1	0	1	0	0	0	0	0	1	1	1	1	1	1	0	1	1	1	1	0	0	0	0	0	0	0	0	0	0	0	0	0	0	0	0	1	1	1	1	1	1
TUC_T610	ST738	Argentina	1994	0	0	0	0	0	1	0	1	0	0	0	0	0	1	1	1	1	1	1	0	1	1	1	1	0	0	0	0	0	0	0	0	0	0	0	0	0	0	0	0	1	1	1	1	1	1
CCBT0496	ST832	Argentina	1994	0	0	0	0	0	1	0	1	0	0	0	0	0	1	1	1	1	1	1	0	0	0	0	1	0	0	0	0	0	0	0	0	0	0	0	0	0	0	0	0	1	1	1	1	1	1
TUC_T777	Unassigned	Argentina	1994	0	0	0	0	0	1	0	1	0	0	0	0	0	1	1	1	1	1	1	0	0	1	1	1	0	0	0	0	0	0	0	0	0	0	0	0	0	0	0	0	1	1	1	1	1	1
A346_1	ST69	Bangladesh	1994	1	1	1	1	1	1	0	1	1	1	0	0	0	1	1	1	1	1	1	0	1	1	1	1	0	1	1	1	1	1	1	1	1	1	1	1	1	1	1	1	1	1	1	1	1	1
MJ1236	ST69	Bangladesh	1994	1	1	1	1	1	1	0	1	1	1	0	0	0	1	1	1	1	1	1	0	1	1	1	1	0	1	1	1	1	1	1	1	1	1	1	1	1	1	1	1	1	1	1	1	1	1
MJ1485	ST69	Bangladesh	1994	1	1	1	1	1	1	0	1	0	0	0	0	0	1	0	1	1	1	1	0	1	1	1	1	0	1	1	1	1	1	1	1	1	1	1	1	1	1	1	1	1	1	1	1	1	1
3006-94	Unassigned	Bangladesh	1994	0	0	0	0	0	1	0	1	0	0	0	0	0	1	1	1	1	1	1	0	1	1	1	1	0	0	0	0	0	0	0	0	0	0	0	0	0	0	0	0	1	1	1	1	1	1
A346_2	Unassigned	Bangladesh	1994	1	1	1	1	1	0	0	1	1	1	0	0	0	0	0	1	0	1	1	0	0	0	1	1	0	1	1	1	1	1	1	1	1	1	1	1	1	1	1	1	1	1	1	1	1	1
IEC224	ST69	Brazil	1994	1	1	1	1	1	1	0	1	1	1	0	0	0	1	1	1	1	1	1	0	1	1	1	1	0	1	1	1	1	1	1	1	1	1	1	1	1	1	1	1	1	1	1	1	1	1
287-94	Unassigned	Brazil	1994	0	0	0	0	0	1	0	1	0	0	0	0	0	1	1	1	1	1	1	0	0	1	1	1	0	0	0	0	0	0	0	0	0	0	0	0	0	0	0	0	1	1	1	1	1	1
CNRVC940163	ST69	Chad	1994	1	1	1	1	1	1	0	1	1	1	0	0	0	1	1	1	1	1	1	0	1	1	1	1	0	1	1	1	1	1	1	1	1	1	1	1	1	1	1	1	1	1	1	1	1	1
CNRVC940184	ST69	Chad	1994	1	1	1	1	1	1	0	1	1	1	0	0	0	1	1	1	1	1	1	0	1	1	1	1	0	1	1	1	1	1	1	1	1	1	1	1	1	1	1	1	1	1	1	1	1	1
129-CDC	ST69	China	1994	1	1	1	1	1	1	0	1	1	1	0	0	0	1	0	1	1	1	1	0	1	1	1	1	0	1	1	1	1	1	1	1	1	1	1	1	1	1	1	1	1	1	1	1	1	1
4070-CDC	ST69	China	1994	1	1	1	1	1	1	0	1	1	1	0	0	0	1	0	1	1	1	1	0	1	1	1	1	0	1	1	1	1	1	1	1	1	1	1	1	1	1	1	1	1	1	1	1	1	1
EL2327	ST69	China	1994	1	1	1	1	1	1	0	1	1	1	0	0	0	1	1	1	1	1	1	0	1	1	1	1	0	1	1	1	1	1	1	1	1	1	1	1	1	1	1	1	1	1	1	1	1	1
EL2329	ST69	China	1994	1	1	1	1	1	1	0	1	1	1	0	0	0	1	1	1	1	1	1	0	1	1	1	1	0	1	1	1	1	1	1	1	1	1	1	1	1	1	1	1	1	1	1	1	1	1
EL2335	ST69	China	1994	1	1	1	1	1	1	0	1	1	1	0	0	0	1	1	1	1	1	1	0	1	1	1	1	0	1	1	1	1	1	1	1	1	1	1	1	1	1	1	1	1	1	1	1	1	1
EL2344	ST69	China	1994	1	1	1	1	1	1	0	1	1	1	0	0	0	1	1	1	1	1	1	0	1	1	1	1	0	1	1	1	1	1	1	1	1	1	1	1	1	1	1	1	1	1	1	1	1	1
EL2347	ST69	China	1994	1	1	1	1	1	1	0	1	1	1	0	0	0	1	1	1	1	1	1	0	1	1	1	1	0	1	1	1	1	1	1	1	1	1	1	1	1	1	1	1	1	1	1	1	1	1
EL2348	ST69	China	1994	1	1	1	1	1	1	0	1	1	1	0	0	0	1	1	1	1	1	1	0	1	1	1	1	0	1	1	1	1	1	1	1	1	1	1	1	1	1	1	1	1	1	1	1	1	1
EL2349	ST69	China	1994	1	1	1	1	1	1	0	1	1	1	0	0	0	1	1	1	1	1	1	0	1	1	1	1	0	1	1	1	1	1	1	1	1	1	1	1	1	1	1	1	1	1	1	1	1	1
EL2351	ST69	China	1994	1	1	1	1	1	1	0	1	1	1	0	0	0	1	1	1	1	1	1	0	1	1	1	1	0	1	1	1	1	1	1	1	1	1	1	1	1	1	1	1	1	1	1	1	1	1
CNRVC940034	ST69	Cote d'Ivoire	1994	1	1	1	1	1	1	0	1	1	1	0	0	0	1	1	1	1	1	1	0	1	1	1	1	0	1	1	1	1	1	1	1	1	1	1	1	1	1	1	1	1	1	1	1	1	1
CNRVC940131	ST69	Democratic Republic of the Congo	1994	1	1	1	1	1	1	0	1	1	1	0	0	0	1	1	1	1	1	1	0	1	1	1	1	0	1	1	1	1	1	1	1	1	1	1	1	1	1	1	1	1	1	1	1	1	1
CNRVC940143	ST69	Democratic Republic of the Congo	1994	1	1	1	1	1	1	0	1	1	1	0	0	0	1	1	1	1	1	1	0	1	1	1	1	0	1	1	1	1	1	1	1	1	1	1	1	1	1	1	1	1	1	1	1	1	1
CNRVC940173	ST69	Democratic Republic of the Congo	1994	1	1	1	1	1	1	0	1	1	1	0	0	0	1	1	1	1	1	1	0	1	1	1	1	0	1	1	1	1	1	1	1	1	1	1	1	1	1	1	1	1	1	1	1	1	1
863-94	Unassigned	Denmark	1994	0	0	0	0	0	1	0	1	0	0	0	0	0	1	1	1	1	1	1	0	0	1	1	1	0	0	0	0	0	0	0	0	0	0	0	0	0	0	0	0	1	1	1	1	1	1
CNRVC010015	ST69	Djibouti	1994	1	1	1	1	1	1	0	1	1	1	0	0	0	1	1	1	1	1	1	0	1	1	1	1	0	1	1	1	1	1	1	1	1	1	1	1	1	1	1	1	1	1	1	1	1	1
CNRVC010017	ST69	Djibouti	1994	1	1	1	1	1	1	0	1	1	1	0	0	0	1	1	1	1	1	1	0	1	1	1	1	0	1	1	1	1	1	1	1	1	1	1	1	1	1	1	1	1	1	1	1	1	1
CNRVC010018	ST69	Djibouti	1994	0	1	1	1	1	1	0	1	0	0	0	0	0	1	1	1	1	1	1	0	1	1	1	1	0	1	1	1	1	1	1	1	1	1	1	1	1	1	1	1	1	1	1	1	1	1
CNRVC940183	ST69	French Guiana	1994	1	1	1	1	1	1	0	1	1	1	0	0	0	1	1	1	1	1	1	0	1	1	1	1	0	1	1	1	1	1	1	1	1	1	1	1	1	1	1	1	1	1	1	1	1	1
CNRVC940103	ST69	Guinea	1994	1	1	1	1	1	1	0	1	1	1	0	0	0	1	1	1	1	1	1	0	1	1	1	1	0	1	1	1	1	1	1	1	1	1	1	1	1	1	1	1	1	1	1	1	1	1
CNRVC940109	ST69	Guinea	1994	1	1	1	1	1	1	0	1	1	1	0	0	0	1	1	1	1	1	1	0	1	1	1	1	0	1	1	1	1	1	1	1	1	1	1	1	1	1	1	1	1	1	1	1	1	1
CNRVC940128	ST69	Guinea	1994	1	1	1	1	1	1	0	1	1	1	0	0	0	1	1	1	1	1	1	0	1	1	1	1	0	1	1	1	1	1	1	1	1	1	1	1	1	1	1	1	1	1	1	1	1	1
CNRVC940141	ST69	Guinea	1994	1	1	1	1	1	1	0	1	1	1	0	0	0	1	1	1	1	1	1	0	1	1	1	1	0	1	1	1	1	1	1	1	1	1	1	1	1	1	1	1	1	1	1	1	1	1
FC1817	ST69	India	1994	1	1	1	1	1	1	0	1	1	1	0	0	0	1	1	1	1	1	1	0	1	1	1	1	0	1	1	1	1	1	1	1	1	1	1	1	1	1	1	1	1	1	1	1	1	1
FC1817_2	ST69	India	1994	1	1	1	1	1	1	0	1	1	1	0	0	0	1	1	1	1	1	1	0	1	1	1	1	0	1	1	1	1	1	1	1	1	1	1	1	1	1	1	1	1	1	1	1	1	1
MDO_487	ST69	India	1994	1	1	1	1	1	1	0	1	1	1	0	0	0	1	1	1	1	1	1	0	1	1	1	1	0	1	1	1	1	1	1	1	1	1	1	1	1	1	1	1	1	1	1	1	1	1
MO_1947	ST69	India	1994	1	1	1	1	1	1	0	1	1	1	0	0	0	1	1	1	1	1	1	0	0	1	1	1	0	1	1	1	1	1	1	1	1	1	1	1	1	1	1	1	1	1	1	1	1	1
MO_1972	ST69	India	1994	1	1	1	1	1	1	0	1	1	1	0	0	0	1	1	1	1	1	1	0	1	1	1	1	0	1	1	1	1	1	1	1	1	1	1	1	1	1	1	1	1	1	1	1	1	1
MO_292	ST69	India	1994	1	1	1	1	1	1	0	1	1	1	0	0	0	1	1	1	1	1	1	0	0	0	1	1	0	1	1	1	1	1	1	1	1	1	1	1	1	1	1	1	1	1	1	1	1	1
MO_488	ST69	India	1994	1	1	1	1	1	1	0	1	1	1	0	0	0	1	1	1	1	1	1	0	1	1	1	1	0	1	1	1	1	1	1	1	1	1	1	1	1	1	1	1	1	1	1	1	1	1
MO_494	ST69	India	1994	1	1	1	1	1	1	0	1	1	1	0	0	0	1	1	1	1	1	1	0	1	1	1	1	0	1	1	1	1	1	1	1	1	1	1	1	1	1	1	1	1	1	1	1	1	1
MO_503	ST69	India	1994	1	1	1	1	1	1	0	1	1	1	0	0	0	1	1	1	1	1	1	0	1	1	1	1	0	1	1	1	1	1	1	1	1	1	1	1	1	1	1	1	1	1	1	1	1	1
NPO_537	ST69	India	1994	1	1	1	1	1	1	0	1	1	1	0	0	0	1	1	1	1	1	1	0	1	1	1	1	0	1	1	1	1	1	1	1	1	1	1	1	1	1	1	1	1	1	1	1	1	1
CNRVC150230	ST69	Italy	1994	1	1	1	1	1	1	0	1	1	1	0	0	0	1	1	1	1	1	1	0	1	1	1	1	0	1	1	1	1	1	1	1	1	1	1	1	1	1	1	1	1	1	1	1	1	1
658-94	Unassigned	Korea	1994	0	0	0	0	0	1	0	1	0	0	0	0	0	1	1	1	1	1	1	0	1	1	1	1	0	0	0	0	0	0	0	0	0	0	0	0	0	0	0	0	1	1	1	1	1	1
CNRVC940142	ST69	Liberia	1994	1	1	1	1	1	1	0	1	1	1	0	0	0	1	1	1	1	1	1	0	1	1	1	1	0	1	1	1	1	1	1	1	1	1	1	1	1	1	1	1	1	1	1	1	1	1
CNRVC940147	ST69	Liberia	1994	1	1	1	1	1	1	0	1	1	1	0	0	0	1	1	1	1	1	1	0	1	1	1	1	0	1	1	1	1	1	1	1	1	1	1	1	1	1	1	1	1	1	1	1	1	1
CNRVC940162	ST69	Liberia	1994	1	1	1	1	1	1	0	1	1	1	0	0	0	1	1	1	1	1	1	0	1	1	1	1	0	1	1	1	1	1	1	1	1	1	1	1	1	1	1	1	1	1	1	1	1	1
CNRVC940164	ST69	Liberia	1994	1	1	1	1	1	1	0	1	1	1	0	0	0	1	1	1	1	1	1	0	1	1	1	1	0	1	1	1	1	1	1	1	1	1	1	1	1	1	1	1	1	1	1	1	1	1
CNRVC940165	ST69	Liberia	1994	1	1	1	1	1	1	0	1	1	1	0	0	0	1	1	1	1	1	1	0	1	1	1	1	0	1	1	1	1	1	1	1	1	1	1	1	1	1	1	1	1	1	1	1	1	1
54267	ST69	Mexico	1994	1	1	1	1	1	1	0	1	1	1	0	0	0	1	1	1	1	1	1	0	1	1	1	1	0	1	1	1	1	1	1	1	1	1	1	1	1	1	1	1	1	1	1	1	1	1
54328	ST69	Mexico	1994	1	1	1	1	1	1	0	1	1	1	0	0	0	1	1	1	1	1	1	0	1	1	1	1	0	1	1	1	1	1	1	1	1	1	1	1	1	1	1	1	1	1	1	1	1	1
87406	ST69	Mexico	1994	1	1	1	1	1	1	0	1	1	1	0	0	0	1	0	1	1	1	1	0	1	1	1	1	0	1	1	1	1	1	1	1	1	1	1	1	1	1	1	1	1	1	1	1	1	1
CNRVC940137	ST69	Morocco	1994	1	1	1	1	1	1	0	1	1	1	0	0	0	1	1	1	1	1	1	0	1	1	1	1	0	1	1	1	1	1	1	1	1	1	1	1	1	1	1	1	1	1	1	1	1	1
CNRVC940179	ST69	Morocco	1994	1	1	1	1	1	1	0	1	1	1	0	0	0	1	1	1	1	1	1	0	1	1	1	1	0	1	1	1	1	1	1	1	1	1	1	1	1	1	1	1	1	1	1	1	1	1
CNRVC940180	ST69	Morocco	1994	1	1	1	1	1	1	0	1	1	1	0	0	0	1	1	1	1	1	1	0	1	1	1	1	0	1	1	1	1	1	1	1	1	1	1	1	1	1	1	1	1	1	1	1	1	1
MYA01	ST69	Myanmar	1994	1	1	1	1	1	1	0	1	1	1	0	0	0	1	1	1	1	1	1	0	1	1	1	1	0	1	1	1	1	1	1	1	1	1	1	1	1	1	1	1	1	1	1	1	1	1
MYA03	ST69	Myanmar	1994	1	1	1	1	1	1	0	1	1	1	0	0	0	1	1	1	1	1	1	0	1	1	1	1	0	1	1	1	1	1	1	1	1	1	1	1	1	1	1	1	1	1	1	1	1	1
CNRVC940135	ST69	Nepal	1994	1	1	1	1	1	1	0	1	1	1	0	0	0	1	1	1	1	1	1	0	1	1	1	1	0	1	1	1	1	1	1	1	1	1	1	1	1	1	1	1	1	1	1	1	1	1
CNRVC940190	ST69	Niger	1994	1	1	1	1	1	1	0	1	1	1	0	0	0	1	1	1	1	1	1	0	1	1	1	1	0	1	1	1	1	1	1	1	1	1	1	1	1	1	1	1	1	1	1	1	1	1
Gaz11	ST69	Palestine	1994	1	1	1	1	1	1	0	1	1	1	0	0	0	1	0	1	1	1	1	0	0	0	1	1	0	1	1	1	1	1	1	1	1	1	1	1	1	1	1	1	1	1	1	1	1	1
Gaz2	ST69	Palestine	1994	1	1	1	1	1	1	0	1	1	1	0	0	0	1	0	1	1	1	1	0	1	1	1	1	0	1	1	1	1	1	1	1	1	1	1	1	1	1	1	1	1	1	1	1	1	1
Gaz21	ST69	Palestine	1994	1	1	1	1	1	1	0	1	1	1	0	0	0	1	0	1	1	1	1	0	1	1	1	1	0	1	1	1	1	1	1	1	1	1	1	1	1	1	1	1	1	1	1	1	1	1
1587	ST748	Peru	1994	0	0	0	0	0	1	0	1	0	0	0	0	0	1	1	1	1	1	1	0	1	1	1	1	0	0	0	0	0	0	0	0	0	0	0	0	0	0	0	0	1	1	1	1	1	1
CNRVC150219	ST69	Romania	1994	1	1	1	1	1	1	0	1	1	1	0	0	0	1	1	1	1	1	1	0	1	1	1	1	0	1	1	1	1	1	1	1	1	1	1	1	1	1	1	1	1	1	1	1	1	1
CNRVC150226	ST69	Senegal	1994	1	1	1	1	1	1	0	1	1	1	0	0	0	1	1	1	1	1	1	0	1	1	1	1	0	1	1	1	1	1	1	1	1	1	1	1	1	1	1	1	1	1	1	1	1	1
CNRVC940066	ST69	Somalia	1994	1	1	1	1	1	1	0	1	1	1	0	0	0	1	1	1	1	1	1	0	1	1	1	1	0	1	1	1	1	1	1	1	1	1	1	1	1	1	1	1	1	1	1	1	1	1
22135	ST69	Thailand	1994	1	1	1	1	1	1	0	1	1	1	0	0	0	1	1	1	1	1	1	0	1	1	1	1	0	1	1	1	1	1	1	1	1	1	1	1	1	1	1	1	1	1	1	1	1	1
22136	ST69	Thailand	1994	1	1	1	1	1	1	0	1	1	1	0	0	0	1	1	1	1	1	1	0	1	1	1	1	0	1	1	1	1	1	1	1	1	1	1	1	1	1	1	1	1	1	1	1	1	1
22138	ST69	Thailand	1994	1	1	1	1	1	1	0	1	1	1	0	0	0	1	1	1	1	1	1	0	1	1	1	1	0	1	1	1	1	1	1	1	1	1	1	1	1	1	1	1	1	1	1	1	1	1
22137	Unassigned	Thailand	1994	1	1	1	1	1	1	0	1	1	1	0	0	0	1	1	1	1	1	1	0	1	1	1	1	0	1	1	1	1	1	1	1	1	1	1	1	1	1	1	1	1	1	1	1	1	1
RKI-ZBS2-CH218	ST69	Turkey	1994	1	1	1	1	1	1	0	1	1	1	0	0	0	1	1	1	1	1	1	0	1	1	1	1	0	1	1	1	1	1	1	1	1	1	1	1	1	1	1	1	1	1	1	1	1	1
RKI-ZBS2-CH234	ST69	Turkey	1994	1	1	1	1	1	1	0	1	1	1	0	0	0	1	1	1	1	1	1	0	1	1	1	1	0	1	1	1	1	1	1	1	1	1	1	1	1	1	1	1	1	1	1	1	1	1
CNRVC950002	ST69	Angola	1995	1	1	1	1	1	1	0	1	1	1	0	0	0	1	1	1	1	1	1	0	1	1	1	1	0	1	1	1	1	1	1	1	1	1	1	1	1	1	1	1	1	1	1	1	1	1
CNRVC950007	ST69	Angola	1995	1	1	1	1	1	1	0	1	1	1	0	0	0	1	1	1	1	1	1	0	1	1	1	1	0	1	1	1	1	1	1	1	1	1	1	1	1	1	1	1	1	1	1	1	1	1
TUC_Me3	ST729	Argentina	1995	1	1	1	1	1	1	0	1	0	0	0	0	0	1	1	1	1	1	1	0	1	1	1	1	0	1	1	1	1	1	0	1	1	1	1	1	1	1	1	1	1	1	1	1	1	1
TUC_T12550	ST738	Argentina	1995	0	0	0	0	0	1	0	1	0	0	0	0	0	1	1	1	1	1	1	0	1	1	1	1	0	0	0	0	0	0	0	0	0	0	0	0	0	0	0	0	1	1	1	1	1	1
CCBT0084	Unassigned	Argentina	1995	0	0	0	0	0	1	0	1	0	0	0	0	0	1	1	1	1	1	1	0	0	1	1	1	0	0	0	0	0	0	0	0	0	0	0	0	0	0	0	0	1	1	1	1	1	1
352-95	Unassigned	Brazil	1995	0	0	0	0	0	1	0	1	0	0	0	0	0	1	1	1	1	1	1	0	1	1	1	1	0	0	0	0	0	0	0	0	0	0	0	0	0	0	0	0	1	1	1	1	1	1
366-95	Unassigned	Brazil	1995	0	0	0	0	0	1	0	1	0	0	0	0	0	1	1	1	1	1	1	0	0	1	1	1	0	0	0	0	0	0	0	0	0	0	0	0	0	0	0	0	1	1	1	1	1	1
CNRVC950700	ST69	Burkina Faso	1995	1	1	1	1	1	1	0	1	1	1	0	0	0	1	1	1	1	1	1	0	1	1	1	1	0	1	1	1	1	1	1	1	1	1	1	1	1	1	1	1	1	1	1	1	1	1
CNRVC950702	ST69	Burkina Faso	1995	1	1	1	1	1	1	0	1	1	1	0	0	0	1	1	1	1	1	1	0	1	1	1	1	0	1	1	1	1	1	1	1	1	1	1	1	1	1	1	1	1	1	1	1	1	1
CNRVC950801	ST69	Burkina Faso	1995	1	1	1	1	1	1	0	1	1	1	0	0	0	1	1	1	1	1	1	0	1	1	1	1	0	1	1	1	1	1	1	1	1	1	1	1	1	1	1	1	1	1	1	1	1	1
CNRVC950806	ST69	Burkina Faso	1995	1	1	1	1	1	1	0	1	1	1	0	0	0	1	1	1	1	1	1	0	1	1	1	1	0	1	1	1	1	1	1	1	1	1	1	1	1	1	1	1	1	1	1	1	1	1
CNRVC950011	ST69	Cameroon	1995	1	1	1	1	1	1	0	1	1	1	0	0	0	1	1	1	1	1	1	0	1	1	1	1	0	1	1	1	1	1	1	1	1	1	1	1	1	1	1	1	1	1	1	1	1	1
2657-CDC	ST69	China	1995	1	1	1	1	1	1	0	1	1	1	0	0	0	1	0	1	1	1	1	0	1	1	1	1	0	1	1	1	1	1	1	1	1	1	1	1	1	1	1	1	1	1	1	1	1	1
CNRVC950753	ST69	Cote d'Ivoire	1995	1	1	1	1	1	1	0	1	1	1	0	0	0	1	1	1	1	1	1	0	1	1	1	1	0	1	1	1	1	1	1	1	1	1	1	1	1	1	1	1	1	1	1	1	1	1
CNRVC950755	ST69	Cote d'Ivoire	1995	1	1	1	1	1	1	0	1	1	1	0	0	0	1	1	1	1	1	1	0	1	1	1	1	0	1	1	1	1	1	1	1	1	1	1	1	1	1	1	1	1	1	1	1	1	1
CNRVC950756	ST69	Cote d'Ivoire	1995	1	1	1	1	1	1	0	1	1	1	0	0	0	1	1	1	1	1	1	0	1	1	1	1	0	1	1	1	1	1	1	1	1	1	1	1	1	1	1	1	1	1	1	1	1	1
CNRVC950758	ST69	Cote d'Ivoire	1995	1	1	1	1	1	1	0	1	1	1	0	0	0	1	1	1	1	1	1	0	1	1	1	1	0	1	1	1	1	1	1	1	1	1	1	1	1	1	1	1	1	1	1	1	1	1
CNRVC950693	ST69	Democratic Republic of the Congo	1995	1	1	1	1	1	1	0	1	1	1	0	0	0	1	1	1	1	1	1	0	1	1	1	1	0	1	1	1	1	1	1	1	1	1	1	1	1	1	1	1	1	1	1	1	1	1
CNRVC950694	ST69	Democratic Republic of the Congo	1995	1	1	1	1	1	1	0	1	1	1	0	0	0	1	1	1	1	1	1	0	1	1	1	1	0	1	1	1	1	1	1	1	1	1	1	1	1	1	1	1	1	1	1	1	1	1
CNRVC950695	ST69	Democratic Republic of the Congo	1995	1	1	1	1	1	1	0	1	1	1	0	0	0	1	1	1	1	1	1	0	1	1	1	1	0	1	1	1	1	1	1	1	1	1	1	1	1	1	1	1	1	1	1	1	1	1
CNRVC950746	ST69	Democratic Republic of the Congo	1995	1	1	1	1	1	1	0	1	1	1	0	0	0	1	1	1	1	1	1	0	1	1	1	1	0	1	1	1	1	1	1	1	1	1	1	1	1	1	1	1	1	1	1	1	1	1
372-95	Unassigned	Denmark	1995	0	0	0	0	0	1	0	1	0	0	0	0	0	1	1	1	1	1	1	0	1	1	1	1	0	0	0	0	0	0	0	0	0	0	0	0	0	0	0	0	1	1	1	1	1	1
CNRVC950014	ST69	Ecuador	1995	1	1	1	1	1	1	0	1	1	1	0	0	0	1	1	1	1	1	1	0	1	1	1	1	0	1	1	1	1	1	1	1	1	1	1	1	1	1	1	1	1	1	1	1	1	1
626-95	Unassigned	Germany	1995	0	0	0	0	0	1	0	1	0	0	0	0	0	1	0	1	1	1	1	0	0	1	1	1	0	0	0	0	0	0	0	0	0	0	0	0	0	0	0	0	1	1	1	1	1	1
CNRVC950699	ST69	Guinea	1995	1	1	1	1	1	1	0	1	1	1	0	0	0	1	1	1	1	1	1	0	1	1	1	1	0	1	1	1	1	1	1	1	1	1	1	1	1	1	1	1	1	1	1	1	1	1
CNRVC950723	ST69	Guinea	1995	1	1	1	1	1	1	0	1	1	1	0	0	0	1	1	1	1	1	1	0	1	1	1	1	0	1	1	1	1	1	1	1	1	1	1	1	1	1	1	1	1	1	1	1	1	1
CNRVC950724	ST69	Guinea	1995	1	1	1	1	1	1	0	1	1	1	0	0	0	1	1	1	1	1	1	0	1	1	1	1	0	1	1	1	1	1	1	1	1	1	1	1	1	1	1	1	1	1	1	1	1	1
AM_17	ST69	India	1995	1	1	1	1	1	1	0	1	1	1	0	0	0	1	1	1	1	1	1	0	1	1	1	1	0	1	1	1	1	1	1	1	1	1	1	1	1	1	1	1	1	1	1	1	1	1
AM_21	ST69	India	1995	1	1	1	1	1	1	0	1	1	1	0	0	0	1	1	1	1	1	1	0	1	1	1	1	0	1	1	1	1	1	1	1	1	1	1	1	1	1	1	1	1	1	1	1	1	1
AM_22	ST69	India	1995	1	1	1	1	1	1	0	1	1	1	0	0	0	1	1	1	1	1	1	0	1	1	1	1	0	1	1	1	1	1	1	1	1	1	1	1	1	1	1	1	1	1	1	1	1	1
AM_28	ST69	India	1995	1	1	1	1	1	1	0	1	1	1	0	0	0	1	1	1	1	1	1	0	1	1	1	1	0	1	1	1	1	1	1	1	1	1	1	1	1	1	1	1	1	1	1	1	1	1
AM_54	ST69	India	1995	1	1	1	1	1	1	0	1	1	1	0	0	0	1	1	1	1	1	1	0	1	1	1	1	0	1	1	1	1	1	1	1	1	1	1	1	1	1	1	1	1	1	1	1	1	1
AM_55	ST69	India	1995	1	1	1	1	1	1	0	1	1	1	0	0	0	1	1	1	1	1	1	0	1	1	1	1	0	1	1	1	1	1	1	1	1	1	1	1	1	1	1	1	1	1	1	1	1	1
AM_56	ST69	India	1995	1	1	1	1	1	1	0	1	1	1	0	0	0	1	1	1	1	1	1	0	1	1	1	1	0	1	1	1	1	1	1	1	1	1	1	1	1	1	1	1	1	1	1	1	1	1
AM_64	ST69	India	1995	1	1	1	1	1	1	0	1	1	1	0	0	0	1	1	1	1	1	1	0	1	1	1	1	0	1	1	1	1	1	1	1	1	1	1	1	1	1	1	1	1	1	1	1	1	1
AM_66	ST69	India	1995	0	1	1	1	1	1	0	1	0	0	0	0	0	1	1	1	1	1	1	0	1	1	1	1	0	1	1	1	1	1	1	1	1	1	1	1	1	1	1	1	1	1	1	1	1	1
AM_67	ST69	India	1995	1	1	1	1	1	1	0	1	1	1	0	0	0	1	1	1	1	1	1	0	1	1	1	1	0	1	1	1	1	1	1	1	1	1	1	1	1	1	1	1	1	1	1	1	1	1
263-95	Unassigned	Indonesia	1995	0	0	0	0	0	1	0	1	0	0	0	0	0	1	1	1	1	1	1	0	1	1	1	1	0	0	0	0	0	0	0	0	0	0	0	0	0	0	0	0	1	1	1	1	1	1
CNRVC950792	ST69	Iraq	1995	1	1	1	1	1	1	0	1	1	1	0	0	0	1	1	1	1	1	1	0	1	1	1	1	0	1	1	1	1	1	1	1	1	1	1	1	1	1	1	1	1	1	1	1	1	1
CNRVC950798	ST69	Iraq	1995	1	1	1	1	1	1	0	1	1	1	0	0	0	1	1	1	1	1	1	0	1	1	1	1	0	1	1	1	1	1	1	1	1	1	1	1	1	1	1	1	1	1	1	1	1	1
CNRVC950800	ST69	Iraq	1995	1	1	1	1	1	1	0	1	1	1	0	0	0	1	1	1	1	1	1	0	1	1	1	1	0	1	1	1	1	1	1	1	1	1	1	1	1	1	1	1	1	1	1	1	1	1
1311-95	Unassigned	Korea	1995	0	0	0	0	0	1	0	1	0	0	0	0	1	1	1	1	1	1	1	0	0	1	1	1	0	0	0	0	0	0	0	0	0	0	0	0	0	0	0	0	1	1	1	1	1	1
CNRVC950728	ST69	Liberia	1995	1	1	1	1	1	1	0	1	1	1	0	0	0	1	1	1	1	1	1	0	1	1	1	1	0	1	1	1	1	1	1	1	1	1	1	1	1	1	1	1	1	1	1	1	1	1
CNRVC950730	ST69	Liberia	1995	1	1	1	1	1	1	0	1	1	1	0	0	0	1	1	1	1	1	1	0	1	1	1	1	0	1	1	1	1	1	1	1	1	1	1	1	1	1	1	1	1	1	1	1	1	1
CNRVC950707	ST69	Mali	1995	1	1	1	1	1	1	0	1	1	1	0	0	0	1	1	1	1	1	1	0	1	1	1	1	0	1	1	1	1	1	1	1	1	1	1	1	1	1	1	1	1	1	1	1	1	1
CNRVC950708	ST69	Mali	1995	1	1	1	1	1	1	0	1	1	1	0	0	0	1	1	1	1	1	1	0	1	1	1	1	0	1	1	1	1	1	1	1	1	1	1	1	1	1	1	1	1	1	1	1	1	1
60452	ST69	Mexico	1995	1	1	1	1	1	1	0	1	1	1	0	0	0	1	1	1	1	1	1	0	1	1	1	1	0	1	1	1	1	1	1	1	1	1	1	1	1	1	1	1	1	1	1	1	1	1
60483	ST69	Mexico	1995	1	1	1	1	1	1	0	1	1	1	0	0	0	1	1	1	1	1	1	0	1	1	1	1	0	1	1	1	1	1	1	1	1	1	1	1	1	1	1	1	1	1	1	1	1	1
87409	ST69	Mexico	1995	1	1	1	1	1	1	0	1	1	1	0	0	0	1	0	1	1	1	1	0	1	1	1	1	0	1	1	1	1	1	1	1	1	1	1	1	1	1	1	1	1	1	1	1	1	1
97639_1	ST73	Mexico	1995	1	1	1	1	1	1	0	1	1	1	0	0	0	1	1	1	1	1	1	0	0	0	0	1	0	1	1	1	1	1	1	1	1	1	1	1	1	1	1	1	1	1	1	1	1	1
CNRVC950759	ST69	Niger	1995	1	1	1	1	1	1	0	1	1	1	0	0	0	1	1	1	1	1	1	0	1	1	1	1	0	1	1	1	1	1	1	1	1	1	1	1	1	1	1	1	1	1	1	1	1	1
CP1046	ST69	Peru	1995	0	1	1	1	1	1	0	1	0	0	0	0	0	1	1	1	1	1	1	0	1	1	1	1	0	1	1	1	1	1	1	1	1	1	1	1	1	1	1	1	1	1	1	1	1	1
CP1047	ST69	Peru	1995	1	1	1	1	1	1	0	1	1	1	0	0	0	1	1	1	1	1	1	0	1	1	1	1	0	1	1	1	1	1	1	1	1	1	1	1	1	1	1	1	1	1	1	1	1	1
CNRVC950712	ST69	Sierra Leone	1995	1	1	1	1	1	1	0	1	1	1	0	0	0	1	1	1	1	1	1	0	1	1	1	1	0	1	1	1	1	1	1	1	1	1	1	1	1	1	1	1	1	1	1	1	1	1
297-95	ST163	Thailand	1995	0	0	0	0	0	1	0	1	0	0	0	0	0	1	1	1	1	1	1	0	1	1	1	1	0	0	0	0	0	0	0	0	0	0	0	0	0	0	0	0	1	1	1	1	1	1
4110	ST69	Viet Nam	1995	1	0	0	0	0	1	0	1	1	1	0	0	0	1	1	1	1	1	1	0	1	1	1	1	0	1	1	0	0	1	0	1	1	0	0	0	1	0	0	1	1	1	1	1	1	1
CCBT0003	ST69	Argentina	1996	1	1	1	1	1	1	0	1	1	1	0	0	0	1	1	1	1	1	1	0	1	1	1	1	0	1	1	1	1	1	1	1	1	1	1	1	1	1	1	1	1	1	1	1	1	1
CCBT0012	ST69	Argentina	1996	1	1	1	1	1	1	0	1	1	1	0	0	0	1	1	1	1	1	1	0	1	1	1	1	0	1	1	1	1	1	1	1	1	1	1	1	1	1	1	1	1	1	1	1	1	1
CCBT0016	ST69	Argentina	1996	1	1	1	1	1	1	0	1	1	1	0	0	0	1	1	1	1	1	1	0	1	1	1	1	0	1	1	1	1	1	1	1	1	1	1	1	1	1	1	1	1	1	1	1	1	1
CCBT0041	ST69	Argentina	1996	1	1	1	1	1	1	0	1	1	1	0	0	0	1	1	1	1	1	1	0	1	1	1	1	0	1	1	1	1	1	1	1	1	1	1	1	1	1	1	1	1	1	1	1	1	1
CCBT0046	ST69	Argentina	1996	1	1	1	1	1	1	0	1	1	1	0	0	0	1	1	1	1	1	1	0	1	1	1	1	0	1	1	1	1	1	1	1	1	1	1	1	1	1	1	1	1	1	1	1	1	1
CCBT0047	ST69	Argentina	1996	1	1	1	1	1	1	0	1	1	1	0	0	0	1	1	1	1	1	1	0	1	1	1	1	0	1	1	1	1	1	1	1	1	1	1	1	1	1	1	1	1	1	1	1	1	1
CCBT0048	ST69	Argentina	1996	1	1	1	1	1	1	0	1	1	1	0	0	0	1	1	1	1	1	1	0	1	1	1	1	0	1	1	1	1	1	1	1	1	1	1	1	1	1	1	1	1	1	1	1	1	1
CCBT0049	ST69	Argentina	1996	1	1	1	1	1	1	0	1	1	1	0	0	0	1	1	1	1	1	1	0	1	1	1	1	0	1	1	1	1	1	1	1	1	1	1	1	1	1	1	1	1	1	1	1	1	1
CCBT0050	ST69	Argentina	1996	1	1	1	1	1	1	0	1	1	1	0	0	0	1	1	1	1	1	1	0	1	1	1	1	0	1	1	1	1	1	1	1	1	1	1	1	1	1	1	1	1	1	1	1	1	1
CCBT0051	ST69	Argentina	1996	1	1	1	1	1	1	0	1	1	1	0	0	0	1	1	1	1	1	1	0	1	1	1	1	0	1	1	1	1	1	1	1	1	1	1	1	1	1	1	1	1	1	1	1	1	1
857	ST1550	Bangladesh	1996	0	0	0	0	0	1	0	1	0	0	0	0	0	1	1	1	1	1	1	0	0	1	1	1	0	0	0	0	0	0	0	0	0	0	0	0	0	0	0	0	1	1	1	1	1	1
CNRVC960246	ST69	Cameroon	1996	1	1	1	1	1	1	0	1	1	1	0	0	0	1	1	1	1	1	1	0	1	1	1	1	0	1	1	1	1	1	1	1	1	1	1	1	1	1	1	1	1	1	1	1	1	1
CNRVC960293	ST69	Cameroon	1996	1	1	1	1	1	1	0	1	1	1	0	0	0	1	1	1	1	1	1	0	1	1	1	1	0	1	1	1	1	1	1	1	1	1	1	1	1	1	1	1	1	1	1	1	1	1
CNRVC960228	ST69	Chad	1996	1	1	1	1	1	1	0	1	1	1	0	0	0	1	1	1	1	1	1	0	1	1	1	1	0	1	1	1	1	1	1	1	1	1	1	1	1	1	1	1	1	1	1	1	1	1
CNRVC960234	ST69	Chad	1996	1	1	1	1	1	1	0	1	1	1	0	0	0	1	1	1	1	1	1	0	1	1	1	1	0	1	1	1	1	1	1	1	1	1	1	1	1	1	1	1	1	1	1	1	1	1
CNRVC960243	ST69	Chad	1996	1	1	1	1	1	1	0	1	1	1	0	0	0	1	1	1	1	1	1	0	1	1	1	1	0	1	1	1	1	1	1	1	1	1	1	1	1	1	1	1	1	1	1	1	1	1
CNRVC960265	ST69	Chad	1996	1	1	1	1	1	1	0	1	1	1	0	0	0	1	1	1	1	1	1	0	1	1	1	1	0	1	1	1	1	1	1	1	1	1	1	1	1	1	1	1	1	1	1	1	1	1
CNRVC960273	ST69	Chad	1996	1	1	1	1	1	1	0	1	1	1	0	0	0	1	1	1	1	1	1	0	1	1	1	1	0	1	1	1	1	1	1	1	1	1	1	1	1	1	1	1	1	1	1	1	1	1
2530-CDC	ST69	China	1996	1	1	1	1	1	1	0	1	1	1	0	0	0	1	1	1	1	1	1	0	1	1	1	1	0	1	1	1	1	1	1	1	1	1	1	1	1	1	1	1	1	1	1	1	1	1
EL2390	ST69	China	1996	0	1	1	1	1	1	0	1	1	1	0	0	0	1	1	1	1	1	1	0	1	1	1	1	0	1	1	1	1	1	1	1	1	1	1	1	1	1	1	1	1	1	1	1	1	1
EL2391	ST69	China	1996	1	1	1	1	1	1	0	1	1	1	0	0	0	1	1	1	1	1	1	0	1	1	1	1	0	1	1	1	1	1	1	1	1	1	1	1	1	1	1	1	1	1	1	1	1	1
EL2392	ST69	China	1996	1	1	1	1	1	1	0	1	1	1	0	0	0	1	1	1	1	1	1	0	0	1	1	1	0	1	1	1	1	1	1	1	1	1	1	1	1	1	1	1	1	1	1	1	1	1
EL2393	ST69	China	1996	1	1	1	1	1	1	0	1	1	1	0	0	0	1	1	1	1	1	1	0	1	1	1	1	0	1	1	1	1	1	1	1	1	1	1	1	1	1	1	1	1	1	1	1	1	1
EL2395	ST69	China	1996	1	1	1	1	1	1	0	1	1	1	0	0	0	1	1	1	1	1	1	0	1	1	1	1	0	1	1	1	1	1	1	1	1	1	1	1	1	1	1	1	1	1	1	1	1	1
EL2396	ST69	China	1996	1	1	1	1	1	1	0	1	1	1	0	0	0	1	1	1	1	1	1	0	1	1	1	1	0	1	1	1	1	1	1	1	1	1	1	1	1	1	1	1	1	1	1	1	1	1
EL2405	ST69	China	1996	1	1	1	1	1	1	0	1	1	1	0	0	0	1	1	1	1	1	1	0	1	1	1	1	0	1	1	1	1	1	1	1	1	1	1	1	1	1	1	1	1	1	1	1	1	1
EL2398	Unassigned	China	1996	0	0	0	0	0	1	0	1	0	0	0	0	0	1	1	1	1	1	1	0	1	1	1	1	0	0	0	0	0	0	0	0	0	0	0	0	0	0	0	0	1	1	1	1	1	1
EL2403	Unassigned	China	1996	0	0	0	0	0	1	0	1	0	0	0	0	0	1	1	1	1	1	1	0	0	1	1	1	0	0	0	0	0	0	0	0	0	0	0	0	0	0	0	0	1	1	1	1	1	1
CNRVC960118	ST69	Democratic Republic of the Congo	1996	1	1	1	1	1	1	0	1	1	1	0	0	0	1	1	1	1	1	1	0	1	1	1	1	0	1	1	1	1	1	1	1	1	1	1	1	1	1	1	1	1	1	1	1	1	1
CNRVC960124	ST69	Democratic Republic of the Congo	1996	1	1	1	1	1	1	0	1	1	1	0	0	0	1	1	1	1	1	1	0	1	1	1	1	0	1	1	1	1	1	1	1	1	1	1	1	1	1	1	1	1	1	1	1	1	1
CNRVC960127	ST69	Democratic Republic of the Congo	1996	1	1	1	1	1	1	0	1	1	1	0	0	0	1	1	1	1	1	1	0	1	1	1	1	0	1	1	1	1	1	1	1	1	1	1	1	1	1	1	1	1	1	1	1	1	1
CNRVC960218	ST69	Democratic Republic of the Congo	1996	1	1	1	1	1	1	0	1	1	1	0	0	0	1	1	1	1	1	1	0	1	1	1	1	0	1	1	1	1	1	1	1	1	1	1	1	1	1	1	1	1	1	1	1	1	1
CNRVC960308	ST69	Democratic Republic of the Congo	1996	1	1	1	1	1	1	0	1	1	1	0	0	0	1	1	1	1	1	1	0	1	1	1	1	0	1	1	1	1	1	1	1	1	1	1	1	1	1	1	1	1	1	1	1	1	1
AM_205	ST69	India	1996	1	1	1	1	1	1	0	1	1	1	0	0	0	1	1	1	1	1	1	0	0	1	1	1	0	1	1	1	1	1	1	1	1	1	1	1	1	1	1	1	1	1	1	1	1	1
AM_206	ST69	India	1996	1	1	1	1	1	1	0	1	1	1	0	0	0	1	1	1	1	1	1	0	1	1	1	1	0	1	1	1	1	1	1	1	1	1	1	1	1	1	1	1	1	1	1	1	1	1
AM_217	ST69	India	1996	1	1	1	1	1	1	0	1	1	1	0	0	0	1	1	1	1	1	1	0	1	1	1	1	0	1	1	1	1	1	1	1	1	1	1	1	1	1	1	1	1	1	1	1	1	1
AM_221	ST69	India	1996	1	1	1	1	1	1	0	1	1	1	0	0	0	1	1	1	1	1	1	0	1	1	1	1	0	1	1	1	1	1	1	1	1	1	1	1	1	1	1	1	1	1	1	1	1	1
AM_231	ST69	India	1996	1	1	1	1	1	1	0	1	1	1	0	0	0	1	1	1	1	1	1	0	1	1	1	1	0	1	1	1	1	1	1	1	1	1	1	1	1	1	1	1	1	1	1	1	1	1
AM_233	ST69	India	1996	1	1	1	1	1	1	0	1	1	1	0	0	0	1	1	1	1	1	1	0	1	1	1	1	0	1	1	1	1	1	1	1	1	1	1	1	1	1	1	1	1	1	1	1	1	1
AM_236	ST69	India	1996	1	1	1	1	1	1	0	1	1	1	0	0	0	1	1	1	1	1	1	0	1	1	1	1	0	1	1	1	1	1	1	1	1	1	1	1	1	1	1	1	1	1	1	1	1	1
AM_238	ST69	India	1996	1	1	1	1	1	1	0	1	1	1	0	0	0	1	1	1	1	1	1	0	1	1	1	1	0	1	1	1	1	1	1	1	1	1	1	1	1	1	1	1	1	1	1	1	1	1
AM_239	ST69	India	1996	1	1	1	1	1	1	0	1	1	1	0	0	0	1	1	1	1	1	1	0	1	1	1	1	0	1	1	1	1	1	1	1	1	1	1	1	1	1	1	1	1	1	1	1	1	1
AM_240	ST69	India	1996	1	1	1	1	1	1	0	1	1	1	0	0	0	1	1	1	1	1	1	0	0	1	1	1	0	1	1	1	1	1	1	1	1	1	1	1	1	1	1	1	1	1	1	1	1	1
366-96	Unassigned	Japan	1996	1	1	1	1	1	1	0	1	1	1	0	0	0	1	1	1	1	1	1	0	1	1	1	1	0	1	1	1	1	1	1	1	1	1	1	1	1	1	1	1	1	1	1	1	1	1
CNRVC960223	ST69	Liberia	1996	1	1	1	1	1	1	0	1	1	1	0	0	0	1	1	1	1	1	1	0	1	1	1	1	0	1	1	1	1	1	1	1	1	1	1	1	1	1	1	1	1	1	1	1	1	1
CNRVC960250	ST69	Mali	1996	1	1	1	1	1	1	0	1	1	1	0	0	0	1	1	1	1	1	1	0	1	1	1	1	0	1	1	1	1	1	1	1	1	1	1	1	1	1	1	1	1	1	1	1	1	1
CNRVC960260	ST69	Mauritania	1996	1	1	1	1	1	1	0	1	1	1	0	0	0	1	1	1	1	1	1	0	1	1	1	1	0	1	1	1	1	1	1	1	1	1	1	1	1	1	1	1	1	1	1	1	1	1
CNRVC960263	ST69	Mauritania	1996	1	1	1	1	1	1	0	1	1	1	0	0	0	1	1	1	1	1	1	0	1	1	1	1	0	1	1	1	1	1	1	1	1	1	1	1	1	1	1	1	1	1	1	1	1	1
93154	ST73	Mexico	1996	1	1	1	1	1	1	0	1	1	1	0	0	0	1	1	1	1	1	1	0	0	0	0	1	0	1	1	1	1	1	1	1	1	1	1	1	1	1	1	1	1	1	1	1	1	1
CNRVC960003	ST69	Niger	1996	1	1	1	1	1	1	0	1	1	1	0	0	0	1	1	1	1	1	1	0	1	1	1	1	0	1	1	1	1	1	1	1	1	1	1	1	1	1	1	1	1	1	1	1	1	1
CNRVC960028	ST69	Nigeria	1996	1	1	1	1	1	1	0	1	1	1	0	0	0	1	1	1	1	1	1	0	1	1	1	1	0	1	1	1	1	1	1	1	1	1	1	1	1	1	1	1	1	1	1	1	1	1
CNRVC960252	ST69	Nigeria	1996	1	1	1	1	1	1	0	1	1	1	0	0	0	1	1	1	1	1	1	0	1	1	1	1	0	1	1	1	1	1	1	1	1	1	1	1	1	1	1	1	1	1	1	1	1	1
CNRVC960258	ST69	Nigeria	1996	1	1	1	1	1	1	0	1	1	1	0	0	0	1	1	1	1	1	1	0	1	1	1	1	0	1	1	1	1	1	1	1	1	1	1	1	1	1	1	1	1	1	1	1	1	1
CNRVC960271	ST69	Nigeria	1996	1	1	1	1	1	1	0	1	1	1	0	0	0	1	1	1	1	1	1	0	1	1	1	1	0	1	1	1	1	1	1	1	1	1	1	1	1	1	1	1	1	1	1	1	1	1
CNRVC960254	Unassigned	Nigeria	1996	1	1	1	1	1	1	0	1	1	1	0	0	0	1	1	1	1	1	1	0	1	1	1	1	0	1	1	1	1	1	1	1	1	1	1	1	1	1	1	1	1	1	1	1	1	1
CNRVC960299	ST69	Rwanda	1996	1	1	1	1	1	1	0	1	1	1	0	0	0	1	1	1	1	1	1	0	1	1	1	1	0	1	1	1	1	1	1	1	1	1	1	1	1	1	1	1	1	1	1	1	1	1
CNRVC960312	ST69	Rwanda	1996	1	1	1	1	1	1	0	1	1	1	0	0	0	1	1	1	1	1	1	0	1	1	1	1	0	1	1	1	1	1	1	1	1	1	1	1	1	1	1	1	1	1	1	1	1	1
CNRVC960317	ST69	Rwanda	1996	1	1	1	1	1	1	0	1	1	1	0	0	0	1	1	1	1	1	1	0	1	1	1	1	0	1	1	1	1	1	1	1	1	1	1	1	1	1	1	1	1	1	1	1	1	1
CNRVC960328	ST69	Rwanda	1996	1	1	1	1	1	1	0	1	1	1	0	0	0	1	1	1	1	1	1	0	1	1	1	1	0	1	1	1	1	1	1	1	1	1	1	1	1	1	1	1	1	1	1	1	1	1
CNRVC960329	ST69	Rwanda	1996	1	1	1	1	1	1	0	1	1	1	0	0	0	1	1	1	1	1	1	0	1	1	1	1	0	1	1	1	1	1	1	1	1	1	1	1	1	1	1	1	1	1	1	1	1	1
CNRVC960018	ST69	Senegal	1996	1	1	1	1	1	1	0	1	1	1	0	0	0	1	1	1	1	1	1	0	1	1	1	1	0	1	1	1	1	1	1	1	1	1	1	1	1	1	1	1	1	1	1	1	1	1
CNRVC960023	ST69	Senegal	1996	1	1	1	1	1	1	0	1	1	1	0	0	0	1	1	1	1	1	1	0	1	1	1	1	0	1	1	1	1	1	1	1	1	1	1	1	1	1	1	1	1	1	1	1	1	1
CNRVC960031	ST69	Senegal	1996	1	1	1	1	1	1	0	1	1	1	0	0	0	1	1	1	1	1	1	0	1	1	1	1	0	1	1	1	1	1	1	1	1	1	1	1	1	1	1	1	1	1	1	1	1	1
CNRVC960122	ST69	Senegal	1996	1	1	1	1	1	1	0	1	1	1	0	0	0	1	1	1	1	1	1	0	1	1	1	1	0	1	1	1	1	1	1	1	1	1	1	1	1	1	1	1	1	1	1	1	1	1
CNRVC960272	ST69	Senegal	1996	1	1	1	1	1	1	0	1	1	1	0	0	0	1	1	1	1	1	1	0	1	1	1	1	0	1	1	1	1	1	1	1	1	1	1	1	1	1	1	1	1	1	1	1	1	1
CNRVC960318	ST69	Senegal	1996	1	1	1	1	1	1	0	1	1	1	0	0	0	1	1	1	1	1	1	0	1	1	1	1	0	1	1	1	1	1	1	1	1	1	1	1	1	1	1	1	1	1	1	1	1	1
CNRVC960321	ST69	Senegal	1996	1	1	1	1	1	1	0	1	1	1	0	0	0	1	1	1	1	1	1	0	1	1	1	1	0	1	1	1	1	1	1	1	1	1	1	1	1	1	1	1	1	1	1	1	1	1
CNRVC960324	ST69	Senegal	1996	1	1	1	1	1	1	0	1	1	1	0	0	0	1	1	1	1	1	1	0	1	1	1	1	0	1	1	1	1	1	1	1	1	1	1	1	1	1	1	1	1	1	1	1	1	1
CNRVC960327	ST69	Senegal	1996	1	1	1	1	1	1	0	1	1	1	0	0	0	1	1	1	1	1	1	0	1	1	1	1	0	1	1	1	1	1	1	1	1	1	1	1	1	1	1	1	1	1	1	1	1	1
CNRVC960142	ST69	Sudan	1996	1	1	1	1	1	1	0	1	1	1	0	0	0	1	1	1	1	1	1	0	1	1	1	1	0	1	1	1	1	1	1	1	1	1	1	1	1	1	1	1	1	1	1	1	1	1
CNRVC960276	ST69	Sudan	1996	1	1	1	1	1	1	0	1	1	1	0	0	0	1	1	1	1	1	1	0	1	1	1	1	0	1	1	1	1	1	1	1	1	1	1	1	1	1	1	1	1	1	1	1	1	1
1234-96	Unassigned	Thailand	1996	0	0	0	0	0	1	0	1	0	0	0	0	1	1	1	1	0	1	1	0	0	1	0	1	0	0	0	0	0	0	0	0	0	0	0	0	0	0	0	0	1	1	1	1	1	1
280_02	ST69	Zambia	1996	1	1	1	1	1	1	0	1	1	1	0	0	0	1	1	1	1	1	1	0	1	1	1	1	0	1	1	1	1	1	1	1	1	1	1	1	1	1	1	1	1	1	1	1	1	1
329_02	ST69	Zambia	1996	1	1	1	1	1	1	0	1	1	1	0	0	0	1	1	1	1	1	1	0	1	1	1	1	0	1	1	1	1	1	1	1	1	1	1	1	1	1	1	1	1	1	1	1	1	1
354_02	ST69	Zambia	1996	1	1	1	1	1	1	0	1	1	1	0	0	0	1	0	1	1	1	1	0	1	1	1	1	0	1	1	1	1	1	1	1	1	1	1	1	1	1	1	1	1	1	1	1	1	1
F3397	ST69	Zambia_Republic of South Africa	1996	1	0	1	1	1	1	0	1	1	1	0	0	0	1	1	1	1	1	1	0	1	1	1	1	0	1	1	1	1	1	1	1	1	0	0	1	1	1	1	1	1	1	1	1	1	1
F3403	ST69	Zambia_Republic of South Africa	1996	0	1	1	1	1	1	0	1	0	0	0	0	0	1	1	1	1	1	1	0	1	1	1	1	0	1	1	1	1	1	1	1	1	1	1	1	1	1	1	1	1	1	1	1	1	1
CCBT0001	ST69	Argentina	1997	1	1	1	1	1	1	0	1	1	1	0	0	0	1	1	1	1	1	1	0	1	1	1	1	0	1	1	1	1	1	1	1	1	1	1	1	1	1	1	1	1	1	1	1	1	1
CCBT0002	ST69	Argentina	1997	1	1	1	1	1	1	0	1	1	1	0	0	0	1	1	1	1	1	1	0	1	1	1	1	0	1	1	1	1	1	1	1	1	1	1	1	1	1	1	1	1	1	1	1	1	1
CCBT0004	ST69	Argentina	1997	1	1	1	1	1	1	0	1	1	1	0	0	0	1	1	1	1	1	1	0	1	1	1	1	0	1	1	1	1	1	1	1	1	1	1	1	1	1	1	1	1	1	1	1	1	1
CCBT0005	ST69	Argentina	1997	1	1	1	1	1	1	0	1	1	1	0	0	0	1	1	1	1	1	1	0	1	1	1	1	0	1	1	1	1	1	1	1	1	1	1	1	1	1	1	1	1	1	1	1	1	1
CCBT0006	ST69	Argentina	1997	0	1	1	1	1	1	0	1	0	0	0	0	0	1	1	1	1	1	1	0	1	1	1	1	0	1	1	1	1	1	1	1	1	1	1	1	1	1	1	1	1	1	1	1	1	1
CCBT0009	ST69	Argentina	1997	1	1	1	1	1	1	0	1	1	1	0	0	0	1	1	1	1	1	1	0	1	1	1	1	0	1	1	1	1	1	1	1	1	1	1	1	1	1	1	1	1	1	1	1	1	1
CCBT0010	ST69	Argentina	1997	0	1	1	1	1	1	0	1	0	0	0	0	0	1	1	1	1	1	1	0	1	1	1	1	0	1	1	1	1	1	1	1	1	1	1	1	1	1	1	1	1	1	1	1	1	1
CCBT0013	ST69	Argentina	1997	0	1	1	1	1	1	0	1	0	0	0	0	0	1	1	1	1	1	1	0	1	1	1	1	0	1	1	1	1	1	1	1	1	1	1	1	1	1	1	1	1	1	1	1	1	1
CCBT0014	ST69	Argentina	1997	0	1	1	1	1	1	0	1	0	0	0	0	0	1	1	1	1	1	1	0	1	1	1	1	0	1	1	1	1	1	1	1	1	1	1	1	1	1	1	1	1	1	1	1	1	1
CCBT0015	ST69	Argentina	1997	1	1	1	1	1	1	0	1	1	1	0	0	0	1	1	1	1	1	1	0	1	1	1	1	0	1	1	1	1	1	1	1	1	1	1	1	1	1	1	1	1	1	1	1	1	1
B017	ST69	Bangladesh	1997	1	1	1	1	1	1	0	1	1	1	0	0	0	1	1	1	1	1	1	0	1	1	1	1	0	1	1	1	1	1	1	1	1	1	1	1	1	1	1	1	1	1	1	1	1	1
B02	ST69	Bangladesh	1997	1	1	1	1	1	1	0	1	1	1	0	0	0	1	1	1	1	1	1	0	1	1	1	1	0	1	1	1	1	1	1	1	1	1	1	1	1	1	1	1	1	1	1	1	1	1
CNRVC970147	ST69	Benin	1997	1	1	1	1	1	1	0	1	1	1	0	0	0	1	1	1	1	1	1	0	1	1	1	1	0	1	1	1	1	1	1	1	1	1	1	1	1	1	1	1	1	1	1	1	1	1
CNRVC970152	ST69	Benin	1997	1	1	1	1	1	1	0	1	1	1	0	0	0	1	1	1	1	1	1	0	1	1	1	1	0	1	1	1	1	1	1	1	1	1	1	1	1	1	1	1	1	1	1	1	1	1
CNRVC970056	ST69	Burundi	1997	1	1	1	1	1	1	0	1	1	1	0	0	0	1	1	1	1	1	1	0	1	1	1	1	0	1	1	1	1	1	1	1	1	1	1	1	1	1	1	1	1	1	1	1	1	1
CNRVC970014	ST69	Cameroon	1997	1	1	1	1	1	1	0	1	1	1	0	0	0	1	1	1	1	1	1	0	1	1	1	1	0	1	1	1	1	1	1	1	1	1	1	1	1	1	1	1	1	1	1	1	1	1
CNRVC970019	ST69	Cameroon	1997	1	1	1	1	1	1	0	1	1	1	0	0	0	1	1	1	1	1	1	0	1	1	1	1	0	1	1	1	1	1	1	1	1	1	1	1	1	1	1	1	1	1	1	1	1	1
CNRVC970022	ST69	Cameroon	1997	1	1	1	1	1	1	0	1	1	1	0	0	0	1	1	1	1	1	1	0	1	1	1	1	0	1	1	1	1	1	1	1	1	1	1	1	1	1	1	1	1	1	1	1	1	1
CNRVC970024	ST69	Cameroon	1997	1	1	1	1	1	1	0	1	1	1	0	0	0	1	1	1	1	1	1	0	1	1	1	1	0	1	1	1	1	1	1	1	1	1	1	1	1	1	1	1	1	1	1	1	1	1
CNRVC970036	ST69	Cameroon	1997	1	1	1	1	1	1	0	1	1	1	0	0	0	1	1	1	1	1	1	0	1	1	1	1	0	1	1	1	1	1	1	1	1	1	1	1	1	1	1	1	1	1	1	1	1	1
CNRVC980021	ST69	Cameroon	1997	1	1	1	1	1	1	0	1	1	1	0	0	0	1	1	1	1	1	1	0	1	1	1	1	0	1	1	1	1	1	1	1	1	1	1	1	1	1	1	1	1	1	1	1	1	1
CNRVC980022	ST69	Cameroon	1997	1	1	1	1	1	1	0	1	1	1	0	0	0	1	1	1	1	1	1	0	1	1	1	1	0	1	1	1	1	1	1	1	1	1	1	1	1	1	1	1	1	1	1	1	1	1
CNRVC970075	ST69	Central African Republic	1997	1	1	1	1	1	1	0	1	1	1	0	0	0	1	1	1	1	1	1	0	1	1	1	1	0	1	1	1	1	1	1	1	1	1	1	1	1	1	1	1	1	1	1	1	1	1
CNRVC970079	ST69	Central African Republic	1997	1	1	1	1	1	1	0	1	1	1	0	0	0	1	1	1	1	1	1	0	1	1	1	1	0	1	1	1	1	1	1	1	1	1	1	1	1	1	1	1	1	1	1	1	1	1
CNRVC970108	ST69	Central African Republic	1997	1	1	1	1	1	1	0	1	1	1	0	0	0	1	1	1	1	1	1	0	1	1	1	1	0	1	1	1	1	1	1	1	1	1	1	1	1	1	1	1	1	1	1	1	1	1
CNRVC970109	ST69	Central African Republic	1997	1	1	1	1	1	1	0	1	1	1	0	0	0	1	1	1	1	1	1	0	1	1	1	1	0	1	1	1	1	1	1	1	1	1	1	1	1	1	1	1	1	1	1	1	1	1
CNRVC970110	ST69	Central African Republic	1997	1	1	1	1	1	1	0	1	1	1	0	0	0	1	1	1	1	1	1	0	1	1	1	1	0	1	1	1	1	1	1	1	1	1	1	1	1	1	1	1	1	1	1	1	1	1
CNRVC970112	ST69	Central African Republic	1997	1	1	1	1	1	1	0	1	1	1	0	0	0	1	1	1	1	1	1	0	1	1	1	1	0	1	1	1	1	1	1	1	1	1	1	1	1	1	1	1	1	1	1	1	1	1
CNRVC970123	ST69	Central African Republic	1997	1	1	1	1	1	1	0	1	1	1	0	0	0	1	1	1	1	1	1	0	1	1	1	1	0	1	1	1	1	1	1	1	1	1	1	1	1	1	1	1	1	1	1	1	1	1
CNRVC970125	ST69	Central African Republic	1997	1	1	1	1	1	1	0	1	1	1	0	0	0	1	1	1	1	1	1	0	1	1	1	1	0	1	1	1	1	1	1	1	1	1	1	1	1	1	1	1	1	1	1	1	1	1
CNRVC970126	ST69	Central African Republic	1997	1	1	1	1	1	1	0	1	1	1	0	0	0	1	1	1	1	1	1	0	1	1	1	1	0	1	1	1	1	1	1	1	1	1	1	1	1	1	1	1	1	1	1	1	1	1
CNRVC970127	ST69	Central African Republic	1997	1	1	1	1	1	1	0	1	1	1	0	0	0	1	1	1	1	1	1	0	1	1	1	1	0	1	1	1	1	1	1	1	1	1	1	1	1	1	1	1	1	1	1	1	1	1
1627-CDC	ST69	China	1997	1	1	1	1	1	1	0	1	1	1	0	0	0	1	0	1	1	1	1	0	1	1	1	1	0	1	1	1	1	1	1	1	1	1	1	1	1	1	1	1	1	1	1	1	1	1
YN97083	ST69	China	1997	1	1	1	1	1	1	0	1	1	1	0	0	0	1	1	1	1	1	1	0	1	1	1	1	0	1	1	1	1	1	1	1	1	1	1	1	1	1	1	1	1	1	1	1	1	1
CNRVC970004	ST69	Democratic Republic of the Congo	1997	1	1	1	1	1	1	0	1	1	1	0	0	0	1	1	1	1	1	1	0	1	1	1	1	0	1	1	1	1	1	1	1	1	1	1	1	1	1	1	1	1	1	1	1	1	1
CNRVC970007	ST69	Democratic Republic of the Congo	1997	1	1	1	1	1	1	0	1	1	1	0	0	0	1	1	1	1	1	1	0	1	1	1	1	0	1	1	1	1	1	1	1	1	1	1	1	1	1	1	1	1	1	1	1	1	1
CNRVC970027	ST69	Democratic Republic of the Congo	1997	1	1	1	1	1	1	0	1	1	1	0	0	0	1	1	1	1	1	1	0	1	1	1	1	0	1	1	1	1	1	1	1	1	1	1	1	1	1	1	1	1	1	1	1	1	1
CNRVC970028	ST69	Democratic Republic of the Congo	1997	1	1	1	1	1	1	0	1	1	1	0	0	0	1	1	1	1	1	1	0	1	1	1	1	0	1	1	1	1	1	1	1	1	1	1	1	1	1	1	1	1	1	1	1	1	1
CNRVC970058	ST69	Democratic Republic of the Congo	1997	1	1	1	1	1	1	0	1	1	1	0	0	0	1	1	1	1	1	1	0	1	1	1	1	0	1	1	1	1	1	1	1	1	1	1	1	1	1	1	1	1	1	1	1	1	1
CNRVC970064	ST69	Democratic Republic of the Congo	1997	1	1	1	1	1	1	0	1	1	1	0	0	0	1	1	1	1	1	1	0	1	1	1	1	0	1	1	1	1	1	1	1	1	1	1	1	1	1	1	1	1	1	1	1	1	1
CNRVC970113	ST69	Democratic Republic of the Congo	1997	1	1	1	1	1	1	0	1	1	1	0	0	0	1	1	1	1	1	1	0	1	1	1	1	0	1	1	1	1	1	1	1	1	1	1	1	1	1	1	1	1	1	1	1	1	1
CNRVC970135	ST69	Democratic Republic of the Congo	1997	1	1	1	1	1	1	0	1	1	1	0	0	0	1	1	1	1	1	1	0	1	1	1	1	0	1	1	1	1	1	1	1	1	1	1	1	1	1	1	1	1	1	1	1	1	1
CNRVC970174	ST69	Democratic Republic of the Congo	1997	1	1	1	1	1	1	0	1	1	1	0	0	0	1	1	1	1	1	1	0	1	1	1	1	0	1	1	1	1	1	1	1	1	1	1	1	1	1	1	1	1	1	1	1	1	1
CNRVC970176	ST69	Democratic Republic of the Congo	1997	1	1	1	1	1	1	0	1	1	1	0	0	0	1	1	1	1	1	1	0	1	1	1	1	0	1	1	1	1	1	1	1	1	1	1	1	1	1	1	1	1	1	1	1	1	1
CNRVC970175	ST69	Djibouti	1997	1	1	1	1	1	1	0	1	1	1	0	0	0	1	1	1	1	1	1	0	1	1	1	1	0	1	1	1	1	1	1	1	1	1	1	1	1	1	1	1	1	1	1	1	1	1
CNRVC970177	ST69	Djibouti	1997	1	1	1	1	1	1	0	1	1	1	0	0	0	1	1	1	1	1	1	0	1	1	1	1	0	1	1	1	1	1	1	1	1	1	1	1	1	1	1	1	1	1	1	1	1	1
CNRVC980158	ST69	Djibouti	1997	1	1	1	1	1	1	0	1	1	1	0	0	0	1	1	1	1	1	1	0	1	1	1	1	0	1	1	1	1	1	1	1	1	1	1	1	1	1	1	1	1	1	1	1	1	1
CNRVC970170	ST69	Gabon	1997	1	1	1	1	1	1	0	1	1	1	0	0	0	1	1	1	1	1	1	0	1	1	1	1	0	1	1	1	1	1	1	1	1	1	1	1	1	1	1	1	1	1	1	1	1	1
F5144	ST69	Guinea Bissau	1997	1	1	1	1	1	1	0	1	1	1	0	0	0	1	1	1	1	1	1	0	1	1	1	1	0	1	1	1	1	1	1	1	1	1	1	1	1	1	1	1	1	1	1	1	1	1
AM_260	ST69	India	1997	1	1	1	1	1	1	0	1	1	1	0	0	0	1	1	1	1	1	1	0	1	1	1	1	0	1	1	1	1	1	1	1	1	1	1	1	1	1	1	1	1	1	1	1	1	1
AM_263	ST69	India	1997	1	1	1	1	1	1	0	1	1	1	0	0	0	1	1	1	1	1	1	0	1	1	1	1	0	1	1	1	1	1	1	1	1	1	1	1	1	1	1	1	1	1	1	1	1	1
AM_267	ST69	India	1997	1	1	1	1	1	1	0	1	1	1	0	0	0	1	1	1	1	1	1	0	1	1	1	1	0	1	1	1	1	1	1	1	1	1	1	1	1	1	1	1	1	1	1	1	1	1
AM_268	ST69	India	1997	1	1	1	1	1	1	0	1	1	1	0	0	0	1	1	1	1	1	1	0	1	1	1	1	0	1	1	1	1	1	1	1	1	1	1	1	1	1	1	1	1	1	1	1	1	1
AM_269	ST69	India	1997	1	1	1	1	1	1	0	1	1	1	0	0	0	1	1	1	1	1	1	0	1	1	1	1	0	1	1	1	1	1	1	1	1	1	1	1	1	1	1	1	1	1	1	1	1	1
AM_272	ST69	India	1997	1	1	1	1	1	1	0	1	1	1	0	0	0	1	1	1	1	1	1	0	1	1	1	1	0	1	1	1	1	1	1	1	1	1	1	1	1	1	1	1	1	1	1	1	1	1
AM_273	ST69	India	1997	1	1	1	1	1	1	0	1	1	1	0	0	0	1	1	1	1	1	1	0	1	1	1	1	0	1	1	1	1	1	1	1	1	1	1	1	1	1	1	1	1	1	1	1	1	1
AM_274	ST69	India	1997	1	1	1	1	1	1	0	1	1	1	0	0	0	1	1	1	1	1	1	0	1	1	1	1	0	1	1	1	1	1	1	1	1	1	1	1	1	1	1	1	1	1	1	1	1	1
AM_276	ST69	India	1997	1	1	1	1	1	1	0	1	1	1	0	0	0	1	1	1	1	1	1	0	1	1	1	1	0	1	1	1	1	1	1	1	1	1	1	1	1	1	1	1	1	1	1	1	1	1
AM_278	ST69	India	1997	1	1	1	1	1	1	0	1	1	1	0	0	0	1	1	1	1	1	1	0	1	1	1	1	0	1	1	1	1	1	1	1	1	1	1	1	1	1	1	1	1	1	1	1	1	1
V060002	ST69	Indonesia	1997	1	1	1	1	1	1	0	1	1	1	0	0	0	1	1	1	1	1	1	0	1	1	1	1	0	1	1	1	1	1	1	1	1	1	1	1	1	1	1	1	1	1	1	1	1	1
F5096	ST69	Malawi	1997	1	1	1	1	1	1	0	1	1	1	0	0	0	1	1	1	1	1	1	0	1	1	1	1	0	1	1	1	1	1	1	1	1	1	0	1	1	1	1	1	1	1	1	1	1	1
F5097	ST69	Malawi	1997	1	1	1	1	1	1	0	1	1	1	0	0	0	1	1	1	1	1	1	0	1	1	1	1	0	1	1	1	1	1	1	1	1	1	1	1	1	1	1	1	1	1	1	1	1	1
95430	ST69	Mexico	1997	1	1	1	1	1	1	0	1	1	1	0	0	0	1	0	1	1	1	1	0	1	1	1	1	0	1	1	1	1	1	1	1	1	1	1	1	1	1	1	1	1	1	1	1	1	1
95409	ST73	Mexico	1997	1	1	1	1	1	1	0	1	1	1	0	0	0	1	1	1	1	1	1	0	0	0	0	1	0	1	1	1	1	1	1	1	1	1	1	1	1	1	1	1	1	1	1	1	1	1
95412	ST73	Mexico	1997	1	1	1	1	1	1	0	1	1	1	0	0	0	1	1	1	1	1	1	0	0	0	0	1	0	1	1	1	1	1	1	1	1	1	1	1	1	1	1	1	1	1	1	1	1	1
Mex15	ST73	Mexico	1997	1	1	1	1	1	1	0	1	1	1	0	0	0	1	1	1	1	1	1	0	0	0	0	1	0	1	1	1	1	1	1	1	1	1	1	1	1	1	1	1	1	1	1	1	1	1
Mex16	ST73	Mexico	1997	1	1	1	1	1	1	0	1	1	1	0	0	0	1	1	1	1	1	1	0	0	0	0	1	0	1	1	1	1	1	1	1	1	1	1	1	1	1	1	1	1	1	1	1	1	1
F5149	ST69	Mozambique	1997	1	1	1	1	1	1	0	1	1	1	0	0	0	1	1	1	1	1	1	0	1	1	1	1	0	1	1	1	1	1	1	1	1	1	1	1	1	1	1	1	1	1	1	1	1	1
F4169	ST69	Nigeria	1997	1	1	1	1	1	1	0	1	1	1	0	0	0	1	1	1	1	1	1	0	1	1	1	1	0	1	1	1	1	1	1	1	1	1	1	1	1	1	1	1	1	1	1	1	1	1
F4170	ST69	Nigeria	1997	1	1	1	1	1	1	0	1	1	1	0	0	0	1	1	1	1	1	1	0	1	1	1	1	0	1	1	1	1	1	1	1	1	1	0	1	1	1	1	1	1	1	1	1	1	1
756-97	Unassigned	Peru	1997	0	0	0	0	0	1	0	1	0	0	0	0	0	1	1	1	1	1	1	0	1	1	1	1	0	0	0	0	0	0	0	0	0	0	0	0	0	0	0	0	1	1	1	1	1	1
I-1263	Unassigned	Russia	1997	1	1	1	1	1	1	0	1	1	1	0	0	0	1	1	1	1	1	1	0	1	1	1	1	0	1	1	1	1	1	1	1	1	1	1	1	1	1	1	1	1	1	1	1	1	1
CNRVC970053	ST69	Somalia	1997	1	1	1	1	1	1	0	1	1	1	0	0	0	1	1	1	1	1	1	0	1	1	1	1	0	1	1	1	1	1	1	1	1	1	1	1	1	1	1	1	1	1	1	1	1	1
F3835	ST69	Tanzania	1997	1	1	1	1	1	1	0	1	1	1	0	0	0	1	1	1	1	1	1	0	1	1	1	1	0	1	1	1	1	1	1	1	1	1	1	1	1	1	1	1	1	1	1	1	1	1
177_03	ST69	Zambia	1997	1	1	1	1	1	1	0	1	1	1	0	0	0	1	1	1	1	1	1	0	1	1	1	1	0	1	1	1	1	1	1	1	1	1	1	1	1	1	1	1	1	1	1	1	1	1
20_03	ST69	Zambia	1997	1	1	1	1	1	1	0	1	1	1	0	0	0	1	1	1	1	1	1	0	1	1	1	1	0	1	1	1	1	1	1	1	1	1	1	1	1	1	1	1	1	1	1	1	1	1
330_02	ST69	Zambia	1997	0	1	1	1	1	1	0	1	0	0	0	0	0	1	1	1	1	1	1	0	1	1	1	1	0	1	1	1	1	1	1	1	1	1	1	1	1	1	1	1	1	1	1	1	1	1
TUC_T522	ST738	Argentina	1998	0	0	0	0	0	1	0	1	0	0	0	0	0	1	1	1	1	1	1	0	1	1	1	1	0	0	0	0	0	0	0	0	0	0	0	0	0	0	0	0	1	1	1	1	1	1
CCBT0497	ST75	Argentina	1998	1	1	1	1	1	1	0	1	1	1	0	0	0	1	1	1	1	1	1	0	1	1	1	1	0	1	1	1	1	1	1	1	1	1	1	1	1	1	1	1	1	1	1	1	1	1
TUC_T717	Unassigned	Argentina	1998	0	0	0	0	0	1	0	1	0	0	0	0	0	1	1	1	1	1	1	0	1	1	1	1	0	0	0	0	0	0	0	0	0	0	0	0	0	0	0	0	1	1	1	1	1	1
CNRVC980359	ST69	Burkina Faso	1998	1	1	1	1	1	1	0	1	1	1	0	0	0	1	1	1	1	1	1	0	1	1	1	1	0	1	1	1	1	1	1	1	1	1	1	1	1	1	1	1	1	1	1	1	1	1
CNRVC980360	ST69	Burkina Faso	1998	1	1	1	1	1	1	0	1	1	1	0	0	0	1	1	1	1	1	1	0	1	1	1	1	0	1	1	1	1	1	1	1	1	1	1	1	1	1	1	1	1	1	1	1	1	1
CNRVC980060	ST69	Cameroon	1998	1	1	1	1	1	1	0	1	1	1	0	0	0	1	1	1	1	1	1	0	1	1	1	1	0	1	1	1	1	1	1	1	1	1	1	1	1	1	1	1	1	1	1	1	1	1
CNRVC980061	ST69	Cameroon	1998	1	1	1	1	1	1	0	1	1	1	0	0	0	1	1	1	1	1	1	0	1	1	1	1	0	1	1	1	1	1	1	1	1	1	1	1	1	1	1	1	1	1	1	1	1	1
CNRVC980323	ST69	Cameroon	1998	1	1	1	1	1	1	0	1	1	1	0	0	0	1	1	1	1	1	1	0	1	1	1	1	0	1	1	1	1	1	1	1	1	1	1	1	1	1	1	1	1	1	1	1	1	1
CNRVC980328	ST69	Cameroon	1998	1	1	1	1	1	1	0	1	1	1	0	0	0	1	1	1	1	1	1	0	1	1	1	1	0	1	1	1	1	1	1	1	1	1	1	1	1	1	1	1	1	1	1	1	1	1
CNRVC980395	ST69	Cameroon	1998	1	1	1	1	1	1	0	1	1	1	0	0	0	1	1	1	1	1	1	0	1	1	1	1	0	1	1	1	1	1	1	1	1	1	1	1	1	1	1	1	1	1	1	1	1	1
CNRVC980396	ST69	Cameroon	1998	1	1	1	1	1	1	0	1	1	1	0	0	0	1	1	1	1	1	1	0	1	1	1	1	0	1	1	1	1	1	1	1	1	1	1	1	1	1	1	1	1	1	1	1	1	1
CNRVC980397	ST69	Cameroon	1998	1	1	1	1	1	1	0	1	1	1	0	0	0	1	1	1	1	1	1	0	1	1	1	1	0	1	1	1	1	1	1	1	1	1	1	1	1	1	1	1	1	1	1	1	1	1
CNRVC980398	ST69	Cameroon	1998	1	1	1	1	1	1	0	1	1	1	0	0	0	1	1	1	1	1	1	0	1	1	1	1	0	1	1	1	1	1	1	1	1	1	1	1	1	1	1	1	1	1	1	1	1	1
CNRVC980374	ST69	Chad	1998	1	1	1	1	1	1	0	1	1	1	0	0	0	1	1	1	1	1	1	0	1	1	1	1	0	1	1	1	1	1	1	1	1	1	1	1	1	1	1	1	1	1	1	1	1	1
1909-CDC	ST69	China	1998	1	1	1	1	1	1	0	1	1	1	0	0	0	1	0	1	1	1	1	0	1	1	1	1	0	1	1	1	1	1	1	1	1	1	1	1	1	1	1	1	1	1	1	1	1	1
2605-CDC	ST69	China	1998	1	1	1	1	1	1	0	1	1	1	0	0	0	1	0	1	1	1	1	0	1	1	1	1	0	1	1	1	1	1	1	1	1	1	1	1	1	1	1	1	1	1	1	1	1	1
936-CDC	ST69	China	1998	1	1	1	1	1	1	0	1	1	1	0	0	0	1	0	1	1	1	1	0	0	1	1	1	0	1	1	1	1	1	1	1	1	1	1	1	1	1	1	1	1	1	1	1	1	1
JX1998-1306-1-CDC	ST69	China	1998	1	1	1	1	1	1	0	1	1	1	0	0	0	1	0	1	1	1	1	0	1	1	1	1	0	1	1	1	1	1	1	1	1	1	1	1	1	1	1	1	1	1	1	1	1	1
SC1998_098-1-CDC	ST69	China	1998	1	1	1	1	1	1	0	1	1	1	0	0	0	1	0	1	1	1	1	0	1	1	1	1	0	1	1	1	1	1	1	1	1	1	1	1	1	1	1	1	1	1	1	1	1	1
SC1998_242-1-CDC	ST69	China	1998	1	1	1	1	1	1	0	1	1	1	0	0	0	1	0	1	1	1	1	0	1	1	1	1	0	1	1	1	1	1	1	1	1	1	1	1	1	1	1	1	1	1	1	1	1	1
YN98296	ST69	China	1998	1	1	1	1	1	1	0	1	1	1	0	0	0	1	1	1	1	1	1	0	1	1	1	1	0	1	1	1	1	1	1	1	1	1	1	1	1	1	1	1	1	1	1	1	1	1
CNRVC980023	ST69	Comoros	1998	1	1	1	1	1	1	0	1	1	1	0	0	0	1	1	1	1	1	1	0	1	1	1	1	0	1	1	1	1	1	1	1	1	1	1	1	1	1	1	1	1	1	1	1	1	1
CNRVC980026	ST69	Comoros	1998	1	1	1	1	1	1	0	1	1	1	0	0	0	1	1	1	1	1	1	0	1	1	1	1	0	1	1	1	1	1	1	1	1	1	1	1	1	1	1	1	1	1	1	1	1	1
CNRVC980029	ST69	Comoros	1998	1	1	1	1	1	1	0	1	1	1	0	0	0	1	1	1	1	1	1	0	1	1	1	1	0	1	1	1	1	1	1	1	1	1	1	1	1	1	1	1	1	1	1	1	1	1
CNRVC980420	ST69	Cote d'Ivoire	1998	1	1	1	1	1	1	0	1	1	1	0	0	0	1	1	1	1	1	1	0	1	1	1	1	0	1	1	1	1	1	1	1	1	1	1	1	1	1	1	1	1	1	1	1	1	1
CNRVC980421	ST69	Cote d'Ivoire	1998	1	1	1	1	1	1	0	1	1	1	0	0	0	1	1	1	1	1	1	0	1	1	1	1	0	1	1	1	1	1	1	1	1	1	1	1	1	1	1	1	1	1	1	1	1	1
CNRVC150213	ST69	Ethiopia	1998	0	1	1	1	1	1	0	1	0	0	0	0	0	1	1	1	1	1	1	0	1	1	1	1	0	1	1	1	1	1	1	1	1	1	1	1	1	1	1	1	1	1	1	1	1	1
CNRVC150254	ST69	Ethiopia	1998	1	1	1	1	1	1	0	1	1	1	0	0	0	1	1	1	1	1	1	0	1	1	1	1	0	1	1	1	1	1	1	1	1	1	1	1	1	1	1	1	1	1	1	1	1	1
1188-98	ST196	Germany	1998	0	0	0	0	0	1	0	1	0	0	0	0	0	1	1	1	1	1	1	0	1	1	1	1	0	0	0	0	0	0	0	0	0	0	0	0	0	0	0	0	1	1	1	1	1	1
CNRVC980367	ST69	Guinea	1998	1	1	1	1	1	1	0	1	1	1	0	0	0	1	1	1	1	1	1	0	1	1	1	1	0	1	1	1	1	1	1	1	1	1	1	1	1	1	1	1	1	1	1	1	1	1
FC1459	ST69	India	1998	1	1	1	1	1	1	0	1	1	1	0	0	0	1	1	1	1	1	1	0	1	1	1	1	0	1	1	1	1	1	1	1	1	1	1	1	1	1	1	1	1	1	1	1	1	1
FC2273	ST69	India	1998	1	1	1	1	1	1	0	1	1	1	0	0	0	1	1	1	1	1	1	0	1	1	1	1	0	1	1	1	1	1	1	1	1	1	1	1	1	1	1	1	1	1	1	1	1	1
FC2273_2	ST69	India	1998	1	1	1	1	1	1	0	1	1	1	0	0	0	1	1	1	1	1	1	0	1	1	1	1	0	1	1	1	1	1	1	1	1	1	1	1	1	1	1	1	1	1	1	1	1	1
PG_110	ST69	India	1998	1	1	1	1	1	1	0	1	1	1	0	0	0	1	1	1	1	1	1	0	0	1	1	1	0	1	1	1	1	1	1	1	1	1	1	1	1	1	1	1	1	1	1	1	1	1
PG_138	ST69	India	1998	1	1	1	1	1	1	0	1	1	1	0	0	0	1	1	1	1	1	1	0	1	1	1	1	0	1	1	1	1	1	1	1	1	1	1	1	1	1	1	1	1	1	1	1	1	1
PG_160	ST69	India	1998	1	1	1	1	1	1	0	1	1	1	0	0	0	1	1	1	1	1	1	0	1	1	1	1	0	1	1	1	1	1	1	1	1	1	1	1	1	1	1	1	1	1	1	1	1	1
PG_175	ST69	India	1998	1	1	1	1	1	1	0	1	1	1	0	0	0	1	1	1	1	1	1	0	1	1	1	1	0	1	1	1	1	1	1	1	1	1	1	1	1	1	1	1	1	1	1	1	1	1
PG_176	ST69	India	1998	1	1	1	1	1	1	0	1	1	1	0	0	0	1	1	1	1	1	1	0	1	1	1	1	0	1	1	1	1	1	1	1	1	1	1	1	1	1	1	1	1	1	1	1	1	1
PG_177	ST69	India	1998	1	1	1	1	1	1	0	1	1	1	0	0	0	1	1	1	1	1	1	0	1	1	1	1	0	1	1	1	1	1	1	1	1	1	1	1	1	1	1	1	1	1	1	1	1	1
PG_178	ST69	India	1998	1	1	1	1	1	1	0	1	1	1	0	0	0	1	1	1	1	1	1	0	1	1	1	1	0	1	1	1	1	1	1	1	1	1	1	1	1	1	1	1	1	1	1	1	1	1
CNRVC150211	ST69	Kenya	1998	1	1	1	1	1	1	0	1	1	1	0	0	0	1	1	1	1	1	1	0	1	1	1	1	0	1	1	1	1	1	1	1	1	1	1	1	1	1	1	1	1	1	1	1	1	1
CNRVC150240	ST69	Kenya	1998	0	1	1	1	1	1	0	1	0	0	0	0	0	1	1	1	1	1	1	0	1	1	1	1	0	1	1	1	1	1	1	1	1	1	1	1	1	1	1	1	1	1	1	1	1	1
CNRVC150243	ST69	Kenya	1998	1	1	1	1	1	1	0	1	1	1	0	0	0	1	1	1	1	1	1	0	1	1	1	1	0	1	1	1	1	1	1	1	1	1	1	1	1	1	1	1	1	1	1	1	1	1
CNRVC150251	ST69	Kenya	1998	1	1	1	1	1	1	0	1	1	1	0	0	0	1	1	1	1	1	1	0	1	1	1	1	0	1	1	1	1	1	1	1	1	1	1	1	1	1	1	1	1	1	1	1	1	1
CNRVC150252	ST69	Kenya	1998	1	1	1	1	1	1	0	1	1	1	0	0	0	1	1	1	1	1	1	0	1	1	1	1	0	1	1	1	1	1	1	1	1	1	1	1	1	1	1	1	1	1	1	1	1	1
82	ST69	Mexico	1998	1	1	1	1	1	1	0	1	1	1	0	0	0	1	0	1	1	1	1	0	1	1	1	1	0	1	1	1	1	1	1	1	1	1	1	1	1	1	1	1	1	1	1	1	1	1
463-98	ST1011	Netherlands	1998	0	0	0	0	0	1	0	1	0	0	0	0	0	1	1	1	1	1	1	0	1	1	1	1	0	0	0	0	0	0	0	0	0	0	0	0	0	0	0	0	1	1	1	1	1	1
NICD_273	ST69	Republic of South Africa	1998	1	1	1	1	1	1	0	1	1	1	0	0	0	1	1	1	1	1	1	0	1	1	1	1	0	1	1	1	1	1	1	1	1	1	1	1	1	1	1	1	1	1	1	1	1	1
CNRVC980030	ST69	Republic of the Congo	1998	1	1	1	1	1	1	0	1	1	1	0	0	0	1	1	1	1	1	1	0	1	1	1	1	0	1	1	1	1	1	1	1	1	1	1	1	1	1	1	1	1	1	1	1	1	1
CNRVC980034	ST69	Republic of the Congo	1998	1	1	1	1	1	1	0	1	1	1	0	0	0	1	1	1	1	1	1	0	1	1	1	1	0	1	1	1	1	1	1	1	1	1	1	1	1	1	1	1	1	1	1	1	1	1
B9631	ST69	Rwanda	1998	1	1	1	1	1	1	0	1	1	1	0	0	0	1	1	1	1	1	1	0	1	1	1	1	0	1	1	1	1	1	1	1	1	0	1	1	1	0	1	1	1	1	1	1	1	1
B9632	ST69	Rwanda	1998	1	1	1	1	1	1	0	1	1	1	0	0	0	1	1	1	1	1	1	0	1	1	1	1	0	1	1	1	1	1	1	1	1	1	1	1	1	1	1	1	1	1	1	1	1	1
CNRVC980194	ST69	Rwanda	1998	1	1	1	1	1	1	0	1	1	1	0	0	0	1	1	1	1	1	1	0	1	1	1	1	0	1	1	1	1	1	1	1	1	1	1	1	1	1	1	1	1	1	1	1	1	1
CNRVC980195	ST69	Rwanda	1998	1	1	1	1	1	1	0	1	1	1	0	0	0	1	1	1	1	1	1	0	1	1	1	1	0	1	1	1	1	1	1	1	1	1	1	1	1	1	1	1	1	1	1	1	1	1
CNRVC980324	ST69	Rwanda	1998	1	1	1	1	1	1	0	1	1	1	0	0	0	1	1	1	1	1	1	0	1	1	1	1	0	1	1	1	1	1	1	1	1	1	1	1	1	1	1	1	1	1	1	1	1	1
CNRVC980418	ST69	Sierra Leone	1998	1	1	1	1	1	1	0	1	1	1	0	0	0	1	1	1	1	1	1	0	1	1	1	1	0	1	1	1	1	1	1	1	1	1	1	1	1	1	1	1	1	1	1	1	1	1
CNRVC980356	ST69	Sudan	1998	1	1	1	1	1	1	0	1	1	1	0	0	0	1	1	1	1	1	1	0	1	1	1	1	0	1	1	1	1	1	1	1	1	1	1	1	1	1	1	1	1	1	1	1	1	1
CNRVC980384	ST69	Sudan	1998	1	1	1	1	1	1	0	1	1	1	0	0	0	1	1	1	1	1	1	0	1	1	1	1	0	1	1	1	1	1	1	1	1	1	1	1	1	1	1	1	1	1	1	1	1	1
CNRVC150212	ST69	Tanzania	1998	1	1	1	1	1	1	0	1	1	1	0	0	0	1	1	1	1	1	1	0	1	1	1	1	0	1	1	1	1	1	1	1	1	1	1	1	1	1	1	1	1	1	1	1	1	1
CNRVC980080	ST69	Tanzania	1998	1	1	1	1	1	1	0	1	1	1	0	0	0	1	1	1	1	1	1	0	1	1	1	1	0	1	1	1	1	1	1	1	1	1	1	1	1	1	1	1	1	1	1	1	1	1
CNRVC980081	ST69	Tanzania	1998	1	1	1	1	1	1	0	1	1	1	0	0	0	1	1	1	1	1	1	0	1	1	1	1	0	1	1	1	1	1	1	1	1	1	1	1	1	1	1	1	1	1	1	1	1	1
F5332	ST69	Tanzania	1998	1	1	1	1	1	1	0	1	1	1	0	0	0	1	1	1	1	1	1	0	1	1	1	1	0	1	1	1	1	1	1	1	1	1	1	1	1	1	1	1	1	1	1	1	1	1
F5333	ST69	Tanzania	1998	1	1	1	1	1	1	0	1	1	1	0	0	0	1	1	1	1	1	1	0	1	1	1	1	0	1	1	1	1	1	1	1	1	1	1	1	1	1	1	1	1	1	1	1	1	1
CNRVC980004	ST69	Uganda	1998	1	1	1	1	1	1	0	1	1	1	0	0	0	1	1	1	1	1	1	0	1	1	1	1	0	1	1	1	1	1	1	1	1	1	1	1	1	1	1	1	1	1	1	1	1	1
CNRVC980005	ST69	Uganda	1998	1	1	1	1	1	1	0	1	1	1	0	0	0	1	1	1	1	1	1	0	1	1	1	1	0	1	1	1	1	1	1	1	1	1	1	1	1	1	1	1	1	1	1	1	1	1
RC385	Unassigned	USA	1998	0	0	0	0	0	1	0	1	0	0	0	0	0	1	1	1	1	1	1	0	0	1	1	1	0	0	0	0	0	0	0	0	0	0	0	0	0	0	0	0	1	1	1	1	1	1
F5197	ST69	Zambia	1998	1	1	1	1	1	1	0	1	1	1	0	0	0	1	1	1	1	1	1	0	1	1	1	1	0	1	1	1	1	1	1	1	1	1	1	1	1	1	1	1	1	1	1	1	1	1
F5198	ST69	Zambia	1998	1	1	1	1	1	1	0	1	1	1	0	0	0	1	1	1	1	1	1	0	1	1	1	1	0	1	1	1	1	1	1	1	1	1	1	1	1	1	1	1	1	1	1	1	1	1
CNRVC990298	ST69	Afghanistan	1999	1	1	1	1	1	1	0	1	1	1	0	0	0	1	1	1	1	1	1	0	1	1	1	1	0	1	1	1	1	1	1	1	1	1	1	1	1	1	1	1	1	1	1	1	1	1
CNRVC990299	ST69	Afghanistan	1999	1	1	1	1	1	1	0	1	1	1	0	0	0	1	1	1	1	1	1	0	1	1	1	1	0	1	1	1	1	1	1	1	1	1	1	1	1	1	1	1	1	1	1	1	1	1
TUC_SF366	ST75	Argentina	1999	1	1	1	1	1	1	0	1	1	1	0	0	0	1	1	1	1	1	1	0	1	1	1	1	0	1	1	1	1	1	1	1	1	1	1	1	1	1	1	1	1	1	1	1	1	1
4679	ST69	Bangladesh	1999	1	0	1	1	1	1	0	1	0	1	0	0	0	1	0	1	1	1	1	0	1	1	1	1	0	1	1	1	0	1	0	1	1	1	0	1	1	0	0	1	1	1	1	1	1	1
CNRVC990234	ST69	Burkina Faso	1999	1	1	1	1	1	1	0	1	1	1	0	0	0	1	1	1	1	1	1	0	1	1	1	1	0	1	1	1	1	1	1	1	1	1	1	1	1	1	1	1	1	1	1	1	1	1
CNRVC990194	ST69	Cambodia	1999	1	1	1	1	1	1	0	1	1	1	0	0	0	1	1	1	1	1	1	0	1	1	1	1	0	1	1	1	1	1	1	1	1	1	1	1	1	1	1	1	1	1	1	1	1	1
CNRVC990329	ST69	Cameroon	1999	1	1	1	1	1	1	0	1	1	1	0	0	0	1	1	1	1	1	1	0	1	1	1	1	0	1	1	1	1	1	1	1	1	1	1	1	1	1	1	1	1	1	1	1	1	1
4210-CDC	ST69	China	1999	1	1	1	1	1	1	0	1	1	1	0	0	0	1	0	1	1	1	1	0	1	1	1	1	0	1	1	1	1	1	1	1	1	1	1	1	1	1	1	1	1	1	1	1	1	1
FC3611_B	ST69	India	1999	1	1	1	1	1	1	0	1	1	1	0	0	0	1	1	1	1	1	1	0	1	1	1	1	0	1	1	1	1	1	1	1	1	1	1	1	1	1	1	1	1	1	1	1	1	1
FC3611a	ST69	India	1999	1	1	1	1	1	1	0	1	1	1	0	0	0	1	1	1	1	1	1	0	1	1	1	1	0	1	1	1	1	1	1	1	1	1	1	1	1	1	1	1	1	1	1	1	1	1
NT_3478	ST69	India	1999	1	1	1	1	1	1	0	1	1	1	0	0	0	1	1	1	1	1	1	0	1	1	1	1	0	1	1	1	1	1	1	1	1	1	1	1	1	1	1	1	1	1	1	1	1	1
NT_3612	ST69	India	1999	1	1	1	1	1	1	0	1	1	1	0	0	0	1	1	1	1	1	1	0	1	1	1	1	0	1	1	1	1	1	1	1	1	1	1	1	1	1	1	1	1	1	1	1	1	1
NT_3627	ST69	India	1999	1	1	1	1	1	1	0	1	1	1	0	0	0	1	1	1	1	1	1	0	1	1	1	1	0	1	1	1	1	1	1	1	1	1	1	1	1	1	1	1	1	1	1	1	1	1
THSTI_E12067	ST69	India	1999	0	1	1	1	1	1	0	1	0	0	0	0	0	1	1	1	1	1	1	0	1	1	1	1	0	1	1	1	1	1	1	1	1	1	1	1	1	1	1	1	1	1	1	1	1	1
THSTI_NLC8	ST69	India	1999	1	1	1	1	1	1	0	1	1	1	0	0	0	1	1	1	1	1	1	0	1	1	1	1	0	1	1	1	1	1	1	1	1	1	1	1	1	1	1	1	1	1	1	1	1	1
501-99	Unassigned	India	1999	0	0	0	0	0	1	0	1	0	0	0	0	0	1	1	1	1	1	1	0	1	0	1	0	0	0	0	0	0	0	0	0	0	0	0	0	0	0	0	0	1	1	1	1	1	1
CNRVC990209	ST69	Laos	1999	1	1	1	1	1	1	0	1	1	1	0	0	0	1	1	1	1	1	1	0	1	1	1	1	0	1	1	1	1	1	1	1	1	1	1	1	1	1	1	1	1	1	1	1	1	1
CNRVC000055	ST69	Madagascar	1999	1	1	1	1	1	1	0	1	1	1	0	0	0	1	1	1	1	1	1	0	1	1	1	1	0	1	1	1	1	1	1	1	1	1	1	1	1	1	1	1	1	1	1	1	1	1
CNRVC000056	ST69	Madagascar	1999	1	1	1	1	1	1	0	1	1	1	0	0	0	1	1	1	1	1	1	0	1	1	1	1	0	1	1	1	1	1	1	1	1	1	1	1	1	1	1	1	1	1	1	1	1	1
CNRVC990078	ST69	Madagascar	1999	1	1	1	1	1	1	0	1	1	1	0	0	0	1	1	1	1	1	1	0	1	1	1	1	0	1	1	1	1	1	1	1	1	1	1	1	1	1	1	1	1	1	1	1	1	1
1127	ST170	Mexico	1999	0	1	1	1	1	1	0	1	0	0	0	0	0	1	0	1	1	1	1	0	1	1	1	1	0	1	1	1	1	1	1	1	1	1	1	1	1	1	1	1	1	1	1	1	1	1
1876	ST170	Mexico	1999	0	1	1	1	1	1	0	1	0	0	0	0	0	1	0	1	1	1	1	0	1	1	1	1	0	1	1	1	1	1	1	1	1	1	1	1	1	1	1	1	1	1	1	1	1	1
54	ST69	Mexico	1999	1	1	1	1	1	1	0	1	1	1	0	0	0	1	0	1	1	1	1	0	1	1	1	1	0	1	1	1	1	1	1	1	1	1	1	1	1	1	1	1	1	1	1	1	1	1
838	ST69	Mexico	1999	1	1	1	1	1	1	0	1	1	1	0	0	0	1	0	1	1	1	1	0	1	1	1	1	0	1	1	1	1	1	1	1	1	1	1	1	1	1	1	1	1	1	1	1	1	1
909	ST731	Mexico	1999	0	0	0	0	0	1	0	1	0	0	0	0	0	1	0	1	1	1	1	0	1	1	1	1	0	0	0	0	0	0	0	0	0	0	0	0	0	0	0	0	1	1	1	1	1	1
CNRVC990019	ST69	Mozambique	1999	1	1	1	1	1	1	0	1	1	1	0	0	0	1	1	1	1	1	1	0	1	1	1	1	0	1	1	1	1	1	1	1	1	1	1	1	1	1	1	1	1	1	1	1	1	1
CNRVC990038	ST69	Mozambique	1999	1	1	1	1	1	1	0	1	1	1	0	0	0	1	1	1	1	1	1	0	1	1	1	1	0	1	1	1	1	1	1	1	1	1	1	1	1	1	1	1	1	1	1	1	1	1
CNRVC990039	ST69	Mozambique	1999	1	1	1	1	1	1	0	1	1	1	0	0	0	1	1	1	1	1	1	0	1	1	1	1	0	1	1	1	1	1	1	1	1	1	1	1	1	1	1	1	1	1	1	1	1	1
CNRVC000005	ST69	Niger	1999	1	1	1	1	1	1	0	1	1	1	0	0	0	1	1	1	1	1	1	0	1	1	1	1	0	1	1	1	1	1	1	1	1	1	1	1	1	1	1	1	1	1	1	1	1	1
CNRVC990256	ST69	Republic of the Congo	1999	1	1	1	1	1	1	0	1	1	1	0	0	0	1	1	1	1	1	1	0	1	1	1	1	0	1	1	1	1	1	1	1	1	1	1	1	1	1	1	1	1	1	1	1	1	1
CNRVC990002	ST69	Somalia	1999	1	1	1	1	1	1	0	1	1	1	0	0	0	1	1	1	1	1	1	0	1	1	1	1	0	1	1	1	1	1	1	1	1	1	1	1	1	1	1	1	1	1	1	1	1	1
CNRVC990015	ST69	Uganda	1999	1	1	1	1	1	1	0	1	1	1	0	0	0	1	1	1	1	1	1	0	1	1	1	1	0	1	1	1	1	1	1	1	1	1	1	1	1	1	1	1	1	1	1	1	1	1
VC024	ST338	Argentina	2000	0	1	1	1	1	1	0	1	0	0	0	0	0	1	1	1	0	1	1	0	1	1	1	1	0	1	1	1	1	1	0	1	1	1	1	1	1	1	1	1	1	1	1	1	1	1
CCBT0155	ST69	Argentina	2000	1	1	1	1	1	1	0	1	1	1	0	0	0	1	1	1	1	1	1	0	1	1	1	1	0	1	1	1	1	1	1	1	1	1	1	1	1	1	1	1	1	1	1	1	1	1
CCBT0102	Unassigned	Argentina	2000	0	0	0	0	0	1	0	1	0	0	0	0	0	0	1	1	1	1	1	0	0	1	1	1	0	0	0	0	0	0	0	0	0	0	0	0	0	0	0	0	1	1	1	1	1	1
TUC_J31_W	Unassigned	Argentina	2000	1	1	1	1	1	1	0	1	1	1	0	0	0	1	1	1	1	1	1	0	1	1	1	1	0	1	1	1	1	1	0	1	1	1	1	1	1	1	1	1	1	1	1	1	1	1
P2-CHT15-00	ST480	Austria	2000	0	0	0	0	0	1	0	1	0	0	0	0	0	1	1	1	1	1	1	0	0	1	1	1	0	0	0	0	0	0	0	0	0	0	0	0	0	0	0	0	1	1	1	1	1	1
4672	ST69	Bangladesh	2000	1	0	0	0	0	1	0	1	1	0	0	0	0	1	0	1	1	1	1	0	1	1	1	1	0	1	1	0	0	0	0	1	0	0	0	0	0	0	0	0	1	1	1	1	1	1
CNRVC000323	ST69	Cameroon	2000	1	1	1	1	1	1	0	1	1	1	0	0	0	1	1	1	1	1	1	0	1	1	1	1	0	1	1	1	1	1	1	1	1	1	1	1	1	1	1	1	1	1	1	1	1	1
CNRVC010023	ST69	Cameroon	2000	1	1	1	1	1	1	0	1	1	1	0	0	0	1	1	1	1	1	1	0	1	1	1	1	0	1	1	1	1	1	1	1	1	1	1	1	1	1	1	1	1	1	1	1	1	1
1944-CDC	ST69	China	2000	1	1	1	1	1	1	0	1	1	1	0	0	0	1	0	1	1	1	1	0	1	1	1	1	0	1	1	1	1	1	1	1	1	1	1	1	1	1	1	1	1	1	1	1	1	1
SC2000-CDC	ST69	China	2000	1	1	1	1	1	1	0	1	1	1	0	0	0	1	0	1	1	1	1	0	1	1	1	1	0	1	1	1	1	1	1	1	1	1	0	1	1	1	1	1	1	1	1	1	1	1
CNRVC000085	ST69	Comoros	2000	1	1	1	1	1	1	0	1	1	1	0	0	0	1	1	1	1	1	1	0	1	1	1	1	0	1	1	1	1	1	1	1	1	1	1	1	1	1	1	1	1	1	1	1	1	1
CNRVC010046	ST69	Djibouti	2000	1	1	1	1	1	1	0	1	1	1	0	0	0	1	1	1	1	1	1	0	1	1	1	1	0	1	1	1	1	1	1	1	1	1	1	1	1	1	1	1	1	1	1	1	1	1
CNRVC010048	ST69	Djibouti	2000	1	1	1	1	1	1	0	1	1	1	0	0	0	1	1	1	1	1	1	0	1	1	1	1	0	1	1	1	1	1	1	1	1	1	1	1	1	1	1	1	1	1	1	1	1	1
CRC_133	ST69	India	2000	1	1	1	1	1	1	0	1	1	1	0	0	0	1	1	1	1	1	1	0	1	1	1	1	0	1	1	1	1	1	1	1	1	1	1	1	1	1	1	1	1	1	1	1	1	1
CRC_184	ST69	India	2000	1	1	1	1	1	1	0	1	1	1	0	0	0	1	1	1	1	1	1	0	1	1	1	1	0	1	1	1	1	1	1	1	1	1	1	1	1	1	1	1	1	1	1	1	1	1
CRC_212	ST69	India	2000	1	1	1	1	1	1	0	1	1	1	0	0	0	1	1	1	1	1	1	0	1	1	1	1	0	1	1	1	1	1	1	1	1	1	1	1	1	1	1	1	1	1	1	1	1	1
CRC_221	ST69	India	2000	1	1	1	1	1	1	0	1	1	1	0	0	0	1	1	1	1	1	1	0	1	1	1	1	0	1	1	1	1	1	1	1	1	1	1	1	1	1	1	1	1	1	1	1	1	1
CRC_228	ST69	India	2000	1	1	1	1	1	1	0	1	1	1	0	0	0	1	1	1	1	1	1	0	1	1	1	1	0	1	1	1	1	1	1	1	1	1	1	1	1	1	1	1	1	1	1	1	1	1
CRC_262	ST69	India	2000	1	1	1	1	1	1	0	1	1	1	0	0	0	1	1	1	1	1	1	0	1	1	1	1	0	1	1	1	1	1	1	1	1	1	1	1	1	1	1	1	1	1	1	1	1	1
CRC_267	ST69	India	2000	0	1	1	1	1	1	0	1	0	0	0	0	0	1	1	1	1	1	1	0	0	0	0	0	0	1	1	1	1	1	1	1	1	1	1	1	1	1	1	1	1	1	1	1	1	1
FC1365	ST69	India	2000	1	1	1	1	1	1	0	1	1	1	0	0	0	1	1	1	1	1	1	0	1	1	1	1	0	1	1	1	1	1	1	1	1	1	1	1	1	1	1	1	1	1	1	1	1	1
FC1384	ST69	India	2000	1	1	1	1	1	1	0	1	1	1	0	0	0	1	1	1	1	1	1	0	1	1	1	1	0	1	1	1	1	1	1	1	1	1	1	1	1	1	1	1	1	1	1	1	1	1
FC1384_2	ST69	India	2000	1	1	1	1	1	1	0	1	1	1	0	0	0	1	1	1	1	1	1	0	1	1	1	1	0	1	1	1	1	1	1	1	1	1	1	1	1	1	1	1	1	1	1	1	1	1
CNRVC000058	ST69	Madagascar	2000	1	1	1	1	1	1	0	1	1	1	0	0	0	1	1	1	1	1	1	0	1	1	1	1	0	1	1	1	1	1	1	1	1	1	1	1	1	1	1	1	1	1	1	1	1	1
CNRVC000059	ST69	Madagascar	2000	1	1	1	1	1	1	0	1	1	1	0	0	0	1	1	1	1	1	1	0	1	1	1	1	0	1	1	1	1	1	1	1	1	1	1	1	1	1	1	1	1	1	1	1	1	1
CNRVC000060	ST69	Madagascar	2000	1	1	1	1	1	1	0	1	1	1	0	0	0	1	1	1	1	1	1	0	1	1	1	1	0	1	1	1	1	1	1	1	1	1	1	1	1	1	1	1	1	1	1	1	1	1
CNRVC000062	ST69	Madagascar	2000	1	1	1	1	1	1	0	1	1	1	0	0	0	1	1	1	1	1	1	0	1	1	1	1	0	1	1	1	1	1	1	1	1	1	1	1	1	1	1	1	1	1	1	1	1	1
CNRVC000064	ST69	Madagascar	2000	1	1	1	1	1	1	0	1	1	1	0	0	0	1	1	1	1	1	1	0	1	1	1	1	0	1	1	1	1	1	1	1	1	1	1	1	1	1	1	1	1	1	1	1	1	1
CNRVC000065	ST69	Madagascar	2000	1	1	1	1	1	1	0	1	1	1	0	0	0	1	1	1	1	1	1	0	1	1	1	1	0	1	1	1	1	1	1	1	1	1	1	1	1	1	1	1	1	1	1	1	1	1
CNRVC010051	ST69	Madagascar	2000	1	1	1	1	1	1	0	1	1	1	0	0	0	1	1	1	1	1	1	0	1	1	1	1	0	1	1	1	1	1	1	1	1	1	1	1	1	1	1	1	1	1	1	1	1	1
848	ST1392	Mexico	2000	0	0	0	0	0	1	0	1	0	0	0	0	0	1	1	1	1	1	1	0	1	1	1	1	0	0	0	0	0	0	0	0	0	0	0	0	0	0	0	0	1	1	1	1	1	1
85	ST69	Mexico	2000	1	1	1	1	1	1	0	1	1	1	0	0	0	1	0	1	1	1	1	0	1	1	1	1	0	1	1	1	1	1	1	1	1	1	1	1	1	1	1	1	1	1	1	1	1	1
CP1033	ST69	Mexico	2000	1	1	1	1	1	1	0	1	1	1	0	0	0	1	1	1	1	1	1	0	1	1	1	1	0	1	1	1	1	1	1	1	1	1	1	1	1	1	1	1	1	1	1	1	1	1
CNRVC000209	ST69	Rwanda	2000	1	1	1	1	1	1	0	1	1	1	0	0	0	1	1	1	1	1	1	0	1	1	1	1	0	1	1	1	1	1	1	1	1	1	1	1	1	1	1	1	1	1	1	1	1	1
CNRVC000212	ST69	Rwanda	2000	1	1	1	1	1	1	0	1	1	1	0	0	0	1	1	1	1	1	1	0	1	1	1	1	0	1	1	1	1	1	1	1	1	1	1	1	1	1	1	1	1	1	1	1	1	1
CNRVC000043	ST69	Uganda	2000	1	1	1	1	1	1	0	1	1	1	0	0	0	1	1	1	1	1	1	0	1	1	1	1	0	1	1	1	1	1	1	1	1	1	1	1	1	1	1	1	1	1	1	1	1	1
CNRVC000044	ST69	Uganda	2000	1	1	1	1	1	1	0	1	1	1	0	0	0	1	1	1	1	1	1	0	1	1	1	1	0	1	1	1	1	1	1	1	1	1	1	1	1	1	1	1	1	1	1	1	1	1
SIO	ST1389	USA	2000	0	0	0	0	0	1	0	1	0	0	0	0	0	1	1	1	1	1	1	0	0	1	1	1	0	0	0	0	0	0	0	0	0	0	0	0	0	0	0	0	1	1	1	1	1	1
TP	Unassigned	USA	2000	0	0	0	0	0	1	0	1	0	0	0	0	0	1	1	1	1	1	1	0	1	1	1	1	0	0	0	0	0	0	0	0	0	0	0	0	0	0	0	0	1	1	1	1	1	1
MZO-2	ST28	Bangladesh	2001	0	0	0	0	0	1	0	1	0	0	0	0	0	1	1	1	1	1	1	0	1	1	1	1	0	0	0	0	0	0	0	0	0	0	0	0	0	0	0	0	1	1	1	1	1	1
AM_19226	ST29	Bangladesh	2001	0	0	0	0	0	1	0	1	0	0	0	0	0	1	1	1	1	1	1	0	1	1	1	1	0	0	0	0	0	0	0	0	0	0	0	0	0	0	0	0	1	1	1	1	1	1
MZO-3	ST65	Bangladesh	2001	0	0	0	0	0	1	0	1	0	0	0	0	0	1	1	1	1	1	1	0	1	1	1	1	0	0	0	0	0	0	0	0	0	0	0	0	0	0	0	0	1	1	1	1	1	1
4661	ST69	Bangladesh	2001	1	0	0	0	0	1	0	0	0	0	0	0	0	1	0	1	1	1	1	0	1	1	1	1	0	1	0	0	0	0	0	1	0	0	0	0	0	0	0	0	1	1	1	1	1	1
4662	ST69	Bangladesh	2001	1	1	1	1	1	1	0	1	1	1	0	0	0	1	1	1	1	1	1	0	1	1	1	1	0	1	1	1	1	1	1	1	1	1	1	1	1	1	1	1	1	1	1	1	1	1
4663	ST69	Bangladesh	2001	1	0	1	1	1	1	0	1	1	1	0	0	0	1	0	1	1	1	1	0	1	1	1	1	0	1	1	1	0	1	1	1	1	1	0	1	1	0	1	1	1	1	1	1	1	1
4675	ST69	Bangladesh	2001	1	0	0	0	0	1	0	0	0	0	0	0	0	1	1	1	1	1	1	0	1	1	1	1	0	1	1	0	0	0	0	1	0	0	0	1	0	0	0	0	1	1	1	1	1	1
856-01	Unassigned	Bangladesh	2001	0	0	0	0	0	1	0	1	0	0	0	0	0	1	1	1	1	1	1	0	0	1	1	1	0	0	0	0	0	0	0	0	0	0	0	0	0	0	0	0	1	1	1	1	1	1
922-01	Unassigned	Bangladesh	2001	0	0	0	0	0	1	0	1	0	0	0	0	0	1	1	1	1	1	1	0	1	1	1	1	0	0	0	0	0	0	0	0	0	0	0	0	0	0	0	0	1	1	1	1	1	1
VCC19	ST1413	Brazil	2001	0	0	0	0	0	1	0	1	0	0	0	0	0	1	1	1	1	1	1	0	0	1	1	1	0	0	0	0	0	0	0	0	0	0	0	0	0	0	0	0	1	1	1	1	1	1
CNRVC010205	ST69	Burkina Faso	2001	1	1	1	1	1	1	0	1	1	1	0	0	0	1	1	1	1	1	1	0	1	1	1	1	0	1	1	1	1	1	1	1	1	1	1	1	1	1	1	1	1	1	1	1	1	1
CNRVC010206	ST69	Burkina Faso	2001	1	1	1	1	1	1	0	1	1	1	0	0	0	1	1	1	1	1	1	0	1	1	1	1	0	1	1	1	1	1	1	1	1	1	1	1	1	1	1	1	1	1	1	1	1	1
CNRVC010061	ST69	Burundi	2001	1	1	1	1	1	1	0	1	1	1	0	0	0	1	1	1	1	1	1	0	1	1	1	1	0	1	1	1	1	1	1	1	1	1	1	1	1	1	1	1	1	1	1	1	1	1
CNRVC010062	ST69	Burundi	2001	1	1	1	1	1	1	0	1	1	1	0	0	0	1	1	1	1	1	1	0	1	1	1	1	0	1	1	1	1	1	1	1	1	1	1	1	1	1	1	1	1	1	1	1	1	1
CNRVC010221	ST69	Cameroon	2001	1	1	1	1	1	1	0	1	1	1	0	0	0	1	1	1	1	1	1	0	1	1	1	1	0	1	1	1	1	1	1	1	1	1	1	1	1	1	1	1	1	1	1	1	1	1
CNRVC040074	ST69	Cameroon	2001	1	1	1	1	1	1	0	1	1	1	0	0	0	1	1	1	1	1	1	0	1	1	1	1	0	1	1	1	1	1	1	1	1	1	1	1	1	1	1	1	1	1	1	1	1	1
CNRVC010120	ST69	Chad	2001	1	1	1	1	1	1	0	1	1	1	0	0	0	1	1	1	1	1	1	0	1	1	1	1	0	1	1	1	1	1	1	1	1	1	1	1	1	1	1	1	1	1	1	1	1	1
CNRVC010123	ST69	Chad	2001	1	1	1	1	1	1	0	1	1	1	0	0	0	1	1	1	1	1	1	0	1	1	1	1	0	1	1	1	1	1	1	1	1	1	1	1	1	1	1	1	1	1	1	1	1	1
CNRVC010203	ST69	Chad	2001	1	1	1	1	1	1	0	1	1	1	0	0	0	1	1	1	1	1	1	0	1	1	1	1	0	1	1	1	1	1	1	1	1	1	1	1	1	1	1	1	1	1	1	1	1	1
01-32_S32	ST169	China	2001	1	1	1	1	1	1	0	1	0	0	0	0	0	1	0	1	1	1	1	0	1	1	1	1	0	1	1	1	1	1	1	1	1	1	1	1	1	1	1	1	1	1	1	1	1	1
143-CDC	ST69	China	2001	1	1	1	1	1	1	0	1	1	1	0	0	0	1	0	1	1	1	1	0	1	1	1	1	0	1	1	1	1	1	1	1	1	1	1	1	1	1	1	1	1	1	1	1	1	1
200106-CDC	ST69	China	2001	1	1	1	1	1	1	0	1	1	1	0	0	0	1	0	1	1	1	1	0	1	1	1	1	0	1	1	1	1	1	1	1	1	1	1	1	1	1	1	1	1	1	1	1	1	1
9-CDC	ST69	China	2001	1	1	1	1	1	1	0	1	1	1	0	0	0	1	0	1	1	1	1	0	1	1	1	1	0	1	1	1	1	1	1	1	1	1	1	1	1	1	1	1	1	1	1	1	1	1
956-CDC	ST69	China	2001	1	1	1	1	1	1	0	1	1	1	0	0	0	1	0	1	1	1	1	0	0	1	1	1	0	1	1	1	1	1	1	1	1	1	1	1	1	1	1	1	1	1	1	1	1	1
V011506-CDC	ST69	China	2001	1	1	1	1	1	1	0	1	1	1	0	0	0	1	0	1	1	1	1	0	1	1	1	1	0	1	1	1	1	1	1	1	1	1	1	1	1	1	1	1	1	1	1	1	1	1
CNRVC010008	ST69	Comoros	2001	1	1	1	1	1	1	0	1	1	1	0	0	0	1	1	1	1	1	1	0	1	1	1	1	0	1	1	1	1	1	1	1	1	1	1	1	1	1	1	1	1	1	1	1	1	1
CNRVC010045	ST69	Comoros	2001	1	1	1	1	1	1	0	1	1	1	0	0	0	1	1	1	1	1	1	0	1	1	1	1	0	1	1	1	1	1	1	1	1	1	1	1	1	1	1	1	1	1	1	1	1	1
CNRVC010038	ST69	Cote d'Ivoire	2001	1	1	1	1	1	1	0	1	1	1	0	0	0	1	1	1	1	1	1	0	1	1	1	1	0	1	1	1	1	1	1	1	1	1	1	1	1	1	1	1	1	1	1	1	1	1
CNRVC010042	ST69	Cote d'Ivoire	2001	1	1	1	1	1	1	0	1	1	1	0	0	0	1	1	1	1	1	1	0	1	1	1	1	0	1	1	1	1	1	1	1	1	1	1	1	1	1	1	1	1	1	1	1	1	1
CNRVC010243	ST515	Democratic Republic of the Congo	2001	1	1	1	1	1	1	0	1	1	1	0	0	0	1	1	1	1	1	1	0	1	1	1	1	0	1	1	1	1	1	1	1	1	1	1	1	1	1	1	1	1	1	1	1	1	1
L342	ST515	Democratic Republic of the Congo	2001	1	1	1	1	1	1	0	1	1	1	0	0	0	1	1	1	1	1	1	0	1	1	1	1	0	1	1	1	1	1	1	1	1	1	1	1	1	1	1	1	1	1	1	1	1	1
CNRVC010254	ST69	Democratic Republic of the Congo	2001	1	1	1	1	1	1	0	1	1	1	0	0	0	1	1	1	1	1	1	0	1	1	1	1	0	1	1	1	1	1	1	1	1	1	1	1	1	1	1	1	1	1	1	1	1	1
103	ST69	India	2001	1	1	1	1	1	1	0	1	1	1	0	0	0	1	1	1	1	1	1	0	1	1	1	1	0	1	1	1	1	1	1	1	1	1	1	1	1	1	1	1	1	1	1	1	1	1
21	ST69	India	2001	1	1	1	1	1	1	0	1	1	1	0	0	0	1	1	1	1	1	1	0	1	1	1	1	0	1	1	1	1	1	1	1	1	1	1	1	1	1	1	1	1	1	1	1	1	1
37	ST69	India	2001	1	1	1	1	1	1	0	1	1	1	0	0	0	1	1	1	1	1	1	0	1	1	1	1	0	1	1	1	1	1	1	1	1	1	1	1	1	1	1	1	1	1	1	1	1	1
46	ST69	India	2001	1	1	1	1	1	1	0	1	1	1	0	0	0	1	1	1	1	1	1	0	1	1	1	1	0	1	1	1	1	1	1	1	1	1	1	1	1	1	1	1	1	1	1	1	1	1
FC1225	ST69	India	2001	1	1	1	1	1	1	0	1	1	1	0	0	0	1	1	1	1	1	1	0	1	1	1	1	0	1	1	1	1	1	1	1	1	1	1	1	1	1	1	1	1	1	1	1	1	1
FC1225_2	ST69	India	2001	1	1	1	1	1	1	0	1	1	1	0	0	0	1	1	1	1	1	1	0	1	1	1	1	0	1	1	1	1	1	1	1	1	1	1	1	1	1	1	1	1	1	1	1	1	1
FC2029	ST69	India	2001	1	1	1	1	1	1	0	1	1	1	0	0	0	1	1	1	1	1	1	0	1	1	1	1	0	1	1	1	1	1	1	1	1	1	1	1	1	1	1	1	1	1	1	1	1	1
IDH0046	ST69	India	2001	1	1	1	1	1	1	0	1	0	0	0	0	0	1	1	1	1	1	1	0	1	1	1	1	0	1	1	1	1	1	1	1	1	1	1	1	1	1	1	1	1	1	1	1	1	1
THSTI_G27875	ST69	India	2001	1	1	1	1	1	1	0	1	1	1	0	0	0	1	1	1	1	1	1	0	1	1	1	1	0	1	1	1	1	1	1	1	1	1	1	1	1	1	1	1	1	1	1	1	1	1
THSTI_RC12	ST69	India	2001	1	1	1	1	1	1	0	1	1	1	0	0	0	1	1	1	1	1	1	0	1	1	1	1	0	1	1	1	1	1	1	1	1	1	1	1	1	1	1	1	1	1	1	1	1	1
CNRVC010100	ST69	Indonesia	2001	1	1	1	1	1	1	0	1	1	1	0	0	0	1	1	1	1	1	1	0	1	1	1	1	0	1	1	1	1	1	1	1	1	1	1	1	1	1	1	1	1	1	1	1	1	1
499-01	Unassigned	Japan	2001	0	0	0	0	0	1	0	1	0	0	0	0	0	1	1	1	1	1	1	0	0	1	1	1	0	0	0	0	0	0	0	0	0	0	0	0	0	0	0	0	1	1	1	1	1	1
CNRVC010055	ST69	Madagascar	2001	1	1	1	1	1	1	0	1	1	1	0	0	0	1	1	1	1	1	1	0	1	1	1	1	0	1	1	1	1	1	1	1	1	1	1	1	1	1	1	1	1	1	1	1	1	1
2370	ST1133	Mexico	2001	0	0	0	0	0	1	0	1	0	0	0	0	0	1	0	1	1	1	1	0	1	1	1	1	0	0	0	0	0	0	0	0	0	0	0	0	0	0	0	0	1	1	1	1	1	1
2709	ST1133	Mexico	2001	0	0	0	0	0	1	0	0	0	0	0	0	0	1	1	1	1	1	1	0	1	1	1	1	0	0	0	0	0	0	0	0	0	0	0	0	0	0	0	0	1	1	1	1	1	1
2174	ST173	Mexico	2001	1	1	1	1	1	1	0	1	0	0	0	0	0	1	1	1	1	1	1	0	1	1	1	1	0	1	1	1	1	1	0	1	1	1	1	1	1	1	1	1	1	1	1	1	1	1
2710	ST173	Mexico	2001	1	1	1	1	1	1	0	1	0	0	0	0	0	1	1	1	1	1	1	0	1	1	1	1	0	1	1	1	1	1	0	1	1	1	1	1	1	1	1	1	1	1	1	1	1	1
1354	ST731	Mexico	2001	0	0	0	0	0	1	0	1	0	0	0	0	0	1	0	1	1	1	1	0	1	1	1	1	0	0	0	0	0	0	0	0	0	0	0	0	0	0	0	0	1	1	1	1	1	1
NICD_1241	ST69	Republic of South Africa	2001	1	1	1	1	1	1	0	1	1	1	0	0	0	1	1	1	1	1	1	0	1	1	1	1	0	1	1	1	1	1	1	1	1	1	1	1	1	1	1	1	1	1	1	1	1	1
NICD_1242	ST69	Republic of South Africa	2001	1	1	1	1	1	1	0	1	1	1	0	0	0	1	1	1	1	1	1	0	1	1	1	1	0	1	1	1	1	1	1	1	1	1	1	1	1	1	1	1	1	1	1	1	1	1
NICD_1264	ST69	Republic of South Africa	2001	1	1	1	1	1	1	0	1	1	1	0	0	0	1	1	1	1	1	1	0	1	1	1	1	0	1	1	1	1	1	1	1	1	1	1	1	1	1	1	1	1	1	1	1	1	1
NICD_1405	ST69	Republic of South Africa	2001	1	1	1	1	1	1	0	1	1	1	0	0	0	1	1	1	1	1	1	0	1	1	1	1	0	1	1	1	1	1	1	1	1	1	1	1	1	1	1	1	1	1	1	1	1	1
NICD_14191	ST69	Republic of South Africa	2001	1	1	1	1	1	1	0	1	1	1	0	0	0	1	1	1	1	1	1	0	1	1	1	1	0	1	1	1	1	1	1	1	1	1	1	1	1	1	1	1	1	1	1	1	1	1
NICD_14794	ST69	Republic of South Africa	2001	1	1	1	1	1	1	0	1	1	1	0	0	0	1	1	1	1	1	1	0	1	1	1	1	0	1	1	1	1	1	1	1	1	1	1	1	1	1	1	1	1	1	1	1	1	1
NICD_15070	ST69	Republic of South Africa	2001	1	1	1	1	1	1	0	1	1	1	0	0	0	1	1	1	1	1	1	0	1	1	1	1	0	1	1	1	1	1	1	1	1	1	1	1	1	1	1	1	1	1	1	1	1	1
NICD_15104	ST69	Republic of South Africa	2001	1	1	1	1	1	1	0	1	1	1	0	0	0	1	1	1	1	1	1	0	1	1	1	1	0	1	1	1	1	1	1	1	1	1	1	1	1	1	1	1	1	1	1	1	1	1
NICD_15907	ST69	Republic of South Africa	2001	1	1	1	1	1	1	0	1	1	1	0	0	0	1	1	1	1	1	1	0	1	1	1	1	0	1	1	1	1	1	1	1	1	1	1	1	1	1	1	1	1	1	1	1	1	1
NICD_15959	ST69	Republic of South Africa	2001	1	1	1	1	1	1	0	1	1	1	0	0	0	1	1	1	1	1	1	0	1	1	1	1	0	1	1	1	1	1	1	1	1	1	1	1	1	1	1	1	1	1	1	1	1	1
CNRVC010108	ST69	Togo	2001	1	1	1	1	1	1	0	1	1	1	0	0	0	1	1	1	1	1	1	0	1	1	1	1	0	1	1	1	1	1	1	1	1	1	1	1	1	1	1	1	1	1	1	1	1	1
A383	ST69	Bangladesh	2002	1	1	1	1	1	1	0	1	1	1	0	0	0	1	0	1	1	1	1	0	0	1	1	1	0	1	1	1	1	1	1	1	1	1	1	1	1	1	1	1	1	1	1	1	1	1
CIRS100.2_d-14	ST69	Bangladesh	2002	1	1	1	1	1	1	0	1	1	1	0	0	0	1	1	1	1	1	1	0	1	1	1	1	0	1	1	1	1	1	1	1	1	1	1	1	1	1	1	1	1	1	1	1	1	1
CIRS100	ST69	Bangladesh	2002	1	1	1	1	1	1	0	1	1	1	0	0	0	1	1	1	1	1	1	0	1	1	1	1	0	1	1	1	1	1	1	1	1	1	1	1	1	1	1	1	1	1	1	1	1	1
CIRS101	ST69	Bangladesh	2002	1	1	1	1	1	1	0	1	1	1	0	0	0	1	1	1	1	1	1	0	1	1	1	1	0	1	1	1	1	1	1	1	1	1	1	1	1	1	1	1	1	1	1	1	1	1
CIRS106.2_d-3	ST69	Bangladesh	2002	1	1	1	1	1	1	0	1	1	1	0	0	0	1	1	1	1	1	1	0	1	1	1	1	0	1	1	1	1	1	1	1	1	1	1	1	1	1	1	1	1	1	1	1	1	1
CIRS106	ST69	Bangladesh	2002	1	1	1	1	1	1	0	1	1	1	0	0	0	1	1	1	1	1	1	0	1	1	1	1	0	1	1	1	1	1	1	1	1	1	1	1	1	1	1	1	1	1	1	1	1	1
CIRS107.3_d-14	ST69	Bangladesh	2002	1	1	1	1	1	1	0	1	1	1	0	0	0	1	1	1	1	1	1	0	1	1	1	1	0	1	1	1	1	1	1	1	1	1	1	1	1	1	1	1	1	1	1	1	1	1
CIRS107	ST69	Bangladesh	2002	1	1	1	1	1	1	0	1	1	1	0	0	0	1	1	1	1	1	1	0	1	1	1	1	0	1	1	1	1	1	1	1	1	1	1	1	1	1	1	1	1	1	1	1	1	1
CIRS108.1_d-14	ST69	Bangladesh	2002	1	1	1	1	1	1	0	1	1	1	0	0	0	1	1	1	1	1	1	0	1	1	1	1	0	1	1	1	1	1	1	1	1	1	1	1	1	1	1	1	1	1	1	1	1	1
CIRS108	ST69	Bangladesh	2002	1	1	1	1	1	1	0	1	1	1	0	0	0	1	1	1	1	1	1	0	1	1	1	1	0	1	1	1	1	1	1	1	1	1	1	1	1	1	1	1	1	1	1	1	1	1
CNRVC020361	ST69	Benin	2002	1	1	1	1	1	1	0	1	1	1	0	0	0	1	1	1	1	1	1	0	1	1	1	1	0	1	1	1	1	1	1	1	1	1	1	1	1	1	1	1	1	1	1	1	1	1
CNRVC020367	ST69	Benin	2002	1	1	1	1	1	1	0	1	1	1	0	0	0	1	1	1	1	1	1	0	1	1	1	1	0	1	1	1	1	1	1	1	1	1	1	1	1	1	1	1	1	1	1	1	1	1
CNRVC040082	ST69	Cameroon	2002	1	1	1	1	1	1	0	1	1	1	0	0	0	1	1	1	1	1	1	0	1	1	1	1	0	1	1	1	1	1	1	1	1	1	1	1	1	1	1	1	1	1	1	1	1	1
147-CDC	ST69	China	2002	1	1	1	1	1	1	0	1	1	1	0	0	0	1	0	1	1	1	1	0	1	1	1	1	0	1	1	1	1	1	1	1	1	1	1	1	1	1	1	1	1	1	1	1	1	1
CNRVC020003	ST69	Comoros	2002	1	1	1	1	1	1	0	1	1	1	0	0	0	1	1	1	1	1	1	0	1	1	1	1	0	1	1	1	1	1	1	1	1	1	1	1	1	1	1	1	1	1	1	1	1	1
CNRVC020404	ST69	Cote d'Ivoire	2002	1	1	1	1	1	1	0	1	1	1	0	0	0	1	1	1	1	1	1	0	1	1	1	1	0	1	1	1	1	1	1	1	1	1	1	1	1	1	1	1	1	1	1	1	1	1
CNRVC020284	ST515	Democratic Republic of the Congo	2002	1	1	1	1	1	1	0	1	1	1	0	0	0	1	1	1	1	1	1	0	1	1	1	1	0	1	1	1	1	1	1	1	1	1	1	1	1	1	1	1	1	1	1	1	1	1
CNRVC030519	ST515	Democratic Republic of the Congo	2002	1	1	1	1	1	1	0	1	1	1	0	0	0	1	1	1	1	1	1	0	1	1	1	1	0	1	1	1	1	1	1	1	1	1	1	1	1	1	1	1	1	1	1	1	1	1
FC1183	ST69	India	2002	0	1	1	1	1	1	0	1	0	0	0	0	0	1	1	1	1	1	1	0	1	1	1	1	0	1	1	1	1	1	1	1	1	1	1	1	1	1	1	1	1	1	1	1	1	1
FC1341	ST69	India	2002	1	1	1	1	1	1	0	1	1	1	0	0	0	1	1	1	1	1	1	0	1	1	1	1	0	1	1	1	1	1	1	1	1	1	1	1	1	1	1	1	1	1	1	1	1	1
FC1341_2	ST69	India	2002	1	1	1	1	1	1	0	1	1	1	0	0	0	1	1	1	1	1	1	0	1	1	1	1	0	1	1	1	1	1	1	1	1	1	1	1	1	1	1	1	1	1	1	1	1	1
FC1615	ST69	India	2002	0	1	1	1	1	1	0	1	0	0	0	0	0	1	1	1	1	1	1	0	1	1	1	1	0	1	1	1	1	1	1	1	1	1	1	1	1	1	1	1	1	1	1	1	1	1
GB_1782	ST69	India	2002	1	1	1	1	1	1	0	1	1	1	0	0	0	1	1	1	1	1	1	0	1	1	1	1	0	1	1	1	1	1	1	1	1	1	1	1	1	1	1	1	1	1	1	1	1	1
H_05734	ST69	India	2002	1	1	1	1	1	1	0	1	1	1	0	0	0	1	1	1	1	1	1	0	1	1	1	1	0	1	1	1	1	1	1	1	1	1	1	1	1	1	1	1	1	1	1	1	1	1
H_05755	ST69	India	2002	1	1	1	1	1	1	0	1	1	1	0	0	0	1	1	1	1	1	1	0	1	1	1	1	0	1	1	1	1	1	1	1	1	1	1	1	1	1	1	1	1	1	1	1	1	1
H_05781	ST69	India	2002	1	1	1	1	1	1	0	1	1	1	0	0	0	1	1	1	1	1	1	0	1	1	1	1	0	1	1	1	1	1	1	1	1	1	1	1	1	1	1	1	1	1	1	1	1	1
H_05812	ST69	India	2002	0	1	1	1	1	1	0	1	0	0	0	0	0	1	1	1	1	1	1	0	1	1	1	1	0	1	1	1	1	1	1	1	1	1	1	1	1	1	1	1	1	1	1	1	1	1
H_06880	ST69	India	2002	1	1	1	1	1	1	0	1	1	1	0	0	0	1	1	1	1	1	1	0	1	1	1	1	0	1	1	1	1	1	1	1	1	1	1	1	1	1	1	1	1	1	1	1	1	1
CNRVC020062	ST69	Liberia	2002	1	1	1	1	1	1	0	1	1	1	0	0	0	1	1	1	1	1	1	0	1	1	1	1	0	1	1	1	1	1	1	1	1	1	1	1	1	1	1	1	1	1	1	1	1	1
CNRVC020393	ST69	Liberia	2002	1	1	1	1	1	1	0	1	1	1	0	0	0	1	1	1	1	1	1	0	1	1	1	1	0	1	1	1	1	1	1	1	1	1	1	1	1	1	1	1	1	1	1	1	1	1
644	Unassigned	Mexico	2002	0	0	0	0	0	1	0	1	0	0	0	0	0	1	1	1	1	1	1	0	1	1	1	1	0	0	0	0	0	0	0	0	0	0	0	0	0	0	0	0	1	1	1	1	1	1
10	ST69	Mozambique	2002	1	1	1	1	1	1	0	1	1	1	0	0	0	1	1	1	1	1	1	0	1	1	1	1	0	1	1	1	1	1	1	1	1	1	1	1	1	1	1	1	1	1	1	1	1	1
14	ST69	Mozambique	2002	1	1	1	1	1	1	0	1	1	1	0	0	0	1	1	1	1	1	1	0	1	1	1	1	0	1	1	1	1	1	1	1	1	1	1	1	1	1	1	1	1	1	1	1	1	1
15	ST69	Mozambique	2002	1	1	1	1	1	1	0	1	1	1	0	0	0	1	1	1	1	1	1	0	1	1	1	1	0	1	1	1	1	1	1	1	1	1	1	1	1	1	1	1	1	1	1	1	1	1
16	ST69	Mozambique	2002	1	1	1	1	1	1	0	1	1	1	0	0	0	1	1	1	1	1	1	0	1	1	1	1	0	1	1	1	1	1	1	1	1	1	1	1	1	1	1	1	1	1	1	1	1	1
17	ST69	Mozambique	2002	1	1	1	1	1	1	0	1	1	1	0	0	0	1	1	1	1	1	1	0	1	1	1	1	0	1	1	1	1	1	1	1	1	1	1	1	1	1	1	1	1	1	1	1	1	1
18	ST69	Mozambique	2002	1	1	1	1	1	1	0	1	1	1	0	0	0	1	1	1	1	1	1	0	1	1	1	1	0	1	1	1	1	1	1	1	1	1	1	1	1	1	1	1	1	1	1	1	1	1
19	ST69	Mozambique	2002	1	1	1	1	1	1	0	1	1	1	0	0	0	1	1	1	1	1	1	0	1	1	1	1	0	1	1	1	1	1	1	1	1	1	1	1	1	1	1	1	1	1	1	1	1	1
34	ST69	Mozambique	2002	1	1	1	1	1	1	0	1	1	1	0	0	0	1	1	1	1	1	1	0	1	1	1	1	0	1	1	1	1	1	1	1	1	1	1	1	1	1	1	1	1	1	1	1	1	1
35	ST69	Mozambique	2002	1	1	1	1	1	1	0	1	1	1	0	0	0	1	1	1	1	1	1	0	1	1	1	1	0	1	1	1	1	1	1	1	1	1	1	1	1	1	1	1	1	1	1	1	1	1
5	ST69	Mozambique	2002	1	1	1	1	1	1	0	1	1	1	0	0	0	1	1	1	1	1	1	0	1	1	1	1	0	1	1	1	1	1	1	1	1	1	1	1	1	1	1	1	1	1	1	1	1	1
F8478	ST69	Republic of South Africa	2002	1	1	1	1	1	1	0	1	1	1	0	0	0	1	1	1	1	1	1	0	1	1	1	1	0	1	1	1	1	1	1	1	1	1	0	1	1	1	1	1	1	1	1	1	1	1
F8479	ST69	Republic of South Africa	2002	1	1	1	1	1	1	0	1	1	1	0	0	0	1	1	1	1	1	1	0	1	1	1	1	0	1	1	1	1	1	1	1	1	1	1	1	1	1	1	1	1	1	1	1	1	1
4111	ST69	Viet Nam	2002	1	0	0	0	0	1	0	1	1	1	0	0	0	1	0	1	1	1	1	0	1	1	1	1	0	1	1	0	0	0	0	1	1	0	0	0	0	0	0	0	1	1	1	1	1	1
CCBT0494	ST680	Argentina	2003	0	0	0	0	0	1	0	1	0	0	0	0	0	1	1	1	1	1	1	0	1	1	1	1	0	0	0	0	0	0	0	0	0	0	0	0	0	0	0	0	1	1	1	1	1	1
CIRS200.1_d-3	ST69	Bangladesh	2003	1	1	1	1	1	1	0	1	1	1	0	0	0	1	1	1	1	1	1	0	1	1	1	1	0	1	1	1	1	1	1	1	1	1	1	1	1	1	1	1	1	1	1	1	1	1
CIRS200.1_d-5	ST69	Bangladesh	2003	1	1	1	1	1	1	0	1	1	1	0	0	0	1	1	1	1	1	1	0	1	1	1	1	0	1	1	1	1	1	1	1	1	1	1	1	1	1	1	1	1	1	1	1	1	1
CIRS200.3_d-4	ST69	Bangladesh	2003	1	1	1	1	1	1	0	1	1	1	0	0	0	1	1	1	1	1	1	0	1	1	1	1	0	1	1	1	1	1	1	1	1	1	1	1	1	1	1	1	1	1	1	1	1	1
CIRS200.3_d-5	ST69	Bangladesh	2003	1	1	1	1	1	1	0	1	1	1	0	0	0	1	1	1	1	1	1	0	1	1	1	1	0	1	1	1	1	1	1	1	1	1	1	1	1	1	1	1	1	1	1	1	1	1
CIRS201.1_d-2	ST69	Bangladesh	2003	1	1	1	1	1	1	0	1	1	1	0	0	0	1	1	1	1	1	1	0	1	1	1	1	0	1	1	1	1	1	1	1	1	1	1	1	1	1	1	1	1	1	1	1	1	1
CIRS201	ST69	Bangladesh	2003	1	1	1	1	1	1	0	1	1	1	0	0	0	1	1	1	1	1	1	0	1	1	1	1	0	1	1	1	1	1	1	1	1	1	1	1	1	1	1	1	1	1	1	1	1	1
CIRS205.3_d-14	ST69	Bangladesh	2003	1	1	1	1	1	1	0	1	1	1	0	0	0	1	1	1	1	1	1	0	1	1	1	1	0	1	1	1	1	1	1	1	1	1	1	1	1	1	1	1	1	1	1	1	1	1
CIRS205.4_d-14	ST69	Bangladesh	2003	1	1	1	1	1	1	0	1	1	1	0	0	0	1	1	1	1	1	1	0	1	1	1	1	0	1	1	1	1	1	1	1	1	1	1	1	1	1	1	1	1	1	1	1	1	1
CIRS205	ST69	Bangladesh	2003	1	1	1	1	1	1	0	1	1	1	0	0	0	1	1	1	1	1	1	0	1	1	1	1	0	1	1	1	1	1	1	1	1	1	1	1	1	1	1	1	1	1	1	1	1	1
CIRS206	ST69	Bangladesh	2003	1	1	1	1	1	1	0	1	1	1	0	0	0	1	1	1	1	1	1	0	1	1	1	1	0	1	1	1	1	1	1	1	1	1	1	1	1	1	1	1	1	1	1	1	1	1
CNRVC030082	ST69	Benin	2003	1	1	1	1	1	1	0	1	1	1	0	0	0	1	1	1	1	1	1	0	1	1	1	1	0	1	1	1	1	1	1	1	1	1	1	1	1	1	1	1	1	1	1	1	1	1
CNRVC030084	ST69	Benin	2003	1	1	1	1	1	1	0	1	1	1	0	0	0	1	1	1	1	1	1	0	1	1	1	1	0	1	1	1	1	1	1	1	1	1	1	1	1	1	1	1	1	1	1	1	1	1
03-12_S34	ST169	China	2003	1	1	1	1	1	1	0	1	0	0	0	0	0	1	1	1	1	1	1	0	1	1	1	1	0	1	1	1	1	1	1	1	1	1	1	1	1	1	1	1	1	1	1	1	1	1
03-1_S94	ST169	China	2003	0	1	1	1	1	1	0	1	0	0	0	0	0	1	1	1	1	1	1	0	0	1	1	1	0	1	1	1	1	1	1	1	1	1	1	1	1	1	1	1	1	1	1	1	1	1
03-4_S35	ST169	China	2003	1	1	1	1	1	1	0	1	0	0	0	0	0	1	1	1	1	1	1	0	1	1	1	1	0	1	1	1	1	1	1	1	1	1	1	1	1	1	1	1	1	1	1	1	1	1
03-5_S97	ST169	China	2003	1	1	1	1	1	1	0	1	0	0	0	0	0	1	1	1	1	1	1	0	1	1	1	1	0	1	1	1	1	1	1	1	1	1	1	1	1	1	1	1	1	1	1	1	1	1
03-9_S98	ST169	China	2003	1	1	1	1	1	1	0	1	0	0	0	0	0	1	1	1	1	1	1	0	1	1	1	1	0	1	1	1	1	1	1	1	1	1	1	1	1	1	1	1	1	1	1	1	1	1
CNRVC030593	ST69	Comoros	2003	1	1	1	1	1	1	0	1	1	1	0	0	0	1	1	1	1	1	1	0	1	1	1	1	0	1	1	1	1	1	1	1	1	1	1	1	1	1	1	1	1	1	1	1	1	1
CNRVC030594	ST69	Comoros	2003	1	1	1	1	1	1	0	1	1	1	0	0	0	1	1	1	1	1	1	0	1	1	1	1	0	1	1	1	1	1	1	1	1	1	1	1	1	1	1	1	1	1	1	1	1	1
CNRVC030485	ST69	Cote d'Ivoire	2003	1	1	1	1	1	1	0	1	1	1	0	0	0	1	1	1	1	1	1	0	1	1	1	1	0	1	1	1	1	1	1	1	1	1	1	1	1	1	1	1	1	1	1	1	1	1
CNRVC030567	ST69	Cote d'Ivoire	2003	1	1	1	1	1	1	0	1	1	1	0	0	0	1	1	1	1	1	1	0	1	1	1	1	0	1	1	1	1	1	1	1	1	1	1	1	1	1	1	1	1	1	1	1	1	1
CNRVC030293	ST515	Democratic Republic of the Congo	2003	1	1	1	1	1	1	0	1	1	1	0	0	0	1	1	1	1	1	1	0	1	1	1	1	0	1	1	1	1	1	1	1	1	1	1	1	1	1	1	1	1	1	1	1	1	1
CNRVC030032	ST69	Democratic Republic of the Congo	2003	1	1	1	1	1	1	0	1	1	1	0	0	0	1	1	1	1	1	1	0	1	1	1	1	0	1	1	1	1	1	1	1	1	1	1	1	1	1	1	1	1	1	1	1	1	1
CNRVC030469	ST69	Democratic Republic of the Congo	2003	1	1	1	1	1	1	0	1	1	1	0	0	0	1	1	1	1	1	1	0	1	1	1	1	0	1	1	1	1	1	1	1	1	1	1	1	1	1	1	1	1	1	1	1	1	1
4238	ST69	India	2003	1	1	1	1	1	1	0	1	1	1	0	0	0	1	0	1	1	1	1	0	1	1	1	1	0	1	1	1	1	1	1	1	1	1	1	1	1	1	1	1	1	1	1	1	1	1
4239	ST69	India	2003	0	1	1	1	1	1	0	1	0	0	0	0	0	1	0	1	1	1	1	0	1	1	1	1	0	1	1	1	1	1	1	1	1	1	1	1	1	1	1	1	1	1	1	1	1	1
4241	ST69	India	2003	1	1	1	1	1	1	0	1	1	1	0	0	0	1	0	1	1	1	1	0	1	1	1	1	0	1	1	1	1	1	1	1	1	1	1	1	1	1	1	1	1	1	1	1	1	1
4244	ST69	India	2003	1	1	1	1	1	1	0	1	1	1	0	0	0	1	0	1	1	1	1	0	1	1	1	1	0	1	1	1	1	1	1	1	1	1	1	1	1	1	1	1	1	1	1	1	1	1
4255	ST69	India	2003	0	1	1	1	1	1	0	1	0	0	0	0	0	1	0	1	1	1	1	0	1	1	1	1	0	1	1	1	1	1	1	1	1	1	1	1	1	1	1	1	1	1	1	1	1	1
4257	ST69	India	2003	1	1	1	1	1	1	0	1	1	1	0	0	0	1	0	1	1	1	1	0	1	1	1	1	0	1	1	1	1	1	1	1	1	1	1	1	1	1	1	1	1	1	1	1	1	1
4258	ST69	India	2003	1	1	1	1	1	1	0	1	1	1	0	0	0	1	0	1	0	1	1	0	1	1	1	1	0	1	1	1	1	1	1	1	1	1	1	1	1	1	1	1	1	1	1	1	1	1
4260	ST69	India	2003	1	1	1	1	1	1	0	1	1	1	0	0	0	1	0	1	1	1	1	0	1	1	1	1	0	1	1	1	1	1	1	1	1	1	1	1	1	1	1	1	1	1	1	1	1	1
4261	ST69	India	2003	1	1	1	1	1	1	0	1	1	1	0	0	0	1	0	1	1	1	1	0	1	1	1	1	0	1	1	1	1	1	1	1	1	1	1	1	1	1	1	1	1	1	1	1	1	1
4262	ST69	India	2003	1	1	1	1	1	1	0	1	1	1	0	0	0	1	0	1	1	1	1	0	1	1	1	1	0	1	1	1	1	1	1	1	1	1	1	1	1	1	1	1	1	1	1	1	1	1
CNRVC030438	ST69	Iraq	2003	1	1	1	1	1	1	0	1	1	1	0	0	0	1	1	1	1	1	1	0	1	1	1	1	0	1	1	1	1	1	1	1	1	1	1	1	1	1	1	1	1	1	1	1	1	1
CNRVC030475	ST69	Liberia	2003	1	1	1	1	1	1	0	1	1	1	0	0	0	1	1	1	1	1	1	0	1	1	1	1	0	1	1	1	1	1	1	1	1	1	1	1	1	1	1	1	1	1	1	1	1	1
CNRVC030477	ST69	Liberia	2003	1	1	1	1	1	1	0	1	1	1	0	0	0	1	1	1	1	1	1	0	1	1	1	1	0	1	1	1	1	1	1	1	1	1	1	1	1	1	1	1	1	1	1	1	1	1
K0107	ST69	Mali	2003	1	1	1	1	1	1	0	1	1	1	0	0	0	1	1	1	1	1	1	0	1	1	1	1	0	1	1	1	1	1	1	1	1	1	0	1	1	1	1	1	1	1	1	1	1	1
K0108	ST69	Mali	2003	1	1	1	1	1	1	0	1	1	1	0	0	0	1	1	1	1	1	1	0	1	1	1	1	0	1	1	1	1	1	1	1	1	1	1	1	1	1	1	1	1	1	1	1	1	1
CP1037	ST173	Mexico	2003	0	1	1	1	1	1	0	1	0	0	0	0	0	1	1	1	1	1	1	0	1	1	1	1	0	1	1	1	1	1	0	1	1	1	1	1	1	1	1	1	1	1	1	1	1	1
1582	Unassigned	Mexico	2003	0	0	0	0	0	1	0	1	0	0	0	0	0	1	0	1	1	1	1	0	1	1	1	1	0	0	0	0	0	0	0	0	0	0	0	0	0	0	0	0	1	1	1	1	1	1
1835	Unassigned	Mexico	2003	0	0	0	0	0	1	0	1	0	0	0	0	0	1	1	1	1	1	1	0	1	1	1	1	0	0	0	0	0	0	0	0	0	0	0	0	0	0	0	0	1	1	1	1	1	1
100	ST69	Mozambique	2003	1	1	1	1	1	1	0	1	1	1	0	0	0	1	1	1	1	1	1	0	1	1	1	1	0	1	1	1	1	1	1	1	1	1	1	1	1	1	1	1	1	1	1	1	1	1
101	ST69	Mozambique	2003	1	1	1	1	1	1	0	1	1	1	0	0	0	1	1	1	1	1	1	0	1	1	1	1	0	1	1	1	1	1	1	1	1	1	1	1	1	1	1	1	1	1	1	1	1	1
105	ST69	Mozambique	2003	1	1	1	1	1	1	0	1	1	1	0	0	0	1	1	1	1	1	1	0	1	1	1	1	0	1	1	1	1	1	1	1	1	1	1	1	1	1	1	1	1	1	1	1	1	1
120	ST69	Mozambique	2003	1	1	1	1	1	1	0	1	1	1	0	0	0	1	1	1	1	1	1	0	1	1	1	1	0	1	1	1	1	1	1	1	1	1	1	1	1	1	1	1	1	1	1	1	1	1
121	ST69	Mozambique	2003	1	1	1	1	1	1	0	1	1	1	0	0	0	1	1	1	1	1	1	0	1	1	1	1	0	1	1	1	1	1	1	1	1	1	1	1	1	1	1	1	1	1	1	1	1	1
122	ST69	Mozambique	2003	1	1	1	1	1	1	0	1	1	1	0	0	0	1	1	1	1	1	1	0	1	1	1	1	0	1	1	1	1	1	1	1	1	1	1	1	1	1	1	1	1	1	1	1	1	1
134	ST69	Mozambique	2003	1	1	1	1	1	1	0	1	1	1	0	0	0	1	1	1	1	1	1	0	1	1	1	1	0	1	1	1	1	1	1	1	1	1	1	1	1	1	1	1	1	1	1	1	1	1
146	ST69	Mozambique	2003	1	1	1	1	1	1	0	1	1	1	0	0	0	1	1	1	1	1	1	0	1	1	1	1	0	1	1	1	1	1	1	1	1	1	1	1	1	1	1	1	1	1	1	1	1	1
147	ST69	Mozambique	2003	1	1	1	1	1	1	0	1	1	1	0	0	0	1	1	1	1	1	1	0	1	1	1	1	0	1	1	1	1	1	1	1	1	1	1	1	1	1	1	1	1	1	1	1	1	1
151	ST69	Mozambique	2003	1	1	1	1	1	1	0	1	1	1	0	0	0	1	1	1	1	1	1	0	1	1	1	1	0	1	1	1	1	1	1	1	1	1	1	1	1	1	1	1	1	1	1	1	1	1
Nep21106	ST69	Nepal	2003	1	1	1	1	1	1	0	1	1	1	0	0	0	1	1	1	1	1	1	0	1	1	1	1	0	1	1	1	1	1	1	1	1	1	1	1	1	1	1	1	1	1	1	1	1	1
Nep21113	ST69	Nepal	2003	1	1	1	1	1	1	0	1	1	1	0	0	0	1	1	1	1	1	1	0	1	1	1	1	0	1	1	1	1	1	1	1	1	1	1	1	1	1	1	1	1	1	1	1	1	1
CNRVC030391	ST69	Somalia	2003	1	1	1	1	1	1	0	1	1	1	0	0	0	1	1	1	1	1	1	0	1	1	1	1	0	1	1	1	1	1	1	1	1	1	1	1	1	1	1	1	1	1	1	1	1	1
CNRVC030392	ST69	Somalia	2003	1	1	1	1	1	1	0	1	1	1	0	0	0	1	1	1	1	1	1	0	1	1	1	1	0	1	1	1	1	1	1	1	1	1	1	1	1	1	1	1	1	1	1	1	1	1
4113	ST69	Viet Nam	2003	1	1	1	1	1	1	0	1	1	1	0	0	0	1	1	1	1	1	1	0	1	1	1	1	0	1	1	1	1	1	1	1	1	1	1	1	1	1	1	1	1	1	1	1	1	1
169_12	ST515	Zambia	2003	1	1	1	1	1	1	0	1	1	1	0	0	0	1	1	1	1	1	1	0	1	1	1	1	0	1	1	1	1	1	1	1	1	1	1	1	1	1	1	1	1	1	1	1	1	1
204_12	ST515	Zambia	2003	1	1	1	1	1	1	0	1	1	1	0	0	0	1	0	1	1	1	1	0	1	1	1	1	0	1	1	1	1	1	1	1	1	1	1	1	1	1	1	1	1	1	1	1	1	1
218_02	ST515	Zambia	2003	1	1	1	1	1	1	0	1	1	1	0	0	0	1	1	1	1	1	1	0	1	1	1	1	0	1	1	1	1	1	1	1	1	1	1	1	1	1	1	1	1	1	1	1	1	1
CCBT0491	ST338	Argentina	2004	0	1	1	1	1	1	0	1	0	0	0	0	0	1	1	1	1	1	1	0	1	1	1	1	0	1	1	1	1	1	0	1	1	1	1	1	1	1	1	1	1	1	1	1	1	1
TUC_T2734	ST338	Argentina	2004	0	1	1	1	1	1	0	1	0	0	0	0	0	1	1	1	1	1	1	0	1	1	1	1	0	1	1	1	1	1	0	1	1	1	1	1	1	1	1	1	1	1	1	1	1	1
CCBT0493	Unassigned	Argentina	2004	0	0	0	0	0	1	0	1	0	0	0	0	0	1	1	1	1	1	1	0	0	1	1	1	0	0	0	0	0	0	0	0	0	0	0	0	0	0	0	0	1	1	1	1	1	1
P7-CHT61-04	ST674	Austria	2004	0	0	0	0	0	1	0	1	0	0	0	0	0	1	1	1	1	1	1	0	0	1	1	1	0	0	0	0	0	0	0	0	0	0	0	0	0	0	0	0	1	1	1	1	1	1
CIRS279.1_d-2	ST69	Bangladesh	2004	1	1	1	1	1	1	0	1	1	1	0	0	0	1	1	1	1	1	1	0	1	1	1	1	0	1	1	1	1	1	1	1	1	1	1	1	1	1	1	1	1	1	1	1	1	1
CIRS279.2_d-3	ST69	Bangladesh	2004	1	1	1	1	1	1	0	1	1	1	0	0	0	1	1	1	1	1	1	0	1	1	1	1	0	1	1	1	1	1	1	1	1	1	1	1	1	1	1	1	1	1	1	1	1	1
CIRS279.2_d-4	ST69	Bangladesh	2004	1	1	1	1	1	1	0	1	1	1	0	0	0	1	1	1	1	1	1	0	1	1	1	1	0	1	1	1	1	1	1	1	1	1	1	1	1	1	1	1	1	1	1	1	1	1
CIRS279	ST69	Bangladesh	2004	1	1	1	1	1	1	0	1	1	1	0	0	0	1	1	1	1	1	1	0	1	1	1	1	0	1	1	1	1	1	1	1	1	1	1	1	1	1	1	1	1	1	1	1	1	1
CIRS281.1_d-2	ST69	Bangladesh	2004	1	1	1	1	1	1	0	1	1	1	0	0	0	1	1	1	1	1	1	0	1	1	1	1	0	1	1	1	1	1	1	1	1	1	1	1	1	1	1	1	1	1	1	1	1	1
CIRS281.1_d-3	ST69	Bangladesh	2004	1	1	1	1	1	1	0	1	1	1	0	0	0	1	1	1	1	1	1	0	1	1	1	1	0	1	1	1	1	1	1	1	1	1	1	1	1	1	1	1	1	1	1	1	1	1
CIRS281	ST69	Bangladesh	2004	1	1	1	1	1	1	0	1	1	1	0	0	0	1	1	1	1	1	1	0	1	1	1	1	0	1	1	1	1	1	1	1	1	1	1	1	1	1	1	1	1	1	1	1	1	1
CIRS282.4_d-2	ST69	Bangladesh	2004	1	1	1	1	1	1	0	1	1	1	0	0	0	1	1	1	1	1	1	0	1	1	1	1	0	1	1	1	1	1	1	1	1	1	1	1	1	1	1	1	1	1	1	1	1	1
CIRS282.4_d-3	ST69	Bangladesh	2004	1	1	1	1	1	1	0	1	1	1	0	0	0	1	1	1	1	1	1	0	1	1	1	1	0	1	1	1	1	1	1	1	1	1	1	1	1	1	1	1	1	1	1	1	1	1
CIRS282	ST69	Bangladesh	2004	1	1	1	1	1	1	0	1	1	1	0	0	0	1	1	1	1	1	1	0	1	1	1	1	0	1	1	1	1	1	1	1	1	1	1	1	1	1	1	1	1	1	1	1	1	1
CNRVC040127	ST69	Benin	2004	1	1	1	1	1	1	0	1	1	1	0	0	0	1	1	1	1	1	1	0	1	1	1	1	0	1	1	1	1	1	1	1	1	1	1	1	1	1	1	1	1	1	1	1	1	1
CNRVC040132	ST69	Benin	2004	1	1	1	1	1	1	0	1	1	1	0	0	0	1	1	1	1	1	1	0	1	1	1	1	0	1	1	1	1	1	1	1	1	1	1	1	1	1	1	1	1	1	1	1	1	1
CNRVC040061	ST69	Cameroon	2004	1	1	1	1	1	1	0	1	1	1	0	0	0	1	1	1	1	1	1	0	1	1	1	1	0	1	1	1	1	1	1	1	1	1	1	1	1	1	1	1	1	1	1	1	1	1
CNRVC040110	ST69	Cameroon	2004	1	1	1	1	1	1	0	1	1	1	0	0	0	1	1	1	1	1	1	0	1	1	1	1	0	1	1	1	1	1	1	1	1	1	1	1	1	1	1	1	1	1	1	1	1	1
04-6_S100	ST169	China	2004	1	1	1	1	1	1	0	1	0	0	0	0	0	1	1	1	1	1	1	0	1	1	1	1	0	1	1	1	1	1	1	1	1	1	1	1	1	1	1	1	1	1	1	1	1	1
04-1_S36	ST172	China	2004	0	1	1	1	1	1	0	1	0	0	0	0	0	1	1	1	1	1	1	0	1	1	1	1	0	0	1	1	1	1	0	1	1	1	1	1	1	1	1	1	1	1	1	1	1	1
CNRVC040299	ST69	Democratic Republic of the Congo	2004	1	1	1	1	1	1	0	1	1	1	0	0	0	1	1	1	1	1	1	0	1	1	1	1	0	1	1	1	1	1	1	1	1	1	1	1	1	1	1	1	1	1	1	1	1	1
CNRVC040206	ST69	Guinea	2004	1	1	1	1	1	1	0	1	1	1	0	0	0	1	1	1	1	1	1	0	1	1	1	1	0	1	1	1	1	1	1	1	1	1	1	1	1	1	1	1	1	1	1	1	1	1
3705	ST69	India	2004	1	1	1	1	1	1	0	1	1	1	0	0	0	1	1	1	1	1	1	0	1	1	1	1	0	1	1	1	1	1	1	1	1	1	1	1	1	1	1	1	1	1	1	1	1	1
3710	ST69	India	2004	1	1	1	1	1	1	0	1	1	1	0	0	0	1	1	1	1	1	1	0	1	1	1	1	0	1	1	1	1	1	1	1	1	1	1	1	1	1	1	1	1	1	1	1	1	1
3711	ST69	India	2004	1	1	1	1	1	1	0	1	1	1	0	0	0	1	1	1	1	1	1	0	1	1	1	1	0	1	1	1	1	1	1	1	1	1	1	1	1	1	1	1	1	1	1	1	1	1
3712	ST69	India	2004	1	1	1	1	1	1	0	1	1	1	0	0	0	1	1	1	1	1	1	0	1	1	1	1	0	1	1	1	1	1	1	1	1	1	1	1	1	1	1	1	1	1	1	1	1	1
3736	ST69	India	2004	1	1	1	1	1	1	0	1	1	1	0	0	0	1	1	1	1	1	1	0	1	1	1	1	0	1	1	1	1	1	1	1	1	1	1	1	1	1	1	1	1	1	1	1	1	1
3784	ST69	India	2004	1	1	1	1	1	1	0	1	1	1	0	0	0	1	1	1	1	1	1	0	1	1	1	1	0	1	1	1	1	1	1	1	1	1	1	1	1	1	1	1	1	1	1	1	1	1
3791	ST69	India	2004	1	1	1	1	1	1	0	1	1	1	0	0	0	1	1	1	1	1	1	0	1	1	1	1	0	1	1	1	1	1	1	1	1	1	1	1	1	1	1	1	1	1	1	1	1	1
3795	ST69	India	2004	1	1	1	1	1	1	0	1	1	1	0	0	0	1	1	1	1	1	1	0	1	1	1	1	0	1	1	1	1	1	1	1	1	1	1	1	1	1	1	1	1	1	1	1	1	1
3799	ST69	India	2004	1	1	1	1	1	1	0	1	1	1	0	0	0	1	1	1	1	1	1	0	1	1	1	1	0	1	1	1	1	1	1	1	1	1	1	1	1	1	1	1	1	1	1	1	1	1
3848	ST69	India	2004	1	1	1	1	1	1	0	1	1	1	0	0	0	1	1	1	1	1	1	0	1	1	1	1	0	1	1	1	1	1	1	1	1	1	1	1	1	1	1	1	1	1	1	1	1	1
1146	ST173	Mexico	2004	0	1	1	1	1	1	0	1	0	0	0	0	0	1	1	1	1	1	1	0	1	1	1	1	0	1	1	1	1	1	0	1	1	1	1	1	1	1	1	1	1	1	1	1	1	1
1401	ST69	Mexico	2004	1	1	1	1	1	1	0	1	1	1	0	0	0	1	1	1	1	1	1	0	1	1	1	1	0	1	1	1	1	1	1	1	1	1	1	1	1	1	1	1	1	1	1	1	1	1
1992	ST69	Mexico	2004	1	1	1	1	1	1	0	1	1	1	0	0	0	1	1	1	1	1	1	0	1	1	1	1	0	1	1	1	1	1	1	1	1	1	1	1	1	1	1	1	1	1	1	1	1	1
2006	ST69	Mexico	2004	1	1	1	1	1	1	0	1	1	1	0	0	0	1	0	1	1	1	1	0	1	1	1	1	0	1	1	1	1	1	1	1	1	1	1	1	1	1	1	1	1	1	1	1	1	1
2007	ST69	Mexico	2004	1	1	1	1	1	1	0	1	1	1	0	0	0	1	1	1	1	1	1	0	1	1	1	1	0	1	1	1	1	1	1	1	1	1	1	1	1	1	1	1	1	1	1	1	1	1
1148	ST737	Mexico	2004	0	0	0	0	0	1	0	1	0	0	0	0	0	1	1	1	1	1	1	0	1	1	1	1	0	0	0	0	0	0	0	0	0	0	0	0	0	0	0	0	1	1	1	1	1	1
CP1035	ST737	Mexico	2004	0	0	0	0	0	1	0	1	0	0	0	0	0	1	1	1	1	1	1	0	1	1	1	1	0	0	0	0	0	0	0	0	0	0	0	0	0	0	0	0	1	1	1	1	0	1
1596	Unassigned	Mexico	2004	0	1	1	1	1	1	0	1	0	0	0	0	0	1	0	1	1	1	1	0	1	1	1	1	0	1	1	1	1	1	1	1	1	1	1	1	1	1	1	1	1	1	1	1	1	1
B33	ST69	Mozambique	2004	1	1	1	1	1	1	0	1	1	1	0	0	0	1	1	1	1	1	1	0	1	1	1	1	0	1	1	1	1	1	1	1	1	1	1	1	1	1	1	1	1	1	1	1	1	1
B_64	ST69	Mozambique	2004	1	1	1	1	1	1	0	1	1	1	0	0	0	1	0	1	1	1	1	0	1	1	1	1	0	1	1	1	1	1	1	1	1	1	1	1	1	1	1	1	1	1	1	1	1	1
CNRVC040210	ST69	Niger	2004	1	1	1	1	1	1	0	1	1	1	0	0	0	1	1	1	1	1	1	0	1	1	1	1	0	1	1	1	1	1	1	1	1	1	1	1	1	1	1	1	1	1	1	1	1	1
CNRVC040209	Unassigned	Niger	2004	1	1	1	1	1	1	0	1	1	1	0	0	0	1	1	1	1	1	1	0	1	1	1	1	0	1	1	1	1	1	1	1	1	1	1	1	1	1	1	1	1	1	1	1	1	1
CNRVC040303	ST69	Senegal	2004	1	1	1	1	1	1	0	1	1	1	0	0	0	1	1	1	1	1	1	0	1	1	1	1	0	1	1	1	1	1	1	1	1	1	1	1	1	1	1	1	1	1	1	1	1	1
CNRVC040314	ST69	Senegal	2004	1	1	1	1	1	1	0	1	1	1	0	0	0	1	1	1	1	1	1	0	1	1	1	1	0	1	1	1	1	1	1	1	1	1	1	1	1	1	1	1	1	1	1	1	1	1
CNRVC040203	ST69	Sierra Leone	2004	1	1	1	1	1	1	0	1	1	1	0	0	0	1	1	1	1	1	1	0	1	1	1	1	0	1	1	1	1	1	1	1	1	1	1	1	1	1	1	1	1	1	1	1	1	1
CNRVC040257	ST69	Sierra Leone	2004	1	1	1	1	1	1	0	1	1	1	0	0	0	1	1	1	1	1	1	0	1	1	1	1	0	1	1	1	1	1	1	1	1	1	1	1	1	1	1	1	1	1	1	1	1	1
22115	ST69	Thailand	2004	1	1	1	1	1	1	0	1	1	1	0	0	0	1	1	1	1	1	1	0	1	1	1	1	0	1	1	1	1	1	1	1	1	1	1	1	1	1	1	1	1	1	1	1	1	1
22116	ST69	Thailand	2004	1	1	1	1	1	1	0	1	1	1	0	0	0	1	1	1	1	1	1	0	1	1	1	1	0	1	1	1	1	1	1	1	1	1	1	1	1	1	1	1	1	1	1	1	1	1
22118	ST69	Thailand	2004	1	1	1	1	1	1	0	1	1	1	0	0	0	1	1	1	1	1	1	0	1	1	1	1	0	1	1	1	1	1	1	1	1	1	1	1	1	1	1	1	1	1	1	1	1	1
SL5Y	ST1024	USA	2004	0	0	0	0	0	1	0	1	0	0	0	0	0	1	1	1	1	1	1	0	1	1	1	1	0	0	0	0	0	0	0	0	0	0	0	0	0	0	0	0	1	1	1	1	1	1
SA5Y	ST438	USA	2004	0	0	0	0	0	1	0	1	0	0	0	0	0	1	1	1	1	1	1	0	1	1	1	1	0	0	0	0	0	0	0	0	0	0	0	0	0	0	0	0	1	1	1	1	1	1
E7G	Unassigned	USA	2004	0	0	0	0	0	1	0	1	0	0	0	0	0	1	1	1	1	1	1	0	0	1	1	1	0	0	0	0	0	0	0	0	0	0	0	0	0	0	0	0	1	1	1	1	1	1
L6G	Unassigned	USA	2004	0	0	0	0	0	1	0	1	0	0	0	0	0	1	1	1	1	1	1	0	0	1	1	1	0	0	0	0	0	0	0	0	0	0	0	0	0	0	0	0	1	1	1	1	1	1
SA10G	Unassigned	USA	2004	0	0	0	0	0	1	0	1	0	0	0	0	0	1	1	1	1	1	1	0	0	1	1	1	0	0	0	0	0	0	0	0	0	0	0	0	0	0	0	0	1	1	1	1	1	1
SA3G	Unassigned	USA	2004	0	0	0	0	0	1	0	1	0	0	0	0	0	1	1	1	1	1	1	0	1	1	1	1	0	0	0	0	0	0	0	0	0	0	0	0	0	0	0	0	1	1	1	1	1	1
SA7G	Unassigned	USA	2004	0	0	0	0	0	1	0	1	0	0	0	0	0	1	1	1	1	1	1	0	0	1	1	1	0	0	0	0	0	0	0	0	0	0	0	0	0	0	0	0	1	1	1	1	1	1
SL4G	Unassigned	USA	2004	0	0	0	0	0	1	0	1	0	0	0	0	0	1	1	1	1	1	1	0	1	1	1	1	0	0	0	0	0	0	0	0	0	0	0	0	0	0	0	0	1	1	1	1	1	1
SL6Y	Unassigned	USA	2004	0	0	0	0	0	1	0	1	0	0	0	0	0	1	1	1	1	1	1	0	0	1	1	1	0	0	0	0	0	0	0	0	0	0	0	0	0	0	0	0	1	1	1	1	1	1
SO5Y	Unassigned	USA	2004	0	0	0	0	0	1	0	1	0	0	0	0	0	1	1	1	1	1	1	0	1	1	1	1	0	0	0	0	0	0	0	0	0	0	0	0	0	0	0	0	1	1	1	1	1	1
4121	ST69	Viet Nam	2004	1	1	1	1	1	1	0	1	1	1	0	0	0	1	0	1	1	1	1	0	1	1	1	1	0	1	1	1	1	1	1	1	1	1	1	1	1	1	1	1	1	1	1	1	1	1
259_01	ST515	Zambia	2004	1	1	1	1	1	1	0	1	1	1	0	0	0	1	1	1	1	1	1	0	1	1	1	1	0	1	1	1	1	1	1	1	1	1	1	1	1	1	1	1	1	1	1	1	1	1
329_01	ST515	Zambia	2004	1	1	1	1	1	1	0	1	1	1	0	0	0	1	1	1	1	1	1	0	1	1	1	1	0	1	1	1	1	1	1	1	1	1	1	1	1	1	1	1	1	1	1	1	1	1
336_01	ST515	Zambia	2004	1	1	1	1	1	1	0	1	1	1	0	0	0	1	1	1	1	1	1	0	1	1	1	1	0	1	1	1	1	1	1	1	1	1	1	1	1	1	1	1	1	1	1	1	1	1
CP1040	ST515	Zambia	2004	1	1	1	1	1	1	0	1	1	1	0	0	0	1	1	1	1	1	1	0	1	1	1	1	0	1	1	1	1	1	1	1	1	1	1	1	1	1	1	1	1	1	0	1	1	1
CP1041	ST515	Zambia	2004	1	1	1	1	1	1	0	1	1	1	0	0	0	1	1	1	1	1	1	0	1	1	1	1	0	1	1	1	1	1	1	1	1	1	1	1	1	1	1	1	1	1	1	1	1	1
VC_2283_05	ST170	Argentina	2005	1	1	1	1	1	1	0	1	1	1	0	0	0	1	1	1	1	1	1	0	1	1	1	1	0	1	1	1	1	1	1	1	1	1	1	1	1	1	1	1	1	1	1	1	1	1
CCBT0495	Unassigned	Argentina	2005	0	0	0	0	0	1	0	1	0	0	0	0	0	1	1	0	1	1	1	0	0	0	0	0	0	0	0	0	0	0	0	0	0	0	0	0	0	0	0	0	1	1	1	1	1	1
P10-CHT64-05	ST480	Austria	2005	0	0	0	0	0	1	0	1	0	0	0	0	0	1	1	1	1	1	1	0	0	1	1	1	0	0	0	0	0	0	0	0	0	0	0	0	0	0	0	0	1	1	1	1	1	1
P12-CHT68-05	ST673	Austria	2005	0	0	0	0	0	1	0	1	0	0	0	0	0	1	1	1	1	1	1	0	0	1	1	1	0	0	0	0	0	0	0	0	0	0	0	0	0	0	0	0	1	1	1	1	1	1
P9-CHT63-05	ST675	Austria	2005	0	0	0	0	0	1	0	1	0	0	0	0	0	1	1	1	1	1	1	0	0	1	1	1	0	0	0	0	0	0	0	0	0	0	0	0	0	0	0	0	1	1	1	1	1	1
CIRS337.3_d-2	ST69	Bangladesh	2005	1	1	1	1	1	1	0	1	1	1	0	0	0	1	1	1	1	1	1	0	1	1	1	1	0	1	1	1	1	1	1	1	1	1	1	1	1	1	1	1	1	1	1	1	1	1
CIRS337	ST69	Bangladesh	2005	1	1	1	1	1	1	0	1	1	1	0	0	0	1	1	1	1	1	1	0	1	1	1	1	0	1	1	1	1	1	1	1	1	1	1	1	1	1	1	1	1	1	1	1	1	1
CIRS339.2_d-6	ST69	Bangladesh	2005	1	1	1	1	1	1	0	1	1	1	0	0	0	1	1	1	1	1	1	0	1	1	1	1	0	1	1	1	1	1	1	1	1	1	1	1	1	1	1	1	1	1	1	1	1	1
CIRS339	ST69	Bangladesh	2005	1	1	1	1	1	1	0	1	1	1	0	0	0	1	1	1	1	1	1	0	1	1	1	1	0	1	1	1	1	1	1	1	1	1	1	1	1	1	1	1	1	1	1	1	1	1
CIRS344.3_d-7	ST69	Bangladesh	2005	1	1	1	1	1	1	0	1	1	1	0	0	0	1	1	1	1	1	1	0	1	1	1	1	0	1	1	1	1	1	1	1	1	1	1	1	1	1	1	1	1	1	1	1	1	1
CIRS344	ST69	Bangladesh	2005	1	1	1	1	1	1	0	1	1	1	0	0	0	1	1	1	1	1	1	0	1	1	1	1	0	1	1	1	1	1	1	1	1	1	1	1	1	1	1	1	1	1	1	1	1	1
CIRS347	ST69	Bangladesh	2005	1	1	1	1	1	1	0	1	1	1	0	0	0	1	1	1	1	1	1	0	1	1	1	1	0	1	1	1	1	1	1	1	1	1	1	1	1	1	1	1	1	1	1	1	1	1
CIRS362.2_d-2	ST69	Bangladesh	2005	1	1	1	1	1	1	0	1	1	1	0	0	0	1	1	1	1	1	1	0	1	1	1	1	0	1	1	1	1	1	1	1	1	1	1	1	1	1	1	1	1	1	1	1	1	1
CIRS362.2_d-3	ST69	Bangladesh	2005	1	1	1	1	1	1	0	1	1	1	0	0	0	1	1	1	1	1	1	0	1	1	1	1	0	1	1	1	1	1	1	1	1	1	1	1	1	1	1	1	1	1	1	1	1	1
CIRS362	ST69	Bangladesh	2005	1	1	1	1	1	1	0	1	1	1	0	0	0	1	1	1	1	1	1	0	1	1	1	1	0	1	1	1	1	1	1	1	1	1	1	1	1	1	1	1	1	1	1	1	1	1
CNRVC050139	ST69	Benin	2005	1	1	1	1	1	1	0	1	1	1	0	0	0	1	1	1	1	1	1	0	1	1	1	1	0	1	1	1	1	1	1	1	1	1	1	1	1	1	1	1	1	1	1	1	1	1
CNRVC050140	ST69	Benin	2005	1	1	1	1	1	1	0	1	1	1	0	0	0	1	1	1	1	1	1	0	1	1	1	1	0	1	1	1	1	1	1	1	1	1	1	1	1	1	1	1	1	1	1	1	1	1
CNRVC070316	ST69	Burkina Faso	2005	1	1	1	1	1	1	0	1	1	1	0	0	0	1	1	1	1	1	1	0	1	1	1	1	0	1	1	1	1	1	1	1	1	1	1	1	1	1	1	1	1	1	1	1	1	1
CNRVC070334	ST69	Burkina Faso	2005	1	1	1	1	1	1	0	1	1	1	0	0	0	1	1	1	1	1	1	0	1	1	1	1	0	1	1	1	1	1	1	1	1	1	1	1	1	1	1	1	1	1	1	1	1	1
CNRVC050008	ST69	Cameroon	2005	1	1	1	1	1	1	0	1	1	1	0	0	0	1	1	1	1	1	1	0	1	1	1	1	0	1	1	1	1	1	1	1	1	1	1	1	1	1	1	1	1	1	1	1	1	1
CNRVC050011	ST69	Cameroon	2005	1	1	1	1	1	1	0	1	1	1	0	0	0	1	1	1	1	1	1	0	1	1	1	1	0	1	1	1	1	1	1	1	1	1	1	1	1	1	1	1	1	1	1	1	1	1
05-12_S101	ST169	China	2005	1	1	1	1	1	1	0	1	0	0	0	0	0	1	1	1	1	1	1	0	1	1	1	1	0	1	1	1	1	1	1	1	1	1	1	1	1	1	1	1	1	1	1	1	1	1
05-13_S37	ST169	China	2005	1	1	1	1	1	1	0	1	0	0	0	0	0	1	1	1	1	1	1	0	1	1	1	1	0	1	1	1	1	1	1	1	1	1	1	1	1	1	1	1	1	1	1	1	1	1
ZJ1339	ST169	China	2005	0	1	1	1	1	1	0	1	0	0	0	0	0	1	1	1	1	1	1	0	1	1	1	1	0	1	1	1	1	1	1	1	1	1	1	1	1	1	1	1	1	1	1	1	1	1
539	ST69	China	2005	1	1	1	1	1	1	0	1	1	1	0	0	0	1	1	1	1	1	1	0	1	1	1	1	0	1	1	1	1	1	1	1	1	1	1	1	1	1	1	1	1	1	1	1	1	1
542	ST69	China	2005	1	1	1	1	1	1	0	1	1	1	0	0	0	1	1	1	1	1	1	0	1	1	1	1	0	1	1	1	1	1	1	1	1	1	1	1	1	1	1	1	1	1	1	1	1	1
FJ147-CDC	ST69	China	2005	1	1	1	1	1	1	0	1	1	1	0	0	0	1	1	1	1	1	1	0	1	1	1	1	0	1	1	1	1	1	1	1	1	1	1	1	1	1	1	1	1	1	1	1	1	1
VC2454-CDC	ST69	China	2005	1	1	1	1	1	1	0	1	1	1	0	0	0	1	0	1	1	1	1	0	1	1	1	1	0	1	1	1	1	1	1	1	1	1	0	1	1	1	1	1	1	1	1	1	1	1
ZJ1336	ST75	China	2005	0	1	1	1	1	1	0	1	0	0	0	0	0	1	1	1	1	1	1	0	1	1	1	1	0	1	1	1	1	1	1	1	1	1	1	1	1	1	1	1	1	1	1	1	1	1
05-14_S103	Unassigned	China	2005	0	1	1	1	1	1	0	1	0	0	0	0	0	1	1	1	1	1	1	0	1	1	1	1	0	1	1	1	1	1	0	1	1	1	1	1	1	1	1	1	1	1	1	1	1	1
CNRVC050077	ST69	Democratic Republic of the Congo	2005	1	1	1	1	1	1	0	1	1	1	0	0	0	1	1	1	1	1	1	0	1	1	1	1	0	1	1	1	1	1	1	1	1	1	1	1	1	1	1	1	1	1	1	1	1	1
CNRVC050284	ST69	Democratic Republic of the Congo	2005	1	1	1	1	1	1	0	1	1	1	0	0	0	1	1	1	1	1	1	0	1	1	1	1	0	1	1	1	1	1	1	1	1	1	1	1	1	1	1	1	1	1	1	1	1	1
CNRVC050060	ST69	Equatorial Guinea	2005	1	1	1	1	1	1	0	1	1	1	0	0	0	1	1	1	1	1	1	0	1	1	1	1	0	1	1	1	1	1	1	1	1	1	1	1	1	1	1	1	1	1	1	1	1	1
CNRVC050073	ST69	Equatorial Guinea	2005	1	1	1	1	1	1	0	1	1	1	0	0	0	1	1	1	1	1	1	0	1	1	1	1	0	1	1	1	1	1	1	1	1	1	1	1	1	1	1	1	1	1	1	1	1	1
3500-05	ST69	India	2005	1	1	1	1	1	1	0	1	1	1	0	0	0	1	1	1	1	1	1	0	1	1	1	1	0	1	1	1	1	1	1	1	1	1	1	1	1	1	1	1	1	1	1	1	1	1
4407	ST69	India	2005	1	1	1	1	1	1	0	1	1	1	0	0	0	1	0	1	1	1	1	0	1	1	1	1	0	1	1	1	1	1	1	1	1	1	1	1	1	1	1	1	1	1	1	1	1	1
4409	ST69	India	2005	1	1	1	1	1	1	0	1	1	1	0	0	0	1	0	1	1	1	1	0	1	1	1	1	0	1	1	1	1	1	1	1	1	1	1	1	1	1	1	1	1	1	1	1	1	1
4415	ST69	India	2005	1	1	1	1	1	1	0	1	1	1	0	0	0	1	0	1	1	1	1	0	1	1	1	1	0	1	1	1	1	1	1	1	1	1	1	1	1	1	1	1	1	1	1	1	1	1
4417	ST69	India	2005	1	1	1	1	1	1	0	1	1	1	0	0	0	1	0	1	1	1	1	0	1	1	1	1	0	1	1	1	1	1	1	1	1	1	1	1	1	1	1	1	1	1	1	1	1	1
4424	ST69	India	2005	1	1	1	1	1	1	0	1	1	1	0	0	0	1	0	1	1	1	1	0	1	1	1	1	0	1	1	1	1	1	1	1	1	1	1	1	1	1	1	1	1	1	1	1	1	1
4519	ST69	India	2005	1	1	1	1	1	1	0	1	1	1	0	0	0	1	1	1	1	1	1	0	1	1	1	1	0	1	1	1	1	1	1	1	1	1	1	1	1	1	1	1	1	1	1	1	1	1
4634	ST69	India	2005	1	1	1	1	1	1	0	1	1	1	0	0	0	1	0	1	1	1	1	0	1	1	1	1	0	1	1	1	1	1	1	1	1	1	1	1	1	1	1	1	1	1	1	1	1	1
4635	ST69	India	2005	1	1	1	1	1	1	0	1	1	1	0	0	0	1	0	1	1	1	1	0	1	1	1	1	0	1	1	1	1	1	1	1	1	1	1	1	1	1	1	1	1	1	1	1	1	1
4636	ST69	India	2005	1	1	1	1	1	1	0	1	1	1	0	0	0	1	0	1	1	1	1	0	1	1	1	1	0	1	1	1	1	1	1	1	1	1	1	1	1	1	1	1	1	1	1	1	1	1
6193	ST69	Kenya	2005	1	1	1	1	1	1	0	1	1	1	0	0	0	1	1	1	1	1	1	0	1	1	1	1	0	1	1	1	1	1	1	1	1	1	1	1	1	1	1	1	1	1	1	1	1	1
6215	ST69	Kenya	2005	1	1	1	1	1	1	0	1	1	1	0	0	0	1	0	1	1	1	1	0	1	1	1	1	0	1	1	1	1	1	1	1	1	1	1	1	1	1	1	1	1	1	1	1	1	1
6191	Unassigned	Kenya	2005	1	1	1	1	0	0	0	0	1	1	0	0	0	1	0	1	1	1	1	0	1	1	1	1	0	1	1	1	1	1	1	1	1	1	1	1	1	1	1	1	1	1	1	1	1	1
CNRVC060010	ST69	Mali	2005	1	1	1	1	1	1	0	1	1	1	0	0	0	1	1	1	1	1	1	0	1	1	1	1	0	1	1	1	1	1	1	1	1	1	1	1	1	1	1	1	1	1	1	1	1	1
CNRVC070124	ST69	Mauritania	2005	1	1	1	1	1	1	0	1	1	1	0	0	0	1	1	1	1	1	1	0	1	1	1	1	0	1	1	1	1	1	1	1	1	1	1	1	1	1	1	1	1	1	1	1	1	1
CNRVC070144	ST69	Mauritania	2005	1	1	1	1	1	1	0	1	1	1	0	0	0	1	1	1	1	1	1	0	1	1	1	1	0	1	1	1	1	1	1	1	1	1	1	1	1	1	1	1	1	1	1	1	1	1
5032	ST69	Mexico	2005	1	1	1	1	1	1	0	1	1	1	0	0	0	1	0	1	1	1	1	0	1	1	1	1	0	1	1	1	1	1	1	1	1	1	1	1	1	1	1	1	1	1	1	1	1	1
1346	ST69	Mozambique	2005	1	1	1	1	1	1	0	1	1	1	0	0	0	1	0	1	1	1	1	0	1	1	1	1	0	1	1	1	1	1	1	1	1	1	1	1	1	1	1	1	1	1	1	1	1	1
1362	ST69	Mozambique	2005	1	1	1	1	1	1	0	1	1	1	0	0	0	1	0	1	1	1	1	0	1	1	1	1	0	1	1	1	1	1	1	1	1	1	1	1	1	1	1	1	1	1	1	1	1	1
1627	ST69	Mozambique	2005	1	1	1	1	1	1	0	1	1	1	0	0	0	1	1	1	1	1	1	0	1	1	1	1	0	1	1	1	1	1	1	1	1	1	1	1	1	1	1	1	1	1	1	1	1	1
8	ST69	Mozambique	2005	1	1	1	1	1	1	0	1	1	1	0	0	0	1	1	1	1	1	1	0	1	1	1	1	0	1	1	1	1	1	1	1	1	1	1	1	1	1	1	1	1	1	1	1	1	1
CNRVC050323	ST69	Nigeria	2005	1	1	1	1	1	1	0	1	1	1	0	0	0	1	1	1	1	1	1	0	1	1	1	1	0	1	1	1	1	1	1	1	1	1	1	1	1	1	1	1	1	1	1	1	1	1
CNRVC050334	ST69	Nigeria	2005	1	1	1	1	1	1	0	1	1	1	0	0	0	1	1	1	1	1	1	0	1	1	1	1	0	1	1	1	1	1	1	1	1	1	1	1	1	1	1	1	1	1	1	1	1	1
3582-05	ST69	Pakistan	2005	1	0	0	0	0	1	0	1	1	1	0	0	0	1	1	1	1	1	1	0	1	1	1	1	0	0	0	0	0	0	0	0	0	0	0	0	0	0	0	0	1	1	1	1	1	1
CNRVC050280	ST69	Pakistan	2005	1	1	1	1	1	1	0	1	1	1	0	0	0	1	1	1	1	1	1	0	1	1	1	1	0	1	1	1	1	1	1	1	1	1	1	1	1	1	1	1	1	1	1	1	1	1
P-18785	ST75	Russia	2005	0	1	1	1	1	1	0	1	0	0	0	0	0	1	1	1	1	1	1	0	1	1	1	1	0	1	1	1	1	1	1	1	1	1	1	1	1	1	1	1	1	1	1	1	1	1
22125	ST69	Thailand	2005	1	1	1	1	1	1	0	1	1	1	0	0	0	1	1	1	1	1	1	0	1	1	1	1	0	1	1	1	1	1	1	1	1	1	1	1	1	1	1	1	1	1	1	1	1	1
22126	ST69	Thailand	2005	1	1	1	1	1	1	0	1	1	1	0	0	0	1	1	1	1	1	1	0	1	1	1	1	0	1	1	1	1	1	1	1	1	1	1	1	1	1	1	1	1	1	1	1	1	1
22128	ST69	Thailand	2005	0	1	1	1	1	1	0	1	0	0	0	0	0	1	1	1	1	1	1	0	1	1	1	1	0	1	1	1	1	1	1	1	1	1	1	1	1	1	1	1	1	1	1	1	1	1
A488_1	ST69	Bangladesh	2006	1	1	1	1	1	1	0	1	1	1	0	0	0	1	0	1	1	1	1	0	1	1	1	1	0	1	1	1	1	1	1	1	1	1	1	1	1	1	1	1	1	1	1	1	1	1
A488_2	ST69	Bangladesh	2006	1	1	1	1	1	1	0	1	1	1	0	0	0	1	0	1	1	1	1	0	1	1	1	1	0	1	1	1	1	1	1	1	1	1	1	1	1	1	1	1	1	1	1	1	1	1
MAB008	ST69	Bangladesh	2006	1	1	1	1	1	1	0	1	1	1	0	0	0	1	1	1	1	1	1	0	1	1	1	1	0	1	1	1	1	1	1	1	1	1	1	1	1	1	1	1	1	1	1	1	1	1
CNRVC060111	ST69	Cameroon	2006	1	1	1	1	1	1	0	1	1	1	0	0	0	1	1	1	1	1	1	0	1	1	1	1	0	1	1	1	1	1	1	1	1	1	1	1	1	1	1	1	1	1	1	1	1	1
06-18_S40	ST172	China	2006	0	1	1	1	1	1	0	1	0	0	0	0	0	1	1	1	1	1	1	0	1	1	1	1	0	0	1	1	1	1	0	1	1	1	1	1	1	1	1	1	1	1	1	1	1	1
06-6_S157	ST173	China	2006	0	1	1	1	1	1	0	1	0	0	0	0	0	1	1	1	1	1	1	0	1	1	1	1	0	1	1	1	1	1	0	1	1	1	1	1	1	1	1	1	1	1	1	1	1	1
604	ST69	China	2006	1	1	1	1	1	1	0	1	1	1	0	0	0	1	1	1	1	1	1	0	1	1	1	1	0	1	1	1	1	1	1	1	1	1	1	1	1	1	1	1	1	1	1	1	1	1
606	ST69	China	2006	1	1	1	1	1	1	0	1	1	1	0	0	0	1	1	1	1	1	1	0	1	1	1	1	0	1	1	1	1	1	1	1	1	1	1	1	1	1	1	1	1	1	1	1	1	1
06-21_S108	ST75	China	2006	1	1	1	1	1	1	0	1	0	0	0	0	0	1	1	1	1	1	1	0	1	1	1	1	0	1	1	1	1	1	1	1	1	1	1	1	1	1	1	1	1	1	1	1	1	1
06-8_S158	ST75	China	2006	0	1	1	1	1	1	0	1	0	0	0	0	0	1	1	1	1	1	1	0	1	1	1	1	0	1	1	1	1	1	1	1	1	1	1	1	1	1	1	1	1	1	1	1	1	1
CNRVC080496	ST69	Cote d'Ivoire	2006	1	1	1	1	1	1	0	1	1	1	0	0	0	1	1	1	1	1	1	0	1	1	1	1	0	1	1	1	1	1	1	1	1	1	1	1	1	1	1	1	1	1	1	1	1	1
CNRVC080497	ST69	Cote d'Ivoire	2006	1	1	1	1	1	1	0	1	1	1	0	0	0	1	1	1	1	1	1	0	1	1	1	1	0	1	1	1	1	1	1	1	1	1	1	1	1	1	1	1	1	1	1	1	1	1
CNRVC060003	ST515	Democratic Republic of the Congo	2006	1	1	1	1	1	1	0	1	1	1	0	0	0	1	1	1	1	1	1	0	1	1	1	1	0	1	1	1	1	1	1	1	1	1	1	1	1	1	1	1	1	1	1	1	1	1
CNRVC060153	ST69	Democratic Republic of the Congo	2006	1	1	1	1	1	1	0	1	1	1	0	0	0	1	1	1	1	1	1	0	1	1	1	1	0	1	1	1	1	1	1	1	1	1	1	1	1	1	1	1	1	1	1	1	1	1
3546-06	ST69	India	2006	1	1	1	1	1	1	0	1	1	1	0	0	0	1	0	1	1	1	1	0	1	1	1	1	0	1	1	1	1	1	1	1	1	1	1	1	1	1	1	1	1	1	1	1	1	1
4430	ST69	India	2006	1	1	1	1	1	1	0	1	1	1	0	0	0	1	0	1	1	1	1	0	1	1	1	1	0	1	1	1	1	1	1	1	1	1	1	1	1	1	1	1	1	1	1	1	1	1
4431	ST69	India	2006	1	1	1	1	1	1	0	1	1	1	0	0	0	1	0	1	1	1	1	0	1	1	1	1	0	1	1	1	1	1	1	1	1	1	1	1	1	1	1	1	1	1	1	1	1	1
4438	ST69	India	2006	1	1	1	1	1	1	0	1	1	1	0	0	0	1	0	1	1	1	1	0	1	1	1	1	0	1	1	1	1	1	1	1	1	1	1	1	1	1	1	1	1	1	1	1	1	1
4439	ST69	India	2006	1	1	1	1	1	1	0	1	1	1	0	0	0	1	0	1	1	1	1	0	1	1	1	1	0	1	1	1	1	1	1	1	1	1	1	1	1	1	1	1	1	1	1	1	1	1
4445	ST69	India	2006	1	1	1	1	1	1	0	1	1	1	0	0	0	1	0	1	1	1	1	0	1	1	1	1	0	1	1	1	1	1	1	1	1	1	1	1	1	1	1	1	1	1	1	1	1	1
4447	ST69	India	2006	1	1	1	1	1	1	0	1	1	1	0	0	0	1	0	1	1	1	1	0	1	1	1	1	0	1	1	1	1	1	1	1	1	1	1	1	1	1	1	1	1	1	1	1	1	1
4449	ST69	India	2006	1	1	1	1	1	1	0	1	1	1	0	0	0	1	0	1	1	1	1	0	1	1	1	1	0	1	1	1	1	1	1	1	1	1	1	1	1	1	1	1	1	1	1	1	1	1
4456	ST69	India	2006	1	1	1	1	1	1	0	1	1	1	0	0	0	1	0	1	1	1	1	0	1	1	1	1	0	1	1	1	1	1	1	1	1	1	1	1	1	1	1	1	1	1	1	1	1	1
4460	ST69	India	2006	1	1	1	1	1	1	0	1	1	1	0	0	0	1	0	1	1	1	1	0	1	1	1	1	0	1	1	1	1	1	1	1	1	1	1	1	1	1	1	1	1	1	1	1	1	1
CNRVC060333	ST69	India/Nepal	2006	1	1	1	1	1	1	0	1	1	1	0	0	0	1	1	1	1	1	1	0	1	1	1	1	0	1	1	1	1	1	1	1	1	1	1	1	1	1	1	1	1	1	1	1	1	1
CNRVC060119	ST69	Kenya	2006	1	1	1	1	1	1	0	1	1	1	0	0	0	1	1	1	1	1	1	0	1	1	1	1	0	1	1	1	1	1	1	1	1	1	1	1	1	1	1	1	1	1	1	1	1	1
CNRVC060120	ST69	Kenya	2006	1	1	1	1	1	1	0	1	1	1	0	0	0	1	1	1	1	1	1	0	1	1	1	1	0	1	1	1	1	1	1	1	1	1	1	1	1	1	1	1	1	1	1	1	1	1
CNRVC060009	ST69	Mali	2006	1	1	1	1	1	1	0	1	1	1	0	0	0	1	1	1	1	1	1	0	1	1	1	1	0	1	1	1	1	1	1	1	1	1	1	1	1	1	1	1	1	1	1	1	1	1
CNRVC070136	ST69	Mauritania	2006	1	1	1	1	1	1	0	1	1	1	0	0	0	1	1	1	1	1	1	0	1	1	1	1	0	1	1	1	1	1	1	1	1	1	1	1	1	1	1	1	1	1	1	1	1	1
CNRVC070142	ST69	Mauritania	2006	1	1	1	1	1	1	0	1	1	1	0	0	0	1	1	1	1	1	1	0	1	1	1	1	0	1	1	1	1	1	1	1	1	1	1	1	1	1	1	1	1	1	1	1	1	1
688	ST69	Mexico	2006	1	1	1	1	1	1	0	1	1	1	0	0	0	1	0	1	1	1	1	0	1	1	1	1	0	1	1	1	1	1	1	1	1	1	1	1	1	1	1	1	1	1	1	1	1	1
CNRVC060272	ST69	Niger	2006	1	1	1	1	1	1	0	1	1	1	0	0	0	1	1	1	1	1	1	0	1	1	1	1	0	1	1	1	1	1	1	1	1	1	1	1	1	1	1	1	1	1	1	1	1	1
CNRVC060273	ST69	Niger	2006	1	1	1	1	1	1	0	1	1	1	0	0	0	1	1	1	1	1	1	0	1	1	1	1	0	1	1	1	1	1	1	1	1	1	1	1	1	1	1	1	1	1	1	1	1	1
CNRVC060279	ST69	Nigeria	2006	1	1	1	1	1	1	0	1	1	1	0	0	0	1	1	1	1	1	1	0	1	1	1	1	0	1	1	1	1	1	1	1	1	1	1	1	1	1	1	1	1	1	1	1	1	1
CNRVC060280	ST69	Nigeria	2006	1	1	1	1	1	1	0	1	1	1	0	0	0	1	1	1	1	1	1	0	1	1	1	1	0	1	1	1	1	1	1	1	1	1	1	1	1	1	1	1	1	1	1	1	1	1
TUC_VC849_07	ST170	Argentina	2007	1	1	1	1	1	1	0	1	0	0	0	0	0	1	1	1	1	1	1	0	1	1	1	1	0	0	1	1	1	1	0	1	1	1	1	1	1	1	1	1	1	1	1	1	1	1
P19-CHT78-07	ST648	Austria	2007	0	0	0	0	0	1	0	1	0	0	0	0	0	1	1	1	1	1	1	0	0	1	1	1	0	0	0	0	0	0	0	0	0	0	0	0	0	0	0	0	1	1	1	1	1	1
A487_1	ST69	Bangladesh	2007	1	1	1	1	1	1	0	1	1	1	0	0	0	1	1	1	1	1	1	0	1	1	1	1	0	1	1	1	1	1	1	1	1	1	1	1	1	1	1	1	1	1	1	1	1	1
BGD004	ST69	Bangladesh	2007	1	1	1	1	1	1	0	1	1	1	0	0	0	1	1	1	1	1	1	0	1	1	1	1	0	1	1	1	1	1	1	1	1	1	1	1	1	1	1	1	1	1	1	1	1	1
BGD005	ST69	Bangladesh	2007	1	1	1	1	1	1	0	1	1	1	0	0	0	1	1	1	1	1	1	0	1	1	1	1	0	1	1	1	1	1	1	1	1	1	1	1	1	1	1	1	1	1	1	1	1	1
BGD006	ST69	Bangladesh	2007	1	1	1	1	1	1	0	1	1	1	0	0	0	1	1	1	1	1	1	0	1	1	1	1	0	1	1	1	1	1	1	1	1	1	1	1	1	1	1	1	1	1	1	1	1	1
BGD007	ST69	Bangladesh	2007	1	1	1	1	1	1	0	1	1	1	0	0	0	1	1	1	1	1	1	0	1	1	1	1	0	1	1	1	1	1	1	1	1	1	1	1	1	1	1	1	1	1	1	1	1	1
BGD008	ST69	Bangladesh	2007	1	1	1	1	1	1	0	1	1	1	0	0	0	1	1	1	1	1	1	0	1	1	1	1	0	1	1	1	1	1	1	1	1	1	1	1	1	1	1	1	1	1	1	1	1	1
BGD009	ST69	Bangladesh	2007	1	1	1	1	1	1	0	1	1	1	0	0	0	1	1	1	1	1	1	0	1	1	1	1	0	1	1	1	1	1	1	1	1	1	1	1	1	1	1	1	1	1	1	1	1	1
BGD010	ST69	Bangladesh	2007	1	1	1	1	1	1	0	1	1	1	0	0	0	1	1	1	1	1	1	0	1	1	1	1	0	1	1	1	1	1	1	1	1	1	1	1	1	1	1	1	1	1	1	1	1	1
BGD011	ST69	Bangladesh	2007	1	1	1	1	1	1	0	1	1	1	0	0	0	1	1	1	1	1	1	0	1	1	1	1	0	1	1	1	1	1	1	1	1	1	1	1	1	1	1	1	1	1	1	1	1	1
BGD012	ST69	Bangladesh	2007	1	1	1	1	1	1	0	1	1	1	0	0	0	1	1	1	1	1	1	0	1	1	1	1	0	1	1	1	1	1	1	1	1	1	1	1	1	1	1	1	1	1	1	1	1	1
CNRVC070164	ST69	Benin	2007	1	1	1	1	1	1	0	1	1	1	0	0	0	1	1	1	1	1	1	0	1	1	1	1	0	1	1	1	1	1	1	1	1	1	1	1	1	1	1	1	1	1	1	1	1	1
LMA3984_4	Unassigned	Brazil	2007	0	0	0	0	0	1	0	1	0	0	0	0	0	1	1	1	1	1	1	0	1	1	1	1	0	0	0	0	0	0	0	0	0	0	0	0	0	0	0	0	1	1	1	1	1	1
MJ38	ST162	China	2007	0	0	0	0	0	1	0	1	0	0	0	0	0	1	1	1	1	1	1	0	1	1	1	1	0	0	0	0	0	0	0	0	0	0	0	0	0	0	0	0	1	1	1	1	1	1
07-18_S122	ST169	China	2007	1	1	1	1	1	1	0	1	0	0	0	0	0	1	0	1	1	1	1	0	1	1	1	1	0	1	1	1	1	1	1	1	1	1	0	1	1	1	1	1	1	1	1	1	1	1
07-6_S126	ST173	China	2007	1	1	1	1	0	1	0	1	0	0	0	0	0	1	1	1	1	1	1	0	1	1	1	1	0	1	1	1	1	1	0	1	1	1	0	1	1	1	1	0	1	1	1	1	1	1
707	ST69	China	2007	1	1	1	1	1	1	0	1	1	1	0	0	0	1	1	1	1	1	1	0	1	1	1	1	0	1	1	1	1	1	1	1	1	1	1	1	1	1	1	1	1	1	1	1	1	1
07-16_S121	ST75	China	2007	0	1	1	1	1	1	0	1	0	0	0	0	0	1	0	1	1	1	1	0	1	1	1	1	0	1	1	1	1	1	1	1	1	1	1	1	1	1	1	1	1	1	1	1	1	1
07-3_S124	ST75	China	2007	0	1	1	1	1	1	0	1	0	0	0	0	0	1	1	1	1	1	1	0	0	1	1	1	0	1	1	1	1	0	1	1	1	1	1	1	1	1	1	0	1	1	1	1	1	1
ZJ07019	ST75	China	2007	0	1	1	1	1	1	0	1	0	0	0	0	0	1	1	1	1	1	1	0	1	1	1	1	0	1	1	1	1	1	1	1	1	1	1	1	1	1	1	1	1	1	1	1	1	1
CNRVC070045	ST515	Democratic Republic of the Congo	2007	1	1	1	1	1	1	0	1	1	1	0	0	0	1	1	1	1	1	1	0	1	1	1	1	0	1	1	1	1	1	1	1	1	1	1	1	1	1	1	1	1	1	1	1	1	1
CNRVC070530	ST515	Democratic Republic of the Congo	2007	1	1	1	1	1	1	0	1	1	1	0	0	0	1	1	1	1	1	1	0	1	1	1	1	0	1	1	1	1	1	1	1	1	1	1	1	1	1	1	1	1	1	1	1	1	1
A482	ST69	Djibouti	2007	1	1	1	1	1	0	0	0	0	1	0	0	0	1	0	1	1	1	1	0	0	0	1	1	0	1	1	1	1	1	1	1	1	1	1	1	1	1	1	1	1	1	1	1	1	1
A483	ST69	Djibouti	2007	1	1	1	1	0	0	0	0	0	1	0	0	0	1	0	1	0	0	1	0	0	0	1	1	0	1	0	1	0	1	1	1	1	1	1	1	1	1	1	1	1	1	1	1	1	1
CNRVC070020	ST69	Djibouti	2007	1	1	1	1	1	1	0	1	1	1	0	0	0	1	1	1	1	1	1	0	1	1	1	1	0	1	1	1	1	1	1	1	1	1	1	1	1	1	1	1	1	1	1	1	1	1
A481	Unassigned	Djibouti	2007	1	1	1	1	0	0	0	0	0	1	0	0	0	1	0	1	1	1	1	0	0	0	1	1	0	1	0	1	0	1	1	1	1	1	1	1	1	0	1	1	1	0	1	1	1	1
4536	ST69	India	2007	1	1	1	1	1	1	0	1	1	1	0	0	0	1	1	1	1	1	1	0	1	1	1	1	0	1	1	1	1	1	1	1	1	1	1	1	1	1	1	1	1	1	1	1	1	1
4538	ST69	India	2007	1	1	1	1	1	1	0	1	1	1	0	0	0	1	1	1	1	1	1	0	1	1	1	1	0	1	1	1	1	1	1	1	1	1	1	1	1	1	1	1	1	1	1	1	1	1
4551	ST69	India	2007	1	1	1	1	1	1	0	1	1	1	0	0	0	1	0	1	1	1	1	0	1	1	1	1	0	1	1	1	1	1	1	1	1	1	1	1	1	1	1	1	1	1	1	1	1	1
4552	ST69	India	2007	1	1	1	1	1	1	0	1	1	1	0	0	0	1	1	1	1	1	1	0	1	1	1	1	0	1	1	1	1	1	1	1	1	1	1	1	1	1	1	1	1	1	1	1	1	1
4585	ST69	India	2007	1	1	1	1	1	1	0	1	1	1	0	0	0	1	0	1	1	1	1	0	1	1	1	1	0	1	1	1	1	1	1	1	1	1	1	1	1	1	1	1	1	1	1	1	1	1
4593	ST69	India	2007	1	1	1	1	1	1	0	1	1	1	0	0	0	1	1	1	1	1	1	0	1	1	1	1	0	1	1	1	1	1	1	1	1	1	1	1	1	1	1	1	1	1	1	1	1	1
4600	ST69	India	2007	1	1	1	1	1	1	0	1	1	1	0	0	0	1	1	1	1	1	1	0	1	1	1	1	0	1	1	1	1	1	1	1	1	1	1	1	1	1	1	1	1	1	1	1	1	1
4605	ST69	India	2007	1	0	1	1	1	1	0	1	1	1	0	0	0	1	0	1	1	1	1	0	1	1	1	1	0	1	1	1	1	1	1	1	1	1	0	1	1	0	1	1	1	1	1	1	1	1
4623	ST69	India	2007	1	1	1	1	1	1	0	1	1	1	0	0	0	1	0	1	1	1	1	0	1	1	1	1	0	1	1	1	1	1	1	1	1	1	1	1	1	1	1	1	1	1	1	1	1	1
4646	ST69	India	2007	1	1	1	1	1	1	0	1	1	1	0	0	0	1	0	1	1	1	1	0	1	1	1	1	0	1	1	1	1	1	1	1	1	1	1	1	1	1	1	1	1	1	1	1	1	1
CNRVC160013	ST69	Iraq	2007	0	1	1	1	1	1	0	1	0	0	0	0	0	1	1	1	1	1	1	0	1	1	1	1	0	1	1	1	1	1	1	1	1	1	1	1	1	1	1	1	1	1	1	1	1	1
CNRVC160014	ST69	Iraq	2007	0	1	1	1	1	1	0	1	0	0	0	0	0	1	1	1	1	1	1	0	1	1	1	1	0	1	1	1	1	1	1	1	1	1	1	1	1	1	1	1	1	1	1	1	1	1
CNRVC160016	ST69	Iraq	2007	1	1	1	1	1	1	0	1	1	1	0	0	0	1	1	1	1	1	1	0	1	1	1	1	0	1	1	1	1	1	1	1	1	1	1	1	1	1	1	1	1	1	1	1	1	1
CNRVC160017	ST69	Iraq	2007	0	1	1	1	1	1	0	1	0	0	0	0	0	1	1	1	1	1	1	0	1	1	1	1	0	1	1	1	1	1	1	1	1	1	1	1	1	1	1	1	1	1	1	1	1	1
CNRVC160018	ST69	Iraq	2007	1	1	1	1	1	1	0	1	1	1	0	0	0	1	1	1	1	1	1	0	1	1	1	1	0	1	1	1	1	1	1	1	1	1	1	1	1	1	1	1	1	1	1	1	1	1
6194	ST69	Kenya	2007	1	1	1	1	1	1	0	1	1	1	0	0	0	1	0	1	1	1	1	0	1	1	1	1	0	1	1	1	1	1	1	1	1	1	1	1	1	0	1	1	1	1	1	1	1	1
6201	ST69	Kenya	2007	1	1	1	1	1	1	0	1	1	1	0	0	0	1	0	1	1	1	1	0	1	1	1	1	0	1	1	1	1	1	1	1	1	1	1	1	1	1	1	1	1	1	1	1	1	1
6210	ST69	Kenya	2007	1	1	1	1	1	1	0	1	1	1	0	0	0	1	1	1	1	1	1	0	1	1	1	1	0	1	1	1	1	1	1	1	1	1	1	1	1	1	1	1	1	1	1	1	1	1
6214	ST69	Kenya	2007	1	0	0	1	0	1	0	1	1	1	0	0	0	1	0	1	0	0	1	0	1	1	1	0	0	1	1	0	0	0	0	1	1	1	0	0	1	0	1	1	1	1	1	1	1	1
6197	Unassigned	Kenya	2007	1	1	0	1	0	1	0	1	0	1	0	0	0	0	0	1	1	0	1	0	1	1	1	1	0	1	0	0	0	0	1	1	1	1	0	1	1	1	0	0	1	1	1	1	1	1
6212	Unassigned	Kenya	2007	1	0	1	1	0	1	0	1	1	1	0	0	0	1	0	1	1	1	1	0	1	1	1	1	0	1	1	1	0	1	1	0	1	1	0	1	1	0	1	1	1	0	1	1	1	1
2533	ST69	Mexico	2007	1	1	1	1	1	1	0	1	1	1	0	0	0	1	1	1	1	1	1	0	1	1	1	1	0	1	1	1	1	1	1	1	1	1	1	1	1	1	1	1	1	1	1	1	1	1
985	ST69	Mexico	2007	1	1	1	1	1	1	0	1	1	1	0	0	0	1	1	1	1	1	1	0	1	1	1	1	0	1	1	1	1	1	1	1	1	1	1	1	1	1	1	1	1	1	1	1	1	1
3145	ST731	Mexico	2007	0	0	0	0	0	1	0	1	0	0	0	0	0	1	0	1	1	1	1	0	1	1	1	1	0	0	0	0	0	0	0	0	0	0	0	0	0	0	0	0	1	1	1	1	1	1
3568-07	ST734	Mexico	2007	1	1	1	1	1	1	0	1	1	1	0	0	0	1	1	1	1	1	1	0	1	1	1	1	0	1	1	1	1	1	1	1	1	1	1	1	1	1	1	1	1	1	1	1	1	1
1474	ST737	Mexico	2007	0	0	0	0	0	1	0	1	0	0	0	0	0	1	1	1	1	1	1	0	1	1	1	1	0	0	0	0	0	0	0	0	0	0	0	0	0	0	0	0	1	1	1	1	1	1
CNRVC070011	ST69	Republic of the Congo	2007	1	1	1	1	1	1	0	1	1	1	0	0	0	1	1	1	1	1	1	0	1	1	1	1	0	1	1	1	1	1	1	1	1	1	1	1	1	1	1	1	1	1	1	1	1	1
CNRVC070012	ST69	Republic of the Congo	2007	1	1	1	1	1	1	0	1	1	1	0	0	0	1	1	1	1	1	1	0	1	1	1	1	0	1	1	1	1	1	1	1	1	1	1	1	1	1	1	1	1	1	1	1	1	1
CNRVC070066	ST69	South Sudan	2007	1	1	1	1	1	1	0	1	1	1	0	0	0	1	1	1	1	1	1	0	1	1	1	1	0	1	1	1	1	1	1	1	1	1	1	1	1	1	1	1	1	1	1	1	1	1
CNRVC070067	ST69	South Sudan	2007	1	1	1	1	1	1	0	1	1	1	0	0	0	1	1	1	1	1	1	0	1	1	1	1	0	1	1	1	1	1	1	1	1	1	1	1	1	1	1	1	1	1	1	1	1	1
L15	ST762	Sweden	2007	0	0	0	0	0	1	0	1	0	0	0	0	0	1	1	1	1	1	1	0	0	1	1	1	0	0	0	0	0	0	0	0	0	0	0	0	0	0	0	0	1	1	1	1	1	1
L11	ST763	Sweden	2007	0	0	0	0	0	1	0	1	0	0	0	0	0	1	0	1	1	1	1	0	1	1	1	1	0	0	0	0	0	0	0	0	0	0	0	0	0	0	0	0	1	1	1	1	1	1
BGD016	ST69	Bangladesh	2008	1	1	1	1	1	1	0	1	1	1	0	0	0	1	1	1	1	1	1	0	1	1	1	1	0	1	1	1	1	1	1	1	1	1	1	1	1	1	1	1	1	1	1	1	1	1
BGD018	ST69	Bangladesh	2008	1	1	1	1	1	1	0	1	1	1	0	0	0	1	1	1	1	1	1	0	1	1	1	1	0	1	1	1	1	1	1	1	1	1	1	1	1	1	1	1	1	1	1	1	1	1
BGD019	ST69	Bangladesh	2008	1	1	1	1	1	1	0	1	1	1	0	0	0	1	1	1	1	1	1	0	1	1	1	1	0	1	1	1	1	1	1	1	1	1	1	1	1	1	1	1	1	1	1	1	1	1
BGD020	ST69	Bangladesh	2008	1	1	1	1	1	1	0	1	1	1	0	0	0	1	1	1	1	1	1	0	1	1	1	1	0	1	1	1	1	1	1	1	1	1	1	1	1	1	1	1	1	1	1	1	1	1
BGD021	ST69	Bangladesh	2008	1	1	1	1	1	1	0	1	1	1	0	0	0	1	1	1	1	1	1	0	1	1	1	1	0	1	1	1	1	1	1	1	1	1	1	1	1	1	1	1	1	1	1	1	1	1
BGD022	ST69	Bangladesh	2008	1	1	1	1	1	1	0	1	1	1	0	0	0	1	1	1	1	1	1	0	1	1	1	1	0	1	1	1	1	1	1	1	1	1	1	1	1	1	1	1	1	1	1	1	1	1
BGD023	ST69	Bangladesh	2008	1	1	1	1	1	1	0	1	1	1	0	0	0	1	1	1	1	1	1	0	1	1	1	1	0	1	1	1	1	1	1	1	1	1	1	1	1	1	1	1	1	1	1	1	1	1
BGD024	ST69	Bangladesh	2008	1	1	1	1	1	1	0	1	1	1	0	0	0	1	1	1	1	1	1	0	1	1	1	1	0	1	1	1	1	1	1	1	1	1	1	1	1	1	1	1	1	1	1	1	1	1
BGD025	ST69	Bangladesh	2008	1	1	1	1	1	1	0	1	1	1	0	0	0	1	1	1	1	1	1	0	1	1	1	1	0	1	1	1	1	1	1	1	1	1	1	1	1	1	1	1	1	1	1	1	1	1
MAB014	ST69	Bangladesh	2008	1	1	1	1	1	1	0	1	1	1	0	0	0	1	1	1	1	1	1	0	1	1	1	1	0	1	1	1	1	1	1	1	1	1	1	1	1	1	1	1	1	1	1	1	1	1
CNRVC080762	ST69	Cameroon	2008	1	1	1	1	1	1	0	1	1	1	0	0	0	1	1	1	1	1	1	0	1	1	1	1	0	1	1	1	1	1	1	1	1	1	1	1	1	1	1	1	1	1	1	1	1	1
CNRVC080764	ST69	Cameroon	2008	1	1	1	1	1	1	0	1	1	1	0	0	0	1	1	1	1	1	1	0	1	1	1	1	0	1	1	1	1	1	1	1	1	1	1	1	1	1	1	1	1	1	1	1	1	1
08-1_S127	ST173	China	2008	0	1	0	1	1	1	0	1	0	0	0	0	0	1	1	1	1	1	1	0	1	1	1	1	0	1	1	1	1	1	0	1	1	1	1	1	1	1	1	1	1	1	1	1	1	1
2255-CDC	ST69	China	2008	1	1	1	1	1	1	0	1	1	1	0	0	0	1	0	1	1	1	1	0	1	1	1	1	0	1	1	1	1	1	1	1	1	1	1	1	1	1	1	1	1	1	1	1	1	1
820	ST69	China	2008	1	1	1	1	1	1	0	1	1	1	0	0	0	1	1	1	1	1	1	0	1	1	1	1	0	1	1	1	1	1	1	1	1	1	1	1	1	1	1	1	1	1	1	1	1	1
ICDC-VC2272	ST69	China	2008	0	1	1	1	1	1	0	1	0	0	0	0	0	1	1	1	1	1	1	0	1	1	1	1	0	1	1	1	1	1	1	1	1	1	1	1	1	1	1	1	1	1	1	1	1	1
VC2248-1-CDC	ST69	China	2008	1	1	1	1	1	1	0	1	1	1	0	0	0	1	0	1	1	1	1	0	1	1	1	1	0	1	1	1	1	1	1	1	1	1	1	1	1	1	1	1	1	1	1	1	1	1
08-19_S131	ST75	China	2008	0	0	0	1	0	1	0	1	0	0	0	0	0	1	1	1	1	1	1	0	1	1	1	1	0	1	1	0	0	1	1	1	1	0	0	1	1	0	1	0	1	1	1	1	1	1
08-20_S133	ST75	China	2008	0	0	0	0	0	1	0	1	0	0	0	0	0	1	0	1	1	1	1	0	1	1	1	1	0	1	1	1	0	1	1	1	1	0	0	1	1	0	1	0	1	1	1	1	1	1
08-21_S134	ST75	China	2008	0	1	0	1	1	1	0	1	0	0	0	0	0	1	0	1	1	1	1	0	1	1	1	1	0	1	1	1	1	1	0	1	1	1	1	1	1	1	1	0	1	1	1	1	1	1
08-3_S137	ST75	China	2008	1	1	0	1	1	1	0	1	0	0	0	0	0	1	1	1	1	1	1	0	1	1	1	1	0	1	1	1	1	0	1	1	1	1	1	1	1	1	1	1	1	1	1	1	1	1
08-4_S138	ST75	China	2008	1	1	1	1	1	1	0	1	0	0	0	0	0	1	1	1	1	1	1	0	1	1	1	1	0	1	1	1	1	1	1	1	1	1	1	1	1	1	1	1	1	1	1	1	1	1
CNRVC080133	ST515	Democratic Republic of the Congo	2008	1	1	1	1	1	1	0	1	1	1	0	0	0	1	1	1	1	1	1	0	1	1	1	1	0	1	1	1	1	1	1	1	1	1	1	1	1	1	1	1	1	1	1	1	1	1
CNRVC080370	ST515	Democratic Republic of the Congo	2008	1	1	1	1	1	1	0	1	1	1	0	0	0	1	1	1	1	1	1	0	1	1	1	1	0	1	1	1	1	1	1	1	1	1	1	1	1	1	1	1	1	1	1	1	1	1
L283	ST515	Democratic Republic of the Congo	2008	1	1	1	1	1	1	0	1	1	1	0	0	0	1	1	1	1	1	1	0	1	1	1	1	0	1	1	1	1	1	1	1	1	1	1	1	1	1	1	1	1	1	1	1	1	1
L284	ST69	Democratic Republic of the Congo	2008	1	1	1	1	1	1	0	1	1	1	0	0	0	1	1	1	1	1	1	0	1	1	1	1	0	1	1	1	1	1	1	1	1	1	1	1	1	1	1	1	1	1	1	1	1	1
K6975	ST69	Guinea Bissau	2008	1	0	1	1	1	1	0	1	1	1	0	0	0	1	1	1	1	1	1	0	1	1	1	1	0	1	1	1	1	1	1	1	1	1	0	1	1	1	1	1	1	1	1	1	1	1
K6979	ST69	Guinea Bissau	2008	1	1	1	1	1	1	0	1	1	1	0	0	0	1	1	1	1	1	1	0	1	1	1	1	0	1	1	1	1	1	1	1	1	1	0	1	1	1	1	1	1	1	1	1	1	1
CNRVC080397	ST69	India	2008	1	1	1	1	1	1	0	1	1	1	0	0	0	1	1	1	1	1	1	0	1	1	1	1	0	1	1	1	1	1	1	1	1	1	1	1	1	1	1	1	1	1	1	1	1	1
IDH-00373	ST69	India	2008	1	1	1	1	1	1	0	1	1	1	0	0	0	1	1	1	1	1	1	0	1	1	1	1	0	1	1	1	1	1	1	1	1	1	1	1	1	1	1	1	1	1	1	1	1	1
IDH-00449	ST69	India	2008	1	1	1	1	1	1	0	1	1	1	0	0	0	1	1	1	1	1	1	0	1	1	1	1	0	1	1	1	1	1	1	1	1	1	1	1	1	1	1	1	1	1	1	1	1	1
IDH-00527	ST69	India	2008	1	1	1	1	1	1	0	1	1	1	0	0	0	1	1	1	1	1	1	0	1	1	1	1	0	1	1	1	1	1	1	1	1	1	1	1	1	1	1	1	1	1	1	1	1	1
IDH-00544	ST69	India	2008	1	1	1	1	1	1	0	1	1	1	0	0	0	1	1	1	1	1	1	0	1	1	1	1	0	1	1	1	1	1	1	1	1	1	1	1	1	1	1	1	1	1	1	1	1	1
IDH-00574	ST69	India	2008	1	1	1	1	1	1	0	1	1	1	0	0	0	1	1	1	1	1	1	0	1	1	1	1	0	1	1	1	1	1	1	1	1	1	1	1	1	1	1	1	1	1	1	1	1	1
IDH-00745	ST69	India	2008	1	1	1	1	1	1	0	1	1	1	0	0	0	1	1	1	1	1	1	0	1	1	1	1	0	1	1	1	1	1	1	1	1	1	1	1	1	1	1	1	1	1	1	1	1	1
IDH-00845	ST69	India	2008	1	1	1	1	1	1	0	1	1	1	0	0	0	1	1	1	1	1	1	0	1	1	1	1	0	1	1	1	1	1	1	1	1	1	1	1	1	1	1	1	1	1	1	1	1	1
IDH-00982	ST69	India	2008	1	1	1	1	1	1	0	1	1	1	0	0	0	1	1	1	1	1	1	0	0	1	1	1	0	1	1	1	1	1	1	1	1	1	1	1	1	1	1	1	1	1	1	1	1	1
IDH-01241	ST69	India	2008	1	1	1	1	1	1	0	1	1	1	0	0	0	1	1	1	1	1	1	0	0	1	1	1	0	1	1	1	1	1	1	1	1	1	1	1	1	1	1	1	1	1	1	1	1	1
372	ST69	Mexico	2008	1	1	1	1	1	1	0	1	1	1	0	0	0	1	1	1	1	1	1	0	1	1	1	1	0	1	1	1	1	1	1	1	1	1	1	1	1	1	1	1	1	1	1	1	1	1
504	ST69	Mexico	2008	1	1	1	1	1	1	0	1	1	1	0	0	0	1	1	1	1	1	1	0	1	1	1	1	0	1	1	1	1	1	1	1	1	1	1	1	1	1	1	1	1	1	1	1	1	1
971	ST69	Mexico	2008	1	1	1	1	1	1	0	1	1	1	0	0	0	1	1	1	1	1	1	0	1	1	1	1	0	1	1	1	1	1	1	1	1	1	1	1	1	1	1	1	1	1	1	1	1	1
CP1030	ST69	Mexico	2008	1	1	1	1	1	1	0	1	1	1	0	0	0	1	1	1	1	1	1	0	1	1	1	1	0	1	1	1	1	1	1	1	1	1	1	1	1	1	1	1	1	1	1	1	1	1
2908	ST731	Mexico	2008	0	0	0	0	0	1	0	1	0	0	0	0	0	1	0	1	1	1	1	0	1	1	1	1	0	0	0	0	0	0	0	0	0	0	0	0	0	0	0	0	1	1	1	1	1	1
300506	ST1346	Mozambique	2008	0	0	0	0	0	1	0	1	0	0	0	0	0	1	1	1	1	1	1	0	0	1	1	1	0	0	0	0	0	0	0	0	0	0	0	0	0	0	0	0	1	1	1	1	1	1
300043	ST69	Mozambique	2008	1	1	1	1	1	1	0	1	1	1	0	0	0	1	1	1	1	1	1	0	1	1	1	1	0	1	1	1	1	1	1	1	1	1	1	1	1	1	1	1	1	1	1	1	1	1
300208	ST69	Mozambique	2008	1	1	1	1	1	1	0	1	1	1	0	0	0	1	1	1	1	1	1	0	1	1	1	1	0	1	1	1	1	1	1	1	1	1	1	1	1	1	1	1	1	1	1	1	1	1
300209	ST69	Mozambique	2008	1	1	1	1	1	1	0	1	1	1	0	0	0	1	1	1	1	1	1	0	1	1	1	1	0	1	1	1	1	1	1	1	1	1	1	1	1	1	1	1	1	1	1	1	1	1
300215	ST69	Mozambique	2008	1	1	1	1	1	1	0	1	1	1	0	0	0	1	1	1	1	1	1	0	1	1	1	1	0	1	1	1	1	1	1	1	1	1	1	1	1	1	1	1	1	1	1	1	1	1
300205	ST733	Mozambique	2008	0	0	0	0	0	1	0	1	0	0	0	0	0	1	1	1	1	1	1	0	1	1	1	1	0	0	0	0	0	0	0	0	0	0	0	0	0	0	0	0	1	1	1	1	1	1
300055	ST766	Mozambique	2008	0	0	0	0	0	1	0	1	0	0	0	0	0	1	1	1	1	1	1	0	1	1	1	1	0	0	0	0	0	0	0	0	0	0	0	0	0	0	0	0	1	1	1	1	1	1
3554-08	ST69	Nepal	2008	1	1	1	1	1	1	0	1	1	1	0	0	0	1	1	1	0	1	1	0	1	1	1	1	0	1	1	1	1	1	1	1	1	1	1	1	1	1	1	1	1	1	1	1	1	1
CNRVC080122	ST69	Niger	2008	1	1	1	1	1	1	0	1	1	1	0	0	0	1	1	1	1	1	1	0	1	1	1	1	0	1	1	1	1	1	1	1	1	1	1	1	1	1	1	1	1	1	1	1	1	1
CNRVC080124	ST69	Niger	2008	1	1	1	1	1	1	0	1	1	1	0	0	0	1	1	1	1	1	1	0	1	1	1	1	0	1	1	1	1	1	1	1	1	1	1	1	1	1	1	1	1	1	1	1	1	1
CNRVC080383	ST69	South Sudan	2008	1	1	1	1	1	1	0	1	1	1	0	0	0	1	1	1	1	1	1	0	1	1	1	1	0	1	1	1	1	1	1	1	1	1	1	1	1	1	1	1	1	1	1	1	1	1
DL2111	ST1492	USA	2008	0	0	0	0	0	1	0	1	0	0	0	0	0	1	1	1	1	1	1	0	0	1	1	1	0	0	0	0	0	0	0	0	0	0	0	0	0	0	0	0	1	1	1	1	1	1
DL2112	ST1492	USA	2008	0	0	0	0	0	1	0	1	0	0	0	0	0	1	1	1	1	1	1	0	0	1	1	1	0	0	0	0	0	0	0	0	0	0	0	0	0	0	0	0	1	1	1	1	1	1
DL2113	ST1492	USA	2008	0	0	0	0	0	1	0	1	0	0	0	0	0	1	1	1	1	1	1	0	0	1	1	1	0	0	0	0	0	0	0	0	0	0	0	0	0	0	0	0	1	1	1	1	1	1
DL2115	ST1492	USA	2008	0	0	0	0	0	1	0	1	0	0	0	0	0	1	1	1	1	1	1	0	0	1	1	1	0	0	0	0	0	0	0	0	0	0	0	0	0	0	0	0	1	1	1	1	1	1
DL2116	ST1492	USA	2008	0	0	0	0	0	1	0	1	0	0	0	0	0	1	1	1	1	1	1	0	0	1	1	1	0	0	0	0	0	0	0	0	0	0	0	0	0	0	0	0	1	1	1	1	1	1
DL2117	ST1492	USA	2008	0	0	0	0	0	1	0	1	0	0	0	0	0	1	1	1	1	1	1	0	0	1	1	1	0	0	0	0	0	0	0	0	0	0	0	0	0	0	0	0	1	1	1	1	1	1
DL2114	ST1493	USA	2008	0	0	0	0	0	1	0	1	0	0	0	0	0	1	1	1	1	1	1	0	0	1	1	1	0	0	0	0	0	0	0	0	0	0	0	0	0	0	0	0	1	1	1	1	1	1
DL4211	ST1494	USA	2008	0	0	0	0	0	1	0	1	0	0	0	0	0	1	1	1	1	1	1	0	1	1	1	1	0	0	0	0	0	0	0	0	0	0	0	0	0	0	0	0	1	1	1	1	1	1
DL4212	ST1495	USA	2008	0	0	0	0	0	1	0	1	0	0	0	0	0	1	1	1	1	1	1	0	0	1	1	1	0	0	0	0	0	0	0	0	0	0	0	0	0	0	0	0	1	1	1	1	1	1
3569_08	Unassigned	USA	2008	1	1	1	1	1	1	0	1	1	1	0	0	0	1	0	1	1	1	1	0	1	1	1	1	0	1	1	1	1	1	1	1	1	1	1	1	1	1	1	1	1	1	1	1	1	1
BGD029	ST69	Bangladesh	2009	1	1	1	1	1	1	0	1	1	1	0	0	0	1	1	1	1	1	1	0	1	1	1	1	0	1	1	1	1	1	1	1	1	1	1	1	1	1	1	1	1	1	1	1	1	1
BGD030	ST69	Bangladesh	2009	1	1	1	1	1	1	0	1	1	1	0	0	0	1	1	1	1	1	1	0	1	1	1	1	0	1	1	1	1	1	1	1	1	1	1	1	1	1	1	1	1	1	1	1	1	1
BGD031	ST69	Bangladesh	2009	1	1	1	1	1	1	0	1	1	1	0	0	0	1	1	1	1	1	1	0	1	1	1	1	0	1	1	1	1	1	1	1	1	1	1	1	1	1	1	1	1	1	1	1	1	1
BGD032	ST69	Bangladesh	2009	1	1	1	1	1	1	0	1	1	1	0	0	0	1	1	1	1	1	1	0	1	1	1	1	0	1	1	1	1	1	1	1	1	1	1	1	1	1	1	1	1	1	1	1	1	1
BGD033	ST69	Bangladesh	2009	1	1	1	1	1	1	0	1	1	1	0	0	0	1	1	1	1	1	1	0	1	1	1	1	0	1	1	1	1	1	1	1	1	1	1	1	1	1	1	1	1	1	1	1	1	1
BGD034	ST69	Bangladesh	2009	1	1	1	1	1	1	0	1	1	1	0	0	0	1	1	1	1	1	1	0	1	1	1	1	0	1	1	1	1	1	1	1	1	1	1	1	1	1	1	1	1	1	1	1	1	1
BGD035	ST69	Bangladesh	2009	1	1	1	1	1	1	0	1	1	1	0	0	0	1	1	1	1	1	1	0	1	1	1	1	0	1	1	1	1	1	1	1	1	1	1	1	1	1	1	1	1	1	1	1	1	1
BGD101	ST69	Bangladesh	2009	1	1	1	1	1	1	0	1	1	1	0	0	0	1	1	1	1	1	1	0	0	1	1	1	0	1	1	1	1	1	1	1	1	0	0	1	1	1	1	1	1	1	1	1	1	1
BGD102	ST69	Bangladesh	2009	1	1	1	1	1	1	0	1	1	1	0	0	0	1	1	1	1	1	1	0	0	1	1	1	0	1	1	1	1	1	1	1	1	1	0	1	1	0	1	1	1	1	1	1	1	1
BGD104	ST69	Bangladesh	2009	1	1	1	1	1	1	0	1	1	1	0	0	0	1	1	1	1	1	1	0	1	1	1	1	0	1	1	1	1	1	1	1	1	1	0	1	1	1	1	1	1	1	1	1	1	1
CNRVC090182	ST69	Cameroon	2009	1	1	1	1	1	1	0	1	1	1	0	0	0	1	1	1	1	1	1	0	1	1	1	1	0	1	1	1	1	1	1	1	1	1	1	1	1	1	1	1	1	1	1	1	1	1
09-14_S24	ST169	China	2009	1	1	1	1	1	1	0	1	0	0	0	0	0	1	1	1	1	1	1	0	1	1	1	1	0	1	1	1	1	1	1	1	1	1	1	1	1	1	1	1	1	1	1	1	1	1
902	ST69	China	2009	1	1	1	1	1	1	0	1	1	1	0	0	0	1	1	1	1	1	1	0	1	1	1	1	0	1	1	1	1	1	1	1	1	1	1	1	1	1	1	1	1	1	1	1	1	1
910	ST69	China	2009	1	1	1	1	1	1	0	1	1	1	0	0	0	1	1	1	1	1	1	0	1	1	1	1	0	1	1	1	1	1	1	1	1	1	1	1	1	1	1	1	1	1	1	1	1	1
09-16_S26	ST75	China	2009	0	1	1	1	1	1	0	1	0	0	0	0	0	1	1	1	1	1	1	0	1	1	1	1	0	1	1	1	1	1	1	1	1	1	1	1	1	1	1	1	1	1	1	1	1	1
09-17_S30	ST75	China	2009	1	1	1	1	1	1	0	1	0	0	0	0	0	1	1	1	1	1	1	0	1	1	1	1	0	1	1	1	1	1	1	1	1	1	1	1	1	1	1	1	1	1	1	1	1	1
09-18_S31	ST75	China	2009	1	1	1	1	1	1	0	1	0	0	0	0	0	1	1	1	1	1	1	0	1	1	1	1	0	1	1	1	1	1	1	1	1	1	1	1	1	1	1	1	1	1	1	1	1	1
09-19_S32	ST75	China	2009	0	1	1	1	1	1	0	1	0	0	0	0	0	1	1	1	1	1	1	0	1	1	1	1	0	1	1	1	1	1	1	1	1	1	1	1	1	1	1	1	1	1	1	1	1	1
09-20_S8	ST75	China	2009	0	1	1	1	1	1	0	1	0	0	0	0	0	1	1	1	1	1	1	0	1	1	1	1	0	1	1	1	1	1	1	1	1	1	1	1	1	1	1	1	1	1	1	1	1	1
09-21_S34	ST75	China	2009	1	1	1	1	1	1	0	1	0	0	0	0	0	1	1	1	1	1	1	0	1	1	1	1	0	1	1	1	1	1	1	1	1	1	1	1	1	1	1	1	1	1	1	1	1	1
09-15_S25	Unassigned	China	2009	1	1	1	1	1	1	0	1	0	0	0	0	0	1	1	1	1	1	1	0	1	1	1	1	0	1	1	1	1	1	1	1	1	1	1	1	1	1	1	1	1	1	1	1	1	1
2	ST515	Democratic Republic of the Congo	2009	1	1	1	1	1	1	0	1	1	1	0	0	0	1	1	1	1	1	1	0	1	1	1	1	0	1	1	1	1	1	1	1	1	1	1	1	1	1	1	1	1	1	1	1	1	1
622	ST515	Democratic Republic of the Congo	2009	1	1	1	1	1	1	0	1	1	1	0	0	0	1	1	1	1	1	1	0	1	1	1	1	0	1	1	1	1	1	1	1	1	1	1	1	1	1	1	1	1	1	1	1	1	1
726	ST515	Democratic Republic of the Congo	2009	1	1	1	1	1	1	0	1	1	1	0	0	0	1	1	1	1	1	1	0	1	1	1	1	0	1	1	1	1	1	1	1	1	1	1	1	1	1	1	1	1	1	1	1	1	1
L1	ST515	Democratic Republic of the Congo	2009	1	1	1	1	1	1	0	1	1	1	0	0	0	1	1	1	1	1	1	0	1	1	1	1	0	1	1	1	1	1	1	1	1	1	1	1	1	1	1	1	1	1	1	1	1	1
217	ST69	Democratic Republic of the Congo	2009	1	1	1	1	1	1	0	1	1	1	0	0	0	1	1	1	1	1	1	0	1	1	1	1	0	1	1	1	1	1	1	1	1	1	1	1	1	1	1	1	1	1	1	1	1	1
3	ST69	Democratic Republic of the Congo	2009	1	1	1	1	1	1	0	1	1	1	0	0	0	1	1	1	1	1	1	0	1	1	1	1	0	1	1	1	1	1	1	1	1	1	1	1	1	1	1	1	1	1	1	1	1	1
L78	ST69	Democratic Republic of the Congo	2009	1	1	1	1	1	1	0	1	1	1	0	0	0	1	1	1	1	1	1	0	1	1	1	1	0	1	1	1	1	1	1	1	1	1	1	1	1	1	1	1	1	1	1	1	1	1
2009V_1085	ST69	India	2009	1	1	1	1	1	1	0	1	1	1	0	0	0	1	1	1	1	1	1	0	1	1	1	1	0	1	1	1	1	1	1	1	1	1	1	1	1	1	1	1	1	1	1	1	1	1
2009V_1096	ST69	India	2009	1	1	1	1	1	1	0	1	1	1	0	0	0	1	1	1	1	1	1	0	1	1	1	1	0	1	1	1	1	1	1	1	1	1	1	1	1	1	1	1	1	1	1	1	1	1
2009V_1131	ST69	India	2009	1	0	1	1	1	1	0	1	1	1	0	0	0	1	1	1	1	1	1	0	1	1	1	1	0	1	1	1	1	1	1	1	1	1	1	1	1	1	1	1	1	1	1	1	1	1
4966	ST69	India	2009	1	1	1	1	1	1	0	1	1	1	0	0	0	1	1	1	1	1	1	0	1	1	1	1	0	1	1	1	1	1	1	1	1	1	1	1	1	1	1	1	1	1	1	1	1	1
5046	ST69	India	2009	1	1	1	1	1	1	0	1	1	1	0	0	0	1	1	1	1	1	1	0	1	1	1	1	0	1	1	1	1	1	1	1	1	1	1	1	1	1	1	1	1	1	1	1	1	1
5064	ST69	India	2009	1	1	1	1	1	1	0	1	1	1	0	0	0	1	1	1	1	1	1	0	1	1	1	1	0	1	1	1	1	1	1	1	1	1	1	1	1	1	1	1	1	1	1	1	1	1
5157	ST69	India	2009	1	1	1	1	1	1	0	1	1	1	0	0	0	1	1	1	1	1	1	0	1	1	1	1	0	1	1	1	1	1	1	1	1	1	1	1	1	1	1	1	1	1	1	1	1	1
5159	ST69	India	2009	1	1	1	1	1	1	0	1	1	1	0	0	0	1	1	1	1	1	1	0	1	1	1	1	0	1	1	1	1	1	1	1	1	1	1	1	1	1	1	1	1	1	1	1	1	1
5185	ST69	India	2009	1	1	1	1	1	1	0	1	1	1	0	0	0	1	1	1	1	1	1	0	1	1	1	1	0	1	1	1	1	1	1	1	1	1	1	1	1	1	1	1	1	1	1	1	1	1
5186	ST69	India	2009	1	1	1	1	1	1	0	1	1	1	0	0	0	1	1	1	1	1	1	0	1	1	1	1	0	1	1	1	1	1	1	1	1	1	1	1	1	1	1	1	1	1	1	1	1	1
7684	ST69	Kenya	2009	1	0	0	0	0	1	0	1	1	1	0	0	0	1	0	1	1	1	1	0	1	1	1	1	0	1	1	0	0	0	0	1	1	0	0	1	1	1	0	0	1	1	1	1	1	1
7685	ST69	Kenya	2009	1	1	1	1	1	1	0	1	1	1	0	0	0	1	0	1	1	1	1	0	1	1	1	1	0	1	1	1	0	1	1	1	1	1	0	1	1	1	1	1	1	1	1	1	1	1
7686	ST69	Kenya	2009	1	1	0	1	0	1	0	1	1	1	0	0	0	1	0	1	1	1	1	0	1	1	1	1	0	1	1	1	1	0	1	1	1	1	0	1	1	0	1	1	1	1	1	1	1	1
7687	ST69	Kenya	2009	1	1	1	1	1	1	0	1	1	1	0	0	0	1	1	1	1	1	1	0	1	1	1	1	0	1	1	1	1	1	1	1	1	1	1	1	1	1	1	1	1	1	1	1	1	1
7682	Unassigned	Kenya	2009	1	0	0	1	0	1	0	0	0	0	0	0	0	0	0	1	0	0	1	0	0	0	1	0	0	0	0	1	0	1	0	1	0	0	0	1	0	0	0	0	1	1	0	1	1	1
3271	Unassigned	Mexico	2009	0	1	1	1	1	1	0	1	0	0	0	0	0	1	1	1	1	1	1	0	1	1	1	1	0	1	1	1	1	1	0	1	1	1	1	1	1	1	1	1	1	1	1	1	1	1
302015	ST69	Mozambique	2009	1	1	1	1	1	1	0	1	1	1	0	0	0	1	1	1	1	1	1	0	1	1	1	1	0	1	1	1	1	1	1	1	1	1	1	1	1	1	1	1	1	1	1	1	1	1
302029	ST69	Mozambique	2009	1	1	1	1	1	1	0	1	1	1	0	0	0	1	1	1	1	1	1	0	1	1	1	1	0	1	1	1	1	1	1	1	1	1	1	1	1	1	1	1	1	1	1	1	1	1
CNRVC090175	ST69	Nigeria	2009	1	1	1	1	1	1	0	1	1	1	0	0	0	1	1	1	1	1	1	0	1	1	1	1	0	1	1	1	1	1	1	1	1	1	1	1	1	1	1	1	1	1	1	1	1	1
CNRVC090177	ST69	Nigeria	2009	1	1	1	1	1	1	0	1	1	1	0	0	0	1	1	1	1	1	1	0	1	1	1	1	0	1	1	1	1	1	1	1	1	1	1	1	1	1	1	1	1	1	1	1	1	1
2009V_1046	ST69	Pakistan	2009	1	1	1	1	1	1	0	1	1	1	0	0	0	1	1	1	1	1	1	0	1	1	1	1	0	1	1	1	1	1	1	1	1	1	1	1	1	1	1	1	1	1	1	1	1	1
2009V_1116	ST69	Pakistan	2009	1	1	1	1	1	1	0	1	1	1	0	0	0	1	1	1	1	1	1	0	1	1	1	1	0	1	1	1	1	1	1	1	1	1	1	1	1	1	1	1	1	1	1	1	1	1
CNRVC090123	ST69	Pakistan	2009	1	1	1	1	1	1	0	1	1	1	0	0	0	1	1	1	1	1	1	0	1	1	1	1	0	1	1	1	1	1	1	1	1	1	1	1	1	1	1	1	1	1	1	1	1	1
CNRVC090143	ST69	Pakistan	2009	1	1	1	1	1	1	0	1	1	1	0	0	0	1	1	1	1	1	1	0	1	1	1	1	0	1	1	1	1	1	1	1	1	1	1	1	1	1	1	1	1	1	1	1	1	1
CNRVC090144	ST69	Pakistan	2009	1	1	1	1	1	1	0	1	1	1	0	0	0	1	1	1	1	1	1	0	1	1	1	1	0	1	1	1	1	1	1	1	1	1	1	1	1	1	1	1	1	1	1	1	1	1
VC_521_09	ST170	Paraguay	2009	1	1	1	1	1	1	0	1	1	1	0	0	0	1	1	1	1	1	1	1	1	1	1	1	1	1	1	1	1	1	1	1	1	1	1	1	1	1	1	1	1	1	1	1	1	1
2011EL_1137	ST69	South Africa	2009	1	1	1	1	1	1	0	1	1	1	0	0	0	1	1	1	1	1	1	0	1	1	1	1	0	1	1	1	1	1	1	1	1	1	1	1	1	1	1	1	1	1	1	1	1	1
4784	ST69	Tanzania	2009	1	1	1	1	1	1	0	1	1	1	0	0	0	1	0	1	1	1	1	0	1	1	1	1	0	1	1	1	1	1	1	1	1	1	1	1	1	1	1	1	1	1	1	1	1	1
Vc_YB3F10	ST1398	USA	2009	0	0	0	0	0	1	0	1	0	0	0	0	0	1	1	1	1	1	1	0	1	1	1	1	0	0	0	0	0	0	0	0	0	0	0	0	0	0	0	0	0	1	1	1	1	1
Vc_YB4B01	ST463	USA	2009	0	0	0	0	0	1	0	1	0	0	0	0	0	1	1	1	1	1	1	0	1	1	1	1	0	0	0	0	0	0	0	0	0	0	0	0	0	0	0	0	1	1	1	1	1	1
Vc_YB2E01	ST750	USA	2009	0	0	0	0	0	1	0	1	0	0	0	0	0	1	1	1	1	1	1	0	1	1	1	1	0	0	0	0	0	0	0	0	0	0	0	0	0	0	0	0	1	1	1	1	1	1
Vc_YB4G08	ST770	USA	2009	0	0	0	0	0	1	0	1	0	0	0	0	0	1	0	1	1	1	1	0	1	1	1	1	0	0	0	0	0	0	0	0	0	0	0	0	0	0	0	0	1	1	1	1	1	1
Vc_YB2A12	ST771	USA	2009	0	0	0	0	0	1	0	1	0	0	0	0	0	1	1	1	1	1	1	0	1	1	1	1	0	0	0	0	0	0	0	0	0	0	0	0	0	0	0	0	1	1	1	1	1	1
Vc_YB2C05	ST772	USA	2009	0	0	0	0	0	1	0	1	0	0	0	0	0	1	1	1	1	1	1	0	1	1	1	1	0	0	0	0	0	0	0	0	0	0	0	0	0	0	0	0	1	1	1	1	1	1
Vc_YB1G01	ST773	USA	2009	0	0	0	0	0	1	0	1	0	0	0	0	0	1	1	1	1	1	1	0	0	1	1	1	0	0	0	0	0	0	0	0	0	0	0	0	0	0	0	0	1	1	1	1	1	1
VC53	Unassigned	USA	2009	0	0	0	0	0	1	0	1	0	0	0	0	0	1	1	1	1	1	1	0	0	1	1	1	0	0	0	0	0	0	0	0	0	0	0	0	0	0	0	0	1	1	1	1	1	1
VC56	Unassigned	USA	2009	0	0	0	0	0	1	0	1	0	0	0	0	0	1	1	1	1	1	1	0	0	1	1	1	0	0	0	0	0	0	0	0	0	0	0	0	0	0	0	0	1	1	1	1	1	1
Vc_YB2D07	Unassigned	USA	2009	0	0	0	0	0	1	0	1	0	0	0	0	0	1	0	1	1	1	1	0	0	1	1	1	0	0	0	0	0	0	0	0	0	0	0	0	0	0	0	0	1	1	1	1	1	1
CP1038	ST69	Zimbabwe	2009	1	1	1	1	1	1	0	1	1	1	0	0	0	1	1	1	1	1	1	0	1	1	1	1	0	1	1	1	1	1	1	1	1	1	1	1	1	1	1	1	1	1	1	1	1	1
Zim_12	ST69	Zimbabwe	2009	1	1	1	1	1	1	0	1	1	1	0	0	0	1	0	1	1	1	1	0	1	1	1	1	0	1	1	1	1	1	1	1	1	1	1	1	1	1	1	1	1	1	1	1	1	1
Zim_25	ST69	Zimbabwe	2009	1	1	1	1	1	1	0	1	1	1	0	0	0	1	0	1	1	1	1	0	1	1	1	1	0	1	1	1	1	1	1	1	1	1	1	1	1	1	1	1	1	1	1	1	1	1
Zim_27	ST69	Zimbabwe	2009	1	1	1	1	1	1	0	1	1	1	0	0	0	1	0	1	1	1	1	0	1	1	1	1	0	1	1	1	1	1	1	1	1	1	1	1	1	1	1	1	1	1	1	1	1	1
BGD037	ST69	Bangladesh	2010	1	1	1	1	1	1	0	1	1	1	0	0	0	1	1	1	1	1	1	0	1	1	1	1	0	1	1	1	1	1	1	1	1	1	1	1	1	1	1	1	1	1	1	1	1	1
BGD038	ST69	Bangladesh	2010	1	1	1	1	1	1	0	1	1	1	0	0	0	1	1	1	1	1	1	0	1	1	1	1	0	1	1	1	1	1	1	1	1	1	1	1	1	1	1	1	1	1	1	1	1	1
BGD039	ST69	Bangladesh	2010	1	1	1	1	1	1	0	1	1	1	0	0	0	1	1	1	1	1	1	0	1	1	1	1	0	1	1	1	1	1	1	1	1	1	1	1	1	1	1	1	1	1	1	1	1	1
BGD040	ST69	Bangladesh	2010	1	1	1	1	1	1	0	1	1	1	0	0	0	1	1	1	1	1	1	0	1	1	1	1	0	1	1	1	1	1	1	1	1	1	1	1	1	1	1	1	1	1	1	1	1	1
BGD041	ST69	Bangladesh	2010	1	1	1	1	1	1	0	1	1	1	0	0	0	1	1	1	1	1	1	0	1	1	1	1	0	1	1	1	1	1	1	1	1	1	1	1	1	1	1	1	1	1	1	1	1	1
BGD042	ST69	Bangladesh	2010	1	1	1	1	1	1	0	1	1	1	0	0	0	1	1	1	1	1	1	0	1	1	1	1	0	1	1	1	1	1	1	1	1	1	1	1	1	1	1	1	1	1	1	1	1	1
BGD044	ST69	Bangladesh	2010	1	1	1	1	1	1	0	1	1	1	0	0	0	1	1	1	1	1	1	0	1	1	1	1	0	1	1	1	1	1	1	1	1	1	1	1	1	1	1	1	1	1	1	1	1	1
BGD045	ST69	Bangladesh	2010	1	1	1	1	1	1	0	1	1	1	0	0	0	1	1	1	1	1	1	0	1	1	1	1	0	1	1	1	1	1	1	1	1	1	1	1	1	1	1	1	1	1	1	1	1	1
BGD046	ST69	Bangladesh	2010	1	1	1	1	1	1	0	1	1	1	0	0	0	1	1	1	1	1	1	0	1	1	1	1	0	1	1	1	1	1	1	1	1	1	1	1	1	1	1	1	1	1	1	1	1	1
BGD047	ST69	Bangladesh	2010	1	1	1	1	1	1	0	1	1	1	0	0	0	1	1	1	1	1	1	0	1	1	1	1	0	1	1	1	1	1	1	1	1	1	1	1	1	1	1	1	1	1	1	1	1	1
CNRVC100176	ST69	Benin	2010	1	1	1	1	1	1	0	1	1	1	0	0	0	1	1	1	1	1	1	0	1	1	1	1	0	1	1	1	1	1	1	1	1	1	1	1	1	1	1	1	1	1	1	1	1	1
CNRVC100183	ST69	Benin	2010	1	1	1	1	1	1	0	1	1	1	0	0	0	1	1	1	1	1	1	0	1	1	1	1	0	1	1	1	1	1	1	1	1	1	1	1	1	1	1	1	1	1	1	1	1	1
278_1A_douala_2010	ST69	Cameroon	2010	1	1	1	1	1	1	0	1	1	1	0	0	0	1	1	1	1	1	1	0	1	1	1	1	0	1	1	1	1	1	1	1	1	1	1	1	1	1	1	1	1	1	1	1	1	1
278_8A_douala_2010	ST69	Cameroon	2010	1	1	1	1	1	1	0	1	1	1	0	0	0	1	1	1	1	1	1	0	1	1	1	1	0	1	1	1	1	1	1	1	1	1	1	1	1	1	1	1	1	1	1	1	1	1
281_8A_douala_2010	ST69	Cameroon	2010	1	1	1	1	1	1	0	1	1	1	0	0	0	1	1	1	1	1	1	0	1	1	1	1	0	1	1	1	1	1	1	1	1	1	1	1	1	1	1	1	1	1	1	1	1	1
285_11A_foumban_2010	ST69	Cameroon	2010	1	1	1	1	1	1	0	1	1	1	0	0	0	1	1	1	1	1	1	0	1	1	1	1	0	1	1	1	1	1	1	1	1	1	1	1	1	1	1	1	1	1	1	1	1	1
322-3E_yaounde_2010	ST69	Cameroon	2010	1	1	1	1	1	1	0	1	1	1	0	0	0	1	1	1	1	1	1	0	1	1	1	1	0	1	1	1	1	1	1	1	1	1	1	1	1	1	1	0	1	1	1	1	1	1
330_2A_buea_2010	ST69	Cameroon	2010	1	1	1	1	1	1	0	1	1	1	0	0	0	1	1	1	1	1	1	0	1	1	1	1	0	1	1	1	1	1	1	1	1	1	1	1	1	1	1	1	1	1	1	1	1	1
342_10A_douala_2010	ST69	Cameroon	2010	1	1	1	1	1	1	0	1	1	1	0	0	0	1	1	1	1	1	1	0	1	1	1	1	0	1	1	1	1	1	1	1	1	1	1	1	1	1	1	1	1	1	1	1	1	1
355_1A_douala_2010	ST69	Cameroon	2010	1	1	1	1	1	1	0	1	1	1	0	0	0	1	1	1	1	1	1	0	1	1	1	1	0	1	1	1	1	1	1	1	1	1	1	1	1	1	1	1	1	1	1	1	1	1
CMR001	ST69	Cameroon	2010	1	0	1	1	1	1	0	1	1	1	0	0	0	1	1	1	1	1	1	0	1	1	1	1	0	1	1	1	0	1	1	1	1	1	0	1	1	1	1	1	1	1	1	1	1	1
CMR007	ST69	Cameroon	2010	1	1	1	1	1	1	0	1	1	1	0	0	0	1	1	1	1	1	1	0	1	1	1	1	0	1	1	1	1	1	1	1	1	1	0	0	1	0	1	1	1	1	1	1	1	1
CNRVC100240	ST69	Chad	2010	1	1	1	1	1	1	0	1	1	1	0	0	0	1	1	1	1	1	1	0	1	1	1	1	0	1	1	1	1	1	1	1	1	1	1	1	1	1	1	1	1	1	1	1	1	1
CNRVC100246	ST69	Chad	2010	1	1	1	1	1	1	0	1	1	1	0	0	0	1	1	1	1	1	1	0	1	1	1	1	0	1	1	1	1	1	1	1	1	1	1	1	1	1	1	1	1	1	1	1	1	1
10-11_S60	ST169	China	2010	1	1	1	1	1	1	0	1	0	0	0	0	0	1	1	1	1	1	1	0	1	1	1	1	0	1	1	1	1	1	1	1	1	1	1	1	1	1	1	1	1	1	1	1	1	1
10-18_S16	ST169	China	2010	1	1	1	1	1	1	0	1	0	0	0	0	0	1	1	1	1	1	1	0	1	1	1	1	0	1	1	1	1	1	1	1	1	1	1	1	1	1	1	1	1	1	1	1	1	1
10-5_S19	ST169	China	2010	1	1	1	1	1	1	0	1	0	0	0	0	0	1	0	1	1	1	1	0	1	1	1	1	0	1	1	1	1	1	1	1	1	1	1	1	1	1	1	1	1	1	1	1	1	1
1009	ST69	China	2010	1	1	1	1	1	1	0	1	1	1	0	0	0	1	1	1	1	1	1	0	1	1	1	1	0	1	1	1	1	1	1	1	1	1	1	1	1	1	1	1	1	1	1	1	1	1
AHV1003-CDC	ST69	China	2010	1	1	1	1	1	1	0	1	1	1	0	0	0	1	0	1	1	1	1	0	1	1	1	1	0	1	1	1	1	1	1	1	1	1	1	1	1	1	1	1	1	1	1	1	1	1
JS4	ST69	China	2010	1	1	1	1	1	1	0	1	1	1	0	0	0	1	1	1	1	1	1	0	1	1	1	1	0	1	1	1	1	1	1	1	1	1	1	1	1	1	1	1	1	1	1	1	1	1
10-12_S11	ST75	China	2010	0	1	1	1	1	1	0	1	0	0	0	0	0	1	0	1	1	1	1	0	1	1	1	1	0	1	1	1	1	1	1	1	1	1	1	1	1	1	1	1	1	1	1	1	1	1
10-14_S13	ST75	China	2010	0	1	1	1	1	1	0	1	0	0	0	0	0	1	1	1	1	1	1	0	1	1	1	1	0	1	1	1	1	1	1	1	1	1	1	1	1	1	1	1	1	1	1	1	1	1
10-15_S14	ST75	China	2010	0	1	1	1	1	1	0	1	0	0	0	0	0	1	0	1	1	1	1	0	1	1	1	1	0	1	1	1	1	1	1	1	1	1	1	1	1	1	1	1	1	1	1	1	1	1
10-16_S65	ST75	China	2010	1	1	1	1	1	1	0	1	0	0	0	0	0	1	1	1	1	1	1	0	1	1	1	1	0	1	1	1	1	1	1	1	1	1	1	1	1	1	1	1	1	1	1	1	1	1
14_10	ST69	Ghana	2010	1	1	1	1	1	1	0	1	1	1	0	0	0	1	1	1	1	1	1	0	1	1	1	1	0	1	1	1	1	1	1	1	1	1	1	1	1	1	1	1	1	1	1	1	1	1
16_10	ST69	Ghana	2010	1	1	1	1	1	1	0	1	1	1	0	0	0	1	1	1	1	1	1	0	1	1	1	1	0	1	1	1	1	1	1	1	1	1	1	1	1	1	1	1	1	1	1	1	1	1
17_10	ST69	Ghana	2010	1	1	1	1	1	1	0	1	1	1	0	0	0	1	1	1	1	1	1	0	1	1	1	1	0	1	1	1	1	1	1	1	1	1	1	1	1	1	1	1	1	1	1	1	1	1
18_10	ST69	Ghana	2010	1	1	1	1	1	1	0	1	1	1	0	0	0	1	1	1	1	1	1	0	1	1	1	1	0	1	1	1	1	1	1	1	1	1	1	1	1	1	1	1	1	1	1	1	1	1
20_10	ST69	Ghana	2010	1	1	1	1	1	1	0	1	1	1	0	0	0	1	1	1	1	1	1	0	1	1	1	1	0	1	1	1	1	1	1	1	1	1	1	1	1	1	1	1	1	1	1	1	1	1
25_10	ST69	Ghana	2010	1	1	1	1	1	1	0	1	1	1	0	0	0	1	1	1	1	1	1	0	1	1	1	1	0	1	1	1	1	1	1	1	1	1	1	1	1	1	1	1	1	1	1	1	1	1
32_10	ST69	Ghana	2010	1	1	1	1	1	1	0	1	1	1	0	0	0	1	1	1	1	1	1	0	1	1	1	1	0	1	1	1	1	1	1	1	1	1	1	1	1	1	1	1	1	1	1	1	1	1
33_10	ST69	Ghana	2010	1	1	1	1	1	1	0	1	1	1	0	0	0	1	1	1	1	1	1	0	1	1	1	1	0	1	1	1	1	1	1	1	1	1	1	1	1	1	1	1	1	1	1	1	1	1
38_10	ST69	Ghana	2010	1	1	1	1	1	1	0	1	1	1	0	0	0	1	1	1	1	1	1	0	1	1	1	1	0	1	1	1	1	1	1	1	1	1	1	1	1	1	1	1	1	1	1	1	1	1
50_10	ST69	Ghana	2010	1	1	1	1	1	1	0	1	1	1	0	0	0	1	1	1	1	1	1	0	1	1	1	1	0	1	1	1	1	1	1	1	1	1	1	1	1	1	1	1	1	1	1	1	1	1
2010AA-142	ST69	Haiti	2010	1	1	1	1	1	1	0	1	1	1	0	0	0	1	1	1	1	1	1	0	1	1	1	1	0	1	1	1	1	1	1	1	1	1	1	1	1	1	1	1	1	1	1	1	1	1
2010AA-143	ST69	Haiti	2010	1	1	1	1	1	1	0	1	1	1	0	0	0	1	1	1	1	1	1	0	1	1	1	1	0	1	1	1	1	1	1	1	1	1	1	1	1	1	1	1	1	1	1	1	1	1
2010AA-144	ST69	Haiti	2010	1	1	1	1	1	1	0	1	1	1	0	0	0	1	1	1	1	1	1	0	1	1	1	1	0	1	1	1	1	1	1	1	1	1	1	1	1	1	1	1	1	1	1	1	1	1
2010AA-145	ST69	Haiti	2010	1	1	1	1	1	1	0	1	1	1	0	0	0	1	1	1	1	1	1	0	1	1	1	1	0	1	1	1	1	1	1	1	1	1	1	1	1	1	1	1	1	1	1	1	1	1
2010AA-146	ST69	Haiti	2010	1	1	1	1	1	1	0	1	1	1	0	0	0	1	1	1	1	1	1	0	1	1	1	1	0	1	1	1	1	1	1	1	1	1	1	1	1	1	1	1	1	1	1	1	1	1
2010AA-147	ST69	Haiti	2010	1	1	1	1	1	1	0	1	1	1	0	0	0	1	1	1	1	1	1	0	1	1	1	1	0	1	1	1	1	1	1	1	1	1	1	1	1	1	1	1	1	1	1	1	1	1
2010AA-148	ST69	Haiti	2010	1	1	1	1	1	1	0	1	1	1	0	0	0	1	1	1	1	1	1	0	1	1	1	1	0	1	1	1	1	1	1	1	1	1	1	1	1	1	1	1	1	1	1	1	1	1
2010AA-150	ST69	Haiti	2010	1	1	1	1	1	1	0	1	1	1	0	0	0	1	1	1	1	1	1	0	1	1	1	1	0	1	1	1	1	1	1	1	1	1	1	1	1	1	1	1	1	1	1	1	1	1
2010AA-151	ST69	Haiti	2010	1	1	1	1	1	1	0	1	1	1	0	0	0	1	1	1	1	1	1	0	1	1	1	1	0	1	1	1	1	1	1	1	1	1	1	1	1	1	1	1	1	1	1	1	1	1
2010EL_1786	ST69	Haiti	2010	1	1	1	1	1	1	0	1	1	1	0	0	0	1	1	1	1	1	1	0	1	1	1	1	0	1	1	1	1	1	1	1	1	1	1	1	1	1	1	1	1	1	1	1	1	1
BCH-00312	ST69	India	2010	1	1	1	1	1	1	0	1	1	1	0	0	0	1	1	1	1	1	1	0	1	1	1	1	0	1	1	1	1	1	1	1	1	1	1	1	1	1	1	1	1	1	1	1	1	1
BCH-00965	ST69	India	2010	1	1	1	1	1	1	0	1	1	1	0	0	0	1	1	1	1	1	1	0	1	1	1	1	0	1	1	1	1	1	1	1	1	1	1	1	1	1	1	1	1	1	1	1	1	1
IDH-02777	ST69	India	2010	1	1	1	1	1	1	0	1	1	1	0	0	0	1	1	1	1	1	1	0	1	1	1	1	0	1	1	1	1	1	1	1	1	1	1	1	1	1	1	1	1	1	1	1	1	1
IDH-02843	ST69	India	2010	1	1	1	1	1	1	0	1	1	1	0	0	0	1	1	1	1	1	1	0	1	1	1	1	0	1	1	1	1	1	1	1	1	1	1	1	1	1	1	1	1	1	1	1	1	1
IDH-02922	ST69	India	2010	1	1	1	1	1	1	0	1	1	1	0	0	0	1	1	1	1	1	1	0	1	1	1	1	0	1	1	1	1	1	1	1	1	1	1	1	1	1	1	1	1	1	1	1	1	1
IDH-02991	ST69	India	2010	1	1	1	1	1	1	0	1	1	1	0	0	0	1	1	1	1	1	1	0	1	1	1	1	0	1	1	1	1	1	1	1	1	1	1	1	1	1	1	1	1	1	1	1	1	1
IDH-03107	ST69	India	2010	1	1	1	1	1	1	0	1	1	1	0	0	0	1	1	1	1	1	1	0	1	1	1	1	0	1	1	1	1	1	1	1	1	1	1	1	1	1	1	1	1	1	1	1	1	1
IDH-03159	ST69	India	2010	1	1	1	1	1	1	0	1	1	1	0	0	0	1	1	1	1	1	1	0	1	1	1	1	0	1	1	1	1	1	1	1	1	1	1	1	1	1	1	1	1	1	1	1	1	1
IDH-03291	ST69	India	2010	1	1	1	1	1	1	0	1	1	1	0	0	0	1	1	1	1	1	1	0	1	1	1	1	0	1	1	1	1	1	1	1	1	1	1	1	1	1	1	1	1	1	1	1	1	1
IDH-03329	ST69	India	2010	1	1	1	1	1	1	0	1	1	1	0	0	0	1	1	1	1	1	1	0	1	1	1	1	0	1	1	1	1	1	1	1	1	1	1	1	1	1	1	1	1	1	1	1	1	1
4621STDY6714778	ST69	Kenya	2010	1	1	1	1	1	1	0	1	1	1	0	0	0	1	1	1	1	1	1	0	1	1	1	1	0	1	1	1	1	1	1	1	1	1	1	1	1	1	1	1	1	1	1	1	1	1
2283	ST170	Mexico	2010	0	1	1	1	1	1	0	1	0	0	0	0	0	1	1	1	1	1	1	0	1	1	1	1	0	1	1	1	1	1	0	1	1	1	1	1	1	1	1	1	1	1	1	1	1	1
2284	ST170	Mexico	2010	0	1	1	1	1	1	0	1	0	0	0	0	0	1	1	1	1	1	1	0	1	1	1	1	0	1	1	1	1	1	0	1	1	1	1	1	1	1	1	1	1	1	1	1	1	1
391	ST170	Mexico	2010	0	1	1	1	1	1	0	1	0	0	0	0	0	1	1	1	1	1	1	0	1	1	1	1	0	1	1	1	1	1	0	1	1	1	1	1	1	1	1	1	1	1	1	1	1	1
586	ST170	Mexico	2010	0	1	1	1	1	1	0	1	0	0	0	0	0	1	1	1	1	1	1	0	1	1	1	1	0	1	1	1	1	1	0	1	1	1	1	1	1	1	1	1	1	1	1	1	1	1
2806	ST680	Mexico	2010	0	0	0	0	0	1	0	1	0	0	0	0	0	1	1	1	1	1	1	0	1	1	1	1	0	0	0	0	0	0	0	0	0	0	0	0	0	0	0	0	1	1	1	1	1	1
204	ST69	Mexico	2010	1	1	1	1	1	1	0	1	1	1	0	0	0	1	1	1	1	1	1	0	1	1	1	1	0	1	1	1	1	1	1	1	1	1	1	1	1	1	1	1	1	1	1	1	1	1
210	ST69	Mexico	2010	1	1	1	1	1	1	0	1	1	1	0	0	0	1	1	1	1	1	1	0	1	1	1	1	0	1	1	1	1	1	1	1	1	1	1	1	1	1	1	1	1	1	1	1	1	1
211	ST69	Mexico	2010	1	1	1	1	1	1	0	1	1	1	0	0	0	1	1	1	1	1	1	0	1	1	1	1	0	1	1	1	1	1	1	1	1	1	1	1	1	1	1	1	1	1	1	1	1	1
2496	ST69	Mexico	2010	1	1	1	1	1	1	0	1	1	1	0	0	0	1	1	1	1	1	1	0	1	1	1	1	0	1	1	1	1	1	1	1	1	1	1	1	1	1	1	1	1	1	1	1	1	1
601	ST69	Mexico	2010	1	1	1	1	1	1	0	1	1	1	0	0	0	1	1	1	1	1	1	0	1	1	1	1	0	1	1	1	1	1	1	1	1	1	1	1	1	1	1	1	1	1	1	1	1	1
1019828.5	ST69	Mozambique	2010	1	1	1	1	1	1	0	1	1	1	0	0	0	1	1	1	1	1	1	0	1	1	1	1	0	1	1	1	1	1	1	1	1	1	1	1	1	1	1	1	1	1	1	1	1	1
1019829.2	ST69	Mozambique	2010	1	1	1	1	1	1	0	1	1	1	0	0	0	1	1	1	1	1	1	0	1	1	1	1	0	1	1	1	1	1	1	1	1	1	1	1	1	1	1	1	1	1	1	1	1	1
1020229.6	ST69	Mozambique	2010	1	1	1	1	1	1	0	1	1	1	0	0	0	1	1	1	1	1	1	0	1	1	1	1	0	1	1	1	1	1	1	1	1	1	1	1	1	1	1	1	1	1	1	1	1	1
1020231.9	ST69	Mozambique	2010	1	1	1	1	1	1	0	1	1	1	0	0	0	1	0	1	1	1	1	0	1	1	1	1	0	1	1	1	1	1	1	1	1	1	1	1	1	1	1	1	1	1	1	1	1	1
1020234	ST69	Mozambique	2010	1	1	1	1	1	1	0	1	1	1	0	0	0	1	1	1	1	1	1	0	1	1	1	1	0	1	1	1	1	1	1	1	1	1	1	1	1	1	1	1	1	1	1	1	1	1
VC-1	ST69	Nepal	2010	1	1	1	1	1	1	0	1	1	1	0	0	0	1	1	1	1	1	1	0	1	1	1	1	0	1	1	1	1	1	1	1	1	1	1	1	1	1	1	1	1	1	1	1	1	1
VC-10	ST69	Nepal	2010	1	1	1	1	1	1	0	1	1	1	0	0	0	1	1	1	1	1	1	0	1	1	1	1	0	1	1	1	1	1	1	1	1	1	1	1	1	1	1	1	1	1	1	1	1	1
VC-11	ST69	Nepal	2010	1	1	1	1	1	1	0	1	1	1	0	0	0	1	1	1	1	1	1	0	1	1	1	1	0	1	1	1	1	1	1	1	1	1	1	1	1	1	1	1	1	1	1	1	1	1
VC-12	ST69	Nepal	2010	1	1	1	1	1	1	0	1	1	1	0	0	0	1	1	1	1	1	1	0	1	1	1	1	0	1	1	1	1	1	1	1	1	1	1	1	1	1	1	1	1	1	1	1	1	1
VC-13	ST69	Nepal	2010	1	1	1	1	1	1	0	1	1	1	0	0	0	1	1	1	1	1	1	0	1	1	1	1	0	1	1	1	1	1	1	1	1	1	1	1	1	1	1	1	1	1	1	1	1	1
VC-14	ST69	Nepal	2010	1	1	1	1	1	1	0	1	1	1	0	0	0	1	1	1	1	1	1	0	1	1	1	1	0	1	1	1	1	1	1	1	1	1	1	1	1	1	1	1	1	1	1	1	1	1
VC-15	ST69	Nepal	2010	1	1	1	1	1	1	0	1	1	1	0	0	0	1	1	1	1	1	1	0	1	1	1	1	0	1	1	1	1	1	1	1	1	1	1	1	1	1	1	1	1	1	1	1	1	1
VC-16	ST69	Nepal	2010	1	1	1	1	1	1	0	1	1	1	0	0	0	1	1	1	1	1	1	0	1	1	1	1	0	1	1	1	1	1	1	1	1	1	1	1	1	1	1	1	1	1	1	1	1	1
VC-17	ST69	Nepal	2010	1	1	1	1	1	1	0	1	1	1	0	0	0	1	1	1	1	1	1	0	1	1	1	1	0	1	1	1	1	1	1	1	1	1	1	1	1	1	1	1	1	1	1	1	1	1
VC-18	ST69	Nepal	2010	1	1	1	1	1	1	0	1	1	1	0	0	0	1	1	1	1	1	1	0	1	1	1	1	0	1	1	1	1	1	1	1	1	1	1	1	1	1	1	1	1	1	1	1	1	1
CNRVC140160	ST69	Niger	2010	1	1	1	1	1	1	0	1	1	1	0	0	0	1	1	1	1	1	1	0	1	1	1	1	0	1	1	1	1	1	1	1	1	1	1	1	1	1	1	1	1	1	1	1	1	1
CNRVC140167	ST69	Niger	2010	1	1	1	1	1	1	0	1	1	1	0	0	0	1	1	1	1	1	1	0	1	1	1	1	0	1	1	1	1	1	1	1	1	1	1	1	1	1	1	1	1	1	1	1	1	1
CNRVC100159	ST69	Nigeria	2010	1	1	1	1	1	1	0	1	1	1	0	0	0	1	1	1	1	1	1	0	1	1	1	1	0	1	1	1	1	1	1	1	1	1	1	1	1	1	1	1	1	1	1	1	1	1
CNRVC100224	ST69	Nigeria	2010	1	1	1	1	1	1	0	1	1	1	0	0	0	1	1	1	1	1	1	0	1	1	1	1	0	1	1	1	1	1	1	1	1	1	1	1	1	1	1	1	1	1	1	1	1	1
2010V-1014	ST69	Pakistan	2010	1	1	1	1	1	1	0	1	1	1	0	0	0	1	1	1	1	1	1	0	1	1	1	1	0	1	1	1	1	1	1	1	1	1	1	1	1	1	1	1	1	1	1	1	1	1
F12D1	ST69	Pakistan	2010	1	1	1	1	1	1	0	1	1	1	0	0	0	1	0	1	1	1	1	0	1	1	1	1	0	1	1	1	1	1	1	1	1	1	1	1	1	1	1	1	1	1	1	1	1	1
F15KTH7	ST69	Pakistan	2010	1	1	1	1	1	1	0	1	1	1	0	0	0	1	0	1	1	1	1	0	1	1	1	1	0	1	1	1	1	1	1	1	1	1	1	1	1	1	1	1	1	1	1	1	1	1
F16KTH6	ST69	Pakistan	2010	1	1	1	1	1	1	0	1	1	1	0	0	0	1	0	1	1	1	1	0	1	1	1	1	0	1	1	1	1	1	1	1	1	1	1	1	1	1	1	1	1	1	1	1	1	1
F17KTH4	ST69	Pakistan	2010	1	1	1	1	1	1	0	1	1	1	0	0	0	1	0	1	1	1	1	0	1	1	1	1	0	1	1	1	1	1	1	1	1	1	1	1	1	1	1	1	1	1	1	1	1	1
F18KTH3	ST69	Pakistan	2010	1	1	1	1	1	1	0	1	1	1	0	0	0	1	0	1	1	1	1	0	1	1	1	1	0	1	1	1	1	1	1	1	1	1	1	1	1	1	1	1	1	1	1	1	1	1
F19KTH2	ST69	Pakistan	2010	1	1	1	1	1	1	0	1	1	1	0	0	0	1	0	1	1	1	1	0	1	1	1	1	0	1	1	1	1	1	1	1	1	1	1	1	1	1	1	1	1	1	1	1	1	1
F1DN4	ST69	Pakistan	2010	1	1	1	1	1	1	0	1	1	1	0	0	0	1	0	1	1	1	1	0	1	1	1	1	0	1	1	1	1	1	1	1	1	1	1	1	1	1	1	1	1	1	1	1	1	1
F2D59	ST69	Pakistan	2010	1	1	1	1	1	1	0	1	1	1	0	0	0	1	0	1	1	1	1	0	1	1	1	1	0	1	1	1	1	1	1	1	1	1	1	1	1	1	1	1	1	1	1	1	1	1
F4D48	ST69	Pakistan	2010	1	1	1	1	1	1	0	1	1	1	0	0	0	1	0	1	1	1	1	0	1	1	1	1	0	1	1	1	1	1	1	1	1	1	1	1	1	1	1	1	1	1	1	1	1	1
L3226	ST69	Russia	2010	1	1	1	1	1	1	0	1	1	1	0	0	0	1	0	1	1	1	1	0	1	1	1	1	0	1	1	1	1	1	1	1	1	1	1	1	1	1	1	1	1	1	1	1	1	1
4053022989	ST69	Thailand	2010	1	1	1	1	1	1	0	1	1	1	0	0	0	1	1	1	1	1	1	0	1	1	1	1	0	1	1	1	1	1	1	1	1	1	1	1	1	1	1	1	1	1	1	1	1	1
4053023724	ST69	Thailand	2010	1	1	1	1	1	1	0	1	1	1	0	0	0	1	1	1	1	1	1	0	1	1	1	1	0	1	1	1	1	1	1	1	1	1	1	1	1	1	1	1	1	1	1	1	1	1
4053024303	ST69	Thailand	2010	0	1	1	1	1	1	0	1	0	0	0	0	0	1	1	1	1	1	1	0	1	1	1	1	0	1	1	1	1	1	1	1	1	1	1	1	1	1	1	1	1	1	1	1	1	1
4053024306	ST69	Thailand	2010	0	1	1	1	1	1	0	1	0	0	0	0	0	1	1	1	1	1	1	0	1	1	1	1	0	1	1	1	1	1	1	1	1	1	1	1	1	1	1	1	1	1	1	1	1	1
CP1042	ST69	Thailand	2010	1	1	1	1	1	1	0	1	1	1	0	0	0	1	1	1	1	1	1	0	1	1	1	1	0	1	1	1	1	1	1	1	1	1	1	1	1	1	1	1	1	1	1	1	1	1
P17	ST69	Thailand	2010	1	1	1	1	1	1	0	1	1	1	0	0	0	1	1	1	1	1	1	0	1	1	1	1	0	1	1	1	1	1	1	1	1	1	1	1	1	1	1	1	1	1	1	1	1	1
P30	ST69	Thailand	2010	1	1	1	1	1	1	0	1	1	1	0	0	0	1	1	1	1	1	1	0	1	1	1	1	0	1	1	1	1	1	1	1	1	1	1	1	1	1	1	1	1	1	1	1	1	1
P33	ST69	Thailand	2010	1	1	1	1	1	1	0	1	1	1	0	0	0	1	1	1	1	1	1	0	1	1	1	1	0	1	1	1	1	1	1	1	1	1	1	1	1	1	1	1	1	1	1	1	1	1
P34	ST69	Thailand	2010	1	1	1	1	1	1	0	1	1	1	0	0	0	1	1	1	1	1	1	0	1	1	1	1	0	1	1	1	1	1	1	1	1	1	1	1	1	1	1	1	1	1	1	1	1	1
P35	ST69	Thailand	2010	1	1	1	1	1	1	0	1	1	1	0	0	0	1	1	1	1	1	1	0	1	1	1	1	0	1	1	1	1	1	1	1	1	1	1	1	1	1	1	1	1	1	1	1	1	1
L387	ST69	Togo	2010	1	1	1	1	1	1	0	1	1	1	0	0	0	1	1	1	1	1	1	0	1	1	1	1	0	1	1	1	1	1	1	1	1	1	1	1	1	1	1	1	1	1	1	1	1	1
L388	ST69	Togo	2010	1	1	1	1	1	1	0	1	1	1	0	0	0	1	1	1	1	1	1	0	1	1	1	1	0	1	1	1	1	1	1	1	1	1	1	1	1	1	1	1	1	1	1	1	1	1
L390	ST69	Togo	2010	1	1	1	1	1	1	0	1	1	1	0	0	0	1	1	1	1	1	1	0	1	1	1	1	0	1	1	1	1	1	1	1	1	1	1	1	1	1	1	1	1	1	1	1	1	1
L395	ST69	Togo	2010	1	1	1	1	1	1	0	1	1	1	0	0	0	1	1	1	1	1	1	0	1	1	1	1	0	1	1	1	1	1	1	1	1	1	1	1	1	1	1	1	1	1	1	1	1	1
L397	ST69	Togo	2010	1	1	1	1	1	1	0	1	1	1	0	0	0	1	1	1	1	1	1	0	1	1	1	1	0	1	1	1	1	1	1	1	1	1	1	1	1	1	1	1	1	1	1	1	1	1
CNRVC100057	ST515	Zambia	2010	1	1	1	1	1	1	0	1	1	1	0	0	0	1	1	1	1	1	1	0	1	1	1	1	0	1	1	1	1	1	1	1	1	1	1	1	1	1	1	1	1	1	1	1	1	1
CNRVC100062	ST515	Zambia	2010	1	1	1	1	1	1	0	1	1	1	0	0	0	1	1	1	1	1	1	0	1	1	1	1	0	1	1	1	1	1	1	1	1	1	1	1	1	1	1	1	1	1	1	1	1	1
A110509W1	ST658	Austria	2011	0	0	0	0	0	1	0	1	0	0	0	0	0	1	1	1	1	1	1	0	1	1	1	1	0	0	0	0	0	0	0	0	0	0	0	0	0	0	0	0	1	1	1	1	1	1
A110523Z4	ST659	Austria	2011	0	0	0	0	0	1	0	1	0	0	0	0	0	1	1	1	1	1	1	0	1	1	1	1	0	0	0	0	0	0	0	0	0	0	0	0	0	0	0	0	1	1	1	1	1	1
A110621W3	ST660	Austria	2011	0	0	0	0	0	1	0	1	0	0	0	0	0	1	0	1	1	1	1	0	1	1	1	1	0	0	0	0	0	0	0	0	0	0	0	0	0	0	0	0	1	1	1	1	1	1
A110704W4	ST661	Austria	2011	0	0	0	0	0	1	0	1	0	0	0	0	0	1	0	1	1	1	1	0	0	1	1	1	0	0	0	0	0	0	0	0	0	0	0	0	0	0	0	0	1	1	1	1	1	1
A110829Z5	ST662	Austria	2011	0	0	0	0	0	1	0	1	0	0	0	0	0	1	1	1	1	1	1	0	0	1	1	1	0	0	0	0	0	0	0	0	0	0	0	0	0	0	0	0	1	1	1	1	1	1
A110829Z6	ST663	Austria	2011	0	0	0	0	0	1	0	1	0	0	0	0	0	1	0	1	1	1	1	0	0	1	1	1	0	0	0	0	0	0	0	0	0	0	0	0	0	0	0	0	1	1	1	1	1	1
A110912Z1	ST664	Austria	2011	0	0	0	0	0	1	0	1	0	0	0	0	0	1	1	1	1	1	1	0	0	1	1	1	0	0	0	0	0	0	0	0	0	0	0	0	0	0	0	0	1	1	1	1	1	1
A111010Z3	ST664	Austria	2011	0	0	0	0	0	1	0	1	0	0	0	0	0	1	1	1	1	1	1	0	0	1	1	1	0	0	0	0	0	0	0	0	0	0	0	0	0	0	0	0	1	1	1	1	1	1
A110912Z3	ST665	Austria	2011	0	0	0	0	0	1	0	1	0	0	0	0	0	1	1	1	1	1	1	0	0	1	1	1	0	0	0	0	0	0	0	0	0	0	0	0	0	0	0	0	1	1	1	1	1	1
A110926W4	ST666	Austria	2011	0	0	0	0	0	1	0	1	0	0	0	0	0	1	1	1	1	1	1	0	0	1	1	1	0	0	0	0	0	0	0	0	0	0	0	0	0	0	0	0	1	1	1	1	1	1
BGD051	ST69	Bangladesh	2011	1	1	1	1	1	1	0	1	1	1	0	0	0	1	1	1	1	1	1	0	1	1	1	1	0	1	1	1	1	1	1	1	1	1	1	1	1	1	1	1	1	1	1	1	1	1
BGD052	ST69	Bangladesh	2011	1	1	1	1	1	1	0	1	1	1	0	0	0	1	1	1	1	1	1	0	1	1	1	1	0	1	1	1	1	1	1	1	1	1	1	1	1	1	1	1	1	1	1	1	1	1
BGD053	ST69	Bangladesh	2011	1	1	1	1	1	1	0	1	1	1	0	0	0	1	1	1	1	1	1	0	1	1	1	1	0	1	1	1	1	1	1	1	1	1	1	1	1	1	1	1	1	1	1	1	1	1
BGD114	ST69	Bangladesh	2011	1	0	1	1	1	1	0	1	1	1	0	0	0	1	1	1	1	1	1	0	1	1	1	1	0	1	1	1	1	1	1	1	1	1	0	1	0	1	1	0	1	1	1	1	1	1
BGD115	ST69	Bangladesh	2011	1	0	1	1	1	1	0	1	1	1	0	0	0	1	1	1	1	1	1	0	1	1	1	1	0	1	1	1	1	1	1	1	1	1	1	1	1	1	1	1	1	1	1	1	1	1
BGD116	ST69	Bangladesh	2011	1	1	1	1	1	1	0	1	1	1	0	0	0	1	1	1	1	1	1	0	1	1	1	1	0	1	1	1	0	1	1	1	1	1	1	1	1	0	1	1	1	1	1	1	1	1
BGD117	ST69	Bangladesh	2011	1	1	1	1	1	1	0	1	1	1	0	0	0	1	1	1	1	1	1	0	1	1	1	1	0	1	1	1	0	1	1	1	1	1	0	1	1	1	1	1	1	1	1	1	1	1
CNRVC110078	ST69	Bangladesh	2011	1	1	1	1	1	1	0	1	1	1	0	0	0	1	1	1	1	1	1	0	1	1	1	1	0	1	1	1	1	1	1	1	1	1	1	1	1	1	1	1	1	1	1	1	1	1
DCC-028	ST69	Bangladesh	2011	1	1	1	1	1	1	0	1	1	1	0	0	0	1	1	1	1	1	1	0	1	1	1	1	0	1	1	1	1	1	1	1	1	1	1	1	1	1	1	1	1	1	1	1	1	1
DCC-159	ST69	Bangladesh	2011	1	1	1	1	1	1	0	1	1	1	0	0	0	1	1	1	1	1	1	0	1	1	1	1	0	1	1	1	1	1	1	1	1	1	1	1	1	1	1	1	1	1	1	1	1	1
004_18A_douala_2011	ST69	Cameroon	2011	1	1	1	1	1	1	0	1	1	1	0	0	0	1	1	1	1	1	1	0	1	1	1	1	0	1	1	1	1	1	1	1	1	1	1	1	1	1	1	1	1	1	1	1	1	1
011_17A_douala_2011	ST69	Cameroon	2011	1	1	1	1	1	1	0	1	1	1	0	0	0	1	1	1	1	1	1	0	1	1	1	1	0	1	1	1	1	1	1	1	1	1	1	1	1	1	1	1	1	1	1	1	1	1
021_5A_bafoussam_2011	ST69	Cameroon	2011	1	1	1	1	1	1	0	1	1	1	0	0	0	1	1	1	1	1	1	0	1	1	1	1	0	1	1	1	1	1	1	1	1	1	1	1	1	1	1	1	1	1	1	1	1	1
041-1A_baham_2011	ST69	Cameroon	2011	1	1	1	1	1	1	0	1	1	1	0	0	0	1	1	1	1	1	1	0	1	1	1	1	0	1	1	1	1	1	1	1	1	1	1	1	1	1	1	1	1	1	1	1	1	1
063-9A_yaounde_2011	ST69	Cameroon	2011	1	1	1	1	1	1	0	1	1	1	0	0	0	1	1	1	1	1	1	0	1	1	1	1	0	1	1	1	1	1	1	1	1	1	1	1	1	1	1	1	1	1	1	1	1	1
066-13A_edea_2011	ST69	Cameroon	2011	1	1	1	1	1	1	0	1	1	1	0	0	0	1	1	1	1	1	1	0	1	1	1	1	0	1	1	1	1	1	1	1	1	1	1	1	1	1	1	1	1	1	1	1	1	1
068-9A_yaounde_2011	ST69	Cameroon	2011	1	1	1	1	1	1	0	1	1	1	0	0	0	1	1	1	1	1	1	0	1	1	1	1	0	1	1	1	1	1	1	1	1	1	1	1	1	1	1	1	1	1	1	1	1	1
089-10A_mbalmayo_2011	ST69	Cameroon	2011	1	1	1	1	1	1	0	1	1	1	0	0	0	1	1	1	1	1	1	0	1	1	1	1	0	1	1	1	1	1	1	1	1	1	1	1	1	1	1	1	1	1	1	1	1	1
094-13A_ebolowa_2011	ST69	Cameroon	2011	1	1	1	1	1	1	0	1	1	1	0	0	0	1	1	1	1	1	1	0	1	1	1	1	0	1	1	1	1	1	1	1	1	1	1	1	1	1	1	1	1	1	1	1	1	1
139-7A_foumbot_2011	ST69	Cameroon	2011	1	1	1	1	1	1	0	1	1	1	0	0	0	1	1	1	1	1	1	0	1	1	1	1	0	1	1	1	1	1	1	1	1	1	1	1	1	1	1	1	1	1	1	1	1	1
CNRVC110266	ST515	Central African Republic	2011	1	1	1	1	1	1	0	1	1	1	0	0	0	1	1	1	1	1	1	0	1	1	1	1	0	1	1	1	1	1	1	1	1	1	1	1	1	1	1	1	1	1	1	1	1	1
CNRVC110272	ST515	Central African Republic	2011	1	1	1	1	1	1	0	1	1	1	0	0	0	1	1	1	1	1	1	0	1	1	1	1	0	1	1	1	1	1	1	1	1	1	1	1	1	1	1	1	1	1	1	1	1	1
CNRVC110230	ST69	Chad	2011	1	1	1	1	1	1	0	1	1	1	0	0	0	1	1	1	1	1	1	0	1	1	1	1	0	1	1	1	1	1	1	1	1	1	1	1	1	1	1	1	1	1	1	1	1	1
CNRVC110241	ST69	Chad	2011	1	1	1	1	1	1	0	1	1	1	0	0	0	1	1	1	1	1	1	0	1	1	1	1	0	1	1	1	1	1	1	1	1	1	1	1	1	1	1	1	1	1	1	1	1	1
11-3_S23	ST170	China	2011	0	1	1	1	1	1	0	1	0	0	0	0	0	1	1	1	1	1	1	0	1	1	1	1	0	1	1	1	1	1	1	1	1	1	1	1	1	1	1	1	1	1	1	1	1	1
ZJ11010	ST170	China	2011	0	1	1	1	1	1	0	1	0	0	0	0	0	1	1	1	1	1	1	0	1	1	1	1	0	1	1	1	1	1	1	1	1	1	1	1	1	1	1	1	1	1	1	1	1	1
11-1_S22	ST182	China	2011	0	1	1	1	1	1	0	1	0	0	0	0	0	1	1	1	1	1	1	0	1	1	1	1	0	1	1	1	1	1	1	1	1	1	1	1	1	1	1	1	1	1	1	1	1	1
11-2_S78	ST182	China	2011	0	1	1	1	1	1	0	1	0	0	0	0	0	1	1	1	1	1	1	0	1	1	1	1	0	1	1	1	1	1	1	1	1	1	1	1	1	1	1	1	1	1	1	1	1	1
YN2011004	ST69	China	2011	1	1	1	1	1	1	0	1	1	1	0	0	0	1	1	1	1	1	1	0	1	1	1	1	0	1	1	1	1	1	1	1	1	1	1	1	1	1	1	1	1	1	1	1	1	1
11-6_S26	ST75	China	2011	0	1	1	1	1	1	0	1	0	0	0	0	0	1	1	1	1	1	1	0	1	1	1	1	0	1	1	1	1	1	1	1	1	1	1	1	1	1	1	1	1	1	1	1	1	1
11-7_S27	ST75	China	2011	0	1	1	1	1	1	0	1	0	0	0	0	0	1	1	1	1	1	1	0	1	1	1	1	0	1	1	1	1	1	1	1	1	1	1	1	1	1	1	1	1	1	1	1	1	1
L300	ST515	Democratic Republic of the Congo	2011	1	1	1	1	1	1	0	1	1	1	0	0	0	1	1	1	1	1	1	0	1	1	1	1	0	1	1	1	1	1	1	1	1	1	1	1	1	1	1	1	1	1	1	1	1	1
L310	ST515	Democratic Republic of the Congo	2011	1	1	1	1	1	1	0	1	1	1	0	0	0	1	1	1	1	1	1	0	1	1	1	1	0	1	1	1	1	1	1	1	1	1	1	1	1	1	1	1	1	1	1	1	1	1
L354	ST515	Democratic Republic of the Congo	2011	1	1	1	1	1	1	0	1	1	1	0	0	0	1	1	1	1	1	1	0	1	1	1	1	0	1	1	1	1	1	1	1	1	1	1	1	1	1	1	1	1	1	1	1	1	1
2011V-1021	ST69	Dominican Republic	2011	1	1	1	1	1	1	0	1	1	1	0	0	0	1	1	1	1	1	1	0	1	1	1	1	0	1	1	1	1	1	1	1	1	1	0	1	1	1	1	1	1	1	1	1	1	1
DR1	ST69	Dominican Republic	2011	1	1	1	1	1	1	0	1	1	1	0	0	0	1	1	1	1	1	1	0	1	1	1	1	0	1	1	1	1	1	1	1	1	1	1	1	1	1	1	1	1	1	1	1	1	1
15_11	ST69	Ghana	2011	1	1	1	1	1	1	0	1	1	1	0	0	0	1	1	1	1	1	1	0	1	1	1	1	0	1	1	1	1	1	1	1	1	1	1	1	1	1	1	1	1	1	1	1	1	1
16_11	ST69	Ghana	2011	1	1	1	1	1	1	0	1	1	1	0	0	0	1	1	1	1	1	1	0	1	1	1	1	0	1	1	1	1	1	1	1	1	1	1	1	1	1	1	1	1	1	1	1	1	1
28_11	ST69	Ghana	2011	1	1	1	1	1	1	0	1	1	1	0	0	0	1	1	1	1	1	1	0	1	1	1	1	0	1	1	1	1	1	1	1	1	1	1	1	1	1	1	1	1	1	1	1	1	1
29_11	ST69	Ghana	2011	1	1	1	1	1	1	0	1	1	1	0	0	0	1	1	1	1	1	1	0	1	1	1	1	0	1	1	1	1	1	1	1	1	1	1	1	1	1	1	1	1	1	1	1	1	1
2_11	ST69	Ghana	2011	1	1	1	1	1	1	0	1	1	1	0	0	0	1	1	1	1	1	1	0	1	1	1	1	0	1	1	1	1	1	1	1	1	1	1	1	1	1	1	1	1	1	1	1	1	1
30_11	ST69	Ghana	2011	1	1	1	1	1	1	0	1	1	1	0	0	0	1	1	1	1	1	1	0	1	1	1	1	0	1	1	1	1	1	1	1	1	1	1	1	1	1	1	1	1	1	1	1	1	1
3_11	ST69	Ghana	2011	1	1	1	1	1	1	0	1	1	1	0	0	0	1	1	1	1	1	1	0	1	1	1	1	0	1	1	1	1	1	1	1	1	1	1	1	1	1	1	1	1	1	1	1	1	1
479_11	ST69	Ghana	2011	1	1	1	1	1	1	0	1	1	1	0	0	0	1	1	1	1	1	1	0	1	1	1	1	0	1	1	1	1	1	1	1	1	1	1	1	1	1	1	1	1	1	1	1	1	1
5_11	ST69	Ghana	2011	1	1	1	1	1	1	0	1	1	1	0	0	0	1	1	1	1	1	1	0	1	1	1	1	0	1	1	1	1	1	1	1	1	1	1	1	1	1	1	1	1	1	1	1	1	1
712_11	ST69	Ghana	2011	1	1	1	1	1	1	0	1	1	1	0	0	0	1	1	1	1	1	1	0	1	1	1	1	0	1	1	1	1	1	1	1	1	1	1	1	1	1	1	1	1	1	1	1	1	1
2011EL_1133	Unassigned	Haiti	2011	1	1	1	1	1	1	0	1	1	0	0	0	0	1	1	1	1	1	1	0	1	1	1	1	0	1	1	1	0	1	1	1	1	1	0	1	1	1	1	1	1	1	1	1	1	0
BCH-01350	ST69	India	2011	1	1	1	1	1	1	0	1	1	1	0	0	0	1	1	1	1	1	1	0	1	1	1	1	0	1	1	1	1	1	1	1	1	1	1	1	1	1	1	1	1	1	1	1	1	1
BCH-01451	ST69	India	2011	1	1	1	1	1	1	0	1	1	1	0	0	0	1	1	1	1	1	1	0	1	1	1	1	0	1	1	1	1	1	1	1	1	1	1	1	1	1	1	1	1	1	1	1	1	1
BCH-01536	ST69	India	2011	1	1	1	1	1	1	0	1	1	1	0	0	0	1	1	1	1	1	1	0	1	1	1	1	0	1	1	1	1	1	1	1	1	1	0	1	1	1	1	1	1	1	1	1	1	1
BCH-01776	ST69	India	2011	1	1	1	1	1	1	0	1	1	1	0	0	0	1	1	1	1	1	1	0	1	1	1	1	0	1	1	1	1	1	1	1	1	1	1	1	1	1	1	1	1	1	1	1	1	1
IDH-03506	ST69	India	2011	1	1	1	1	1	1	0	1	1	1	0	0	0	1	1	1	1	1	1	0	1	1	1	1	0	1	1	1	1	1	1	1	1	1	1	1	1	1	1	1	1	1	1	1	1	1
IDH-03584	ST69	India	2011	1	1	1	1	1	1	0	1	1	1	0	0	0	1	1	1	1	1	1	0	1	1	1	1	0	1	1	1	1	1	1	1	1	1	1	1	1	1	1	1	1	1	1	1	1	1
IDH-03633	ST69	India	2011	1	1	1	1	1	1	0	1	1	1	0	0	0	1	1	1	1	1	1	0	1	1	1	1	0	1	1	1	1	1	1	1	1	1	1	1	1	1	1	1	1	1	1	1	1	1
IDH-03766	ST69	India	2011	1	1	1	1	1	1	0	1	1	1	0	0	0	1	1	1	1	1	1	0	1	1	1	1	0	1	1	1	1	1	1	1	1	1	1	1	1	1	1	1	1	1	1	1	1	1
IDH-03892	ST69	India	2011	1	1	1	1	1	1	0	1	1	1	0	0	0	1	1	1	1	1	1	0	1	1	1	1	0	1	1	1	1	1	1	1	1	1	1	1	1	1	1	1	1	1	1	1	1	1
IDH-03997	ST69	India	2011	1	1	1	1	1	1	0	1	1	1	0	0	0	1	1	1	1	1	1	0	1	1	1	1	0	1	1	1	1	1	1	1	1	1	1	1	1	1	1	1	1	1	1	1	1	1
CNRVC110058	ST69	Nigeria	2011	1	1	1	1	1	1	0	1	1	1	0	0	0	1	1	1	1	1	1	0	1	1	1	1	0	1	1	1	1	1	1	1	1	1	1	1	1	1	1	1	1	1	1	1	1	1
CNRVC110060	ST69	Nigeria	2011	1	1	1	1	1	1	0	1	1	1	0	0	0	1	1	1	1	1	1	0	1	1	1	1	0	1	1	1	1	1	1	1	1	1	1	1	1	1	1	1	1	1	1	1	1	1
CNRVC110262	ST69	Nigeria	2011	1	1	1	1	1	1	0	1	1	1	0	0	0	1	1	1	1	1	1	0	1	1	1	1	0	1	1	1	1	1	1	1	1	1	1	1	1	1	1	1	1	1	1	1	1	1
PhRBD_Vc311	ST69	Philippines	2011	1	1	1	1	1	1	0	1	1	1	0	0	0	1	0	1	1	1	1	0	1	1	1	1	0	1	1	1	1	1	1	1	1	1	1	1	1	1	1	1	1	1	1	1	1	1
PhRBD_Vc326	ST69	Philippines	2011	1	1	1	1	1	1	0	1	1	1	0	0	0	1	1	1	1	1	1	0	0	1	1	1	0	1	1	1	1	1	1	1	1	1	1	1	1	1	1	1	1	1	1	1	1	1
PhRBD_VcEnv	ST69	Philippines	2011	1	1	1	1	1	1	0	1	1	1	0	0	0	1	0	1	1	1	1	0	1	1	1	1	0	1	1	1	1	1	1	1	1	1	1	1	1	1	1	1	1	1	1	1	1	1
2011EL-301	ST69	Russia	2011	1	1	1	1	1	1	0	1	1	1	0	0	0	1	1	1	1	1	1	0	1	1	1	1	0	1	1	1	1	1	1	1	1	1	1	1	1	1	1	1	1	1	1	1	1	1
Tanz_58	ST69	Tanzania	2011	1	1	1	1	1	1	0	1	0	0	0	0	0	1	1	1	1	1	1	0	0	1	1	1	0	1	1	1	1	1	1	1	1	1	1	1	1	1	1	1	1	1	1	1	1	1
MK14	ST1536	Thailand	2011	0	0	0	0	0	1	0	1	0	0	0	0	0	1	1	1	1	1	1	0	1	1	1	1	0	0	0	0	0	0	0	0	0	0	0	0	0	0	0	0	1	1	1	1	1	1
4T5	ST1539	Thailand	2011	0	0	0	0	0	1	0	1	0	0	0	0	0	1	1	1	1	1	1	0	1	1	1	1	0	0	0	0	0	0	0	0	0	0	0	0	0	0	0	0	1	1	1	1	1	1
DT7	Unassigned	Thailand	2011	0	0	0	0	0	1	0	1	0	0	0	0	0	1	1	1	1	1	1	0	0	1	1	1	0	0	0	0	0	0	0	0	0	0	0	0	0	0	0	0	1	1	1	1	1	1
DT8	Unassigned	Thailand	2011	0	0	0	0	0	1	0	1	0	0	0	0	0	1	1	1	1	1	1	0	0	1	1	1	0	0	0	0	0	0	0	0	0	0	0	0	0	0	0	0	1	1	1	1	1	1
L399	ST69	Togo	2011	1	1	1	1	1	1	0	1	1	1	0	0	0	1	1	1	1	1	1	0	1	1	1	1	0	1	1	1	1	1	1	1	1	1	1	1	1	1	1	1	1	1	1	1	1	1
L400	ST69	Togo	2011	1	1	1	1	1	1	0	1	1	1	0	0	0	1	1	1	1	1	1	0	1	1	1	1	0	1	1	1	1	1	1	1	1	1	1	1	1	1	1	1	1	1	1	1	1	1
L403	ST69	Togo	2011	1	1	1	1	1	1	0	1	1	1	0	0	0	1	1	1	1	1	1	0	1	1	1	1	0	1	1	1	1	1	1	1	1	1	1	1	1	1	1	1	1	1	1	1	1	1
L408	ST69	Togo	2011	1	1	1	1	1	1	0	1	1	1	0	0	0	1	1	1	1	1	1	0	1	1	1	1	0	1	1	1	1	1	1	1	1	1	1	1	1	1	1	1	1	1	1	1	1	1
76	ST69	Ukraine	2011	1	0	1	0	0	1	0	1	1	1	0	0	0	1	1	1	1	1	1	0	1	1	1	1	0	1	1	0	0	0	0	1	1	0	0	1	1	0	0	0	1	1	1	1	1	1
2011V-1043	ST754	USA	2011	1	1	1	1	1	1	0	1	1	1	0	0	0	1	1	1	1	1	1	0	1	1	1	1	0	1	1	1	1	1	1	1	1	1	1	1	1	1	1	1	1	1	1	1	1	1
A120502Z5	ST460	Austria	2012	0	0	0	0	0	1	0	1	0	0	0	0	0	1	1	1	1	1	1	0	1	1	1	1	0	0	0	0	0	0	0	0	0	0	0	0	0	0	0	0	1	1	1	1	1	1
A120730Z1	ST635	Austria	2012	0	0	0	0	0	1	0	1	0	0	0	0	0	1	0	1	1	1	1	0	0	1	1	1	0	0	0	0	0	0	0	0	0	0	0	0	0	0	0	0	1	1	1	1	1	1
A121001W2	ST646	Austria	2012	0	0	0	0	0	1	0	1	0	0	0	0	0	1	0	1	1	1	1	0	0	1	1	1	0	0	0	0	0	0	0	0	0	0	0	0	0	0	0	0	1	1	1	1	1	1
A12JL36W17	ST647	Austria	2012	0	0	0	0	0	1	0	1	0	0	0	0	0	1	1	1	1	1	1	0	0	1	1	1	0	0	0	0	0	0	0	0	0	0	0	0	0	0	0	0	1	1	1	1	1	1
A121001W1	ST664	Austria	2012	0	0	0	0	0	1	0	1	0	0	0	0	0	1	1	1	1	1	1	0	0	1	1	1	0	0	0	0	0	0	0	0	0	0	0	0	0	0	0	0	1	1	1	1	1	1
A120416W2	ST667	Austria	2012	0	0	0	0	0	1	0	1	0	0	0	0	0	1	1	1	1	1	1	0	1	1	1	1	0	0	0	0	0	0	0	0	0	0	0	0	0	0	0	0	1	1	1	1	1	1
A120502W2	ST668	Austria	2012	0	0	0	0	0	1	0	1	0	0	0	0	0	1	1	1	1	1	1	0	0	1	1	1	0	0	0	0	0	0	0	0	0	0	0	0	0	0	0	0	1	1	1	1	1	1
A120618Z1	ST669	Austria	2012	0	0	0	0	0	1	0	1	0	0	0	0	0	1	1	1	1	1	1	0	0	1	1	1	0	0	0	0	0	0	0	0	0	0	0	0	0	0	0	0	1	1	1	1	1	1
A120716Z3	ST670	Austria	2012	0	0	0	0	0	1	0	1	0	0	0	0	0	1	1	1	1	1	1	0	0	1	1	1	0	0	0	0	0	0	0	0	0	0	0	0	0	0	0	0	1	1	1	1	1	1
A120502Z1	ST8	Austria	2012	0	0	0	0	0	1	0	1	0	0	0	0	0	1	1	1	1	1	1	0	1	1	1	1	0	0	0	0	0	0	0	0	0	0	0	0	0	0	0	0	1	1	1	1	1	1
BGD061	ST69	Bangladesh	2012	1	1	1	1	1	1	0	1	1	1	0	0	0	1	1	1	1	1	1	0	1	1	1	1	0	1	1	1	1	1	1	1	1	1	1	1	1	1	1	1	1	1	1	1	1	1
BGD064	ST69	Bangladesh	2012	1	1	1	1	1	1	0	1	1	1	0	0	0	1	1	1	1	1	1	0	1	1	1	1	0	1	1	1	1	1	1	1	1	1	1	1	1	1	1	1	1	1	1	1	1	1
BGD066	ST69	Bangladesh	2012	1	1	1	1	1	1	0	1	1	1	0	0	0	1	1	1	1	1	1	0	1	1	1	1	0	1	1	1	1	1	1	1	1	1	1	1	1	1	1	1	1	1	1	1	1	1
BGD068	ST69	Bangladesh	2012	1	1	1	1	1	1	0	1	1	1	0	0	0	1	1	1	1	1	1	0	1	1	1	1	0	1	1	1	1	1	1	1	1	1	1	1	1	1	1	1	1	1	1	1	1	1
BGD118	ST69	Bangladesh	2012	1	1	1	1	1	1	0	1	1	1	0	0	0	1	1	1	1	1	1	0	1	1	1	1	0	1	1	1	1	1	1	1	1	1	1	1	1	1	1	1	1	1	1	1	1	1
BGD119	ST69	Bangladesh	2012	1	1	1	1	1	1	0	1	1	1	0	0	0	1	1	1	1	1	1	0	1	1	1	1	0	1	1	1	1	1	1	1	1	0	1	1	1	0	1	1	1	1	1	1	1	1
BGD120	ST69	Bangladesh	2012	1	0	1	1	1	1	0	1	1	1	0	0	0	1	1	1	1	1	1	0	1	1	1	1	0	1	1	1	1	1	1	1	1	1	0	1	1	0	1	1	1	1	1	1	1	1
BGD121	ST69	Bangladesh	2012	1	1	1	1	1	1	0	1	1	1	0	0	0	1	1	1	1	1	1	0	1	1	1	1	0	1	1	1	0	1	1	1	1	1	0	1	1	0	1	1	1	1	1	1	1	1
DCC-001	ST69	Bangladesh	2012	1	1	1	1	1	1	0	1	1	1	0	0	0	1	1	1	1	1	1	0	1	1	1	1	0	1	1	1	1	1	1	1	1	1	1	1	1	1	1	1	1	1	1	1	1	1
DCC-006	ST69	Bangladesh	2012	1	1	1	1	1	1	0	1	1	1	0	0	0	1	1	1	1	1	1	0	1	1	1	1	0	1	1	1	1	1	1	1	1	1	1	1	1	1	1	1	1	1	1	1	1	1
12-1_S28	ST169	China	2012	1	1	1	1	1	1	0	1	0	0	0	0	0	1	1	1	1	1	1	0	1	1	1	1	0	1	1	1	1	1	1	1	1	1	1	1	1	1	1	1	1	1	1	1	1	1
12-2_S156	ST169	China	2012	1	1	1	1	1	1	0	1	0	0	0	0	0	1	1	1	1	1	1	0	1	1	1	1	0	1	1	1	1	1	1	1	1	1	1	1	1	1	1	1	1	1	1	1	1	1
12-3_S81	ST169	China	2012	1	1	1	1	1	1	0	1	0	0	0	0	0	1	1	1	1	1	1	0	1	1	1	1	0	1	1	1	1	1	1	1	1	1	1	1	1	1	1	1	1	1	1	1	1	1
12-6_S30	ST169	China	2012	1	1	1	1	1	1	0	1	0	0	0	0	0	1	1	1	1	1	1	0	1	1	1	1	0	1	1	1	1	1	1	1	1	1	1	1	1	1	1	1	1	1	1	1	1	1
12-5_S29	ST75	China	2012	0	1	1	1	1	1	0	1	0	0	0	0	0	1	0	1	1	1	1	0	1	1	1	1	0	1	1	1	1	1	1	1	1	1	1	1	1	1	1	1	1	1	1	1	1	1
L174	ST515	Democratic Republic of the Congo	2012	1	1	1	1	1	1	0	1	1	1	0	0	0	1	1	1	1	1	1	0	1	1	1	1	0	1	1	1	1	1	1	1	1	1	1	1	1	1	1	1	1	1	1	1	1	1
L184	ST515	Democratic Republic of the Congo	2012	1	1	1	1	1	1	0	1	1	1	0	0	0	1	1	1	1	1	1	0	1	1	1	1	0	1	1	1	1	1	1	1	1	1	1	1	1	1	1	1	1	1	1	1	1	1
L193	ST515	Democratic Republic of the Congo	2012	1	1	1	1	1	1	0	1	1	1	0	0	0	1	1	1	1	1	1	0	1	1	1	1	0	1	1	1	1	1	1	1	1	1	1	1	1	1	1	1	1	1	1	1	1	1
L198	ST515	Democratic Republic of the Congo	2012	1	1	1	1	1	1	0	1	1	1	0	0	0	1	1	1	1	1	1	0	1	1	1	1	0	1	1	1	1	1	1	1	1	1	1	1	1	1	1	1	1	1	1	1	1	1
L201	ST515	Democratic Republic of the Congo	2012	1	1	1	1	1	1	0	1	1	1	0	0	0	1	1	1	1	1	1	0	1	1	1	1	0	1	1	1	1	1	1	1	1	1	1	1	1	1	1	1	1	1	1	1	1	1
L204	ST515	Democratic Republic of the Congo	2012	1	1	1	1	1	1	0	1	1	1	0	0	0	1	1	1	1	1	1	0	1	1	1	1	0	1	1	1	1	1	1	1	1	1	1	1	1	1	1	1	1	1	1	1	1	1
L339	ST515	Democratic Republic of the Congo	2012	1	1	1	1	1	1	0	1	1	1	0	0	0	1	1	1	1	1	1	0	1	1	1	1	0	1	1	1	1	1	1	1	1	1	1	1	1	1	1	1	1	1	1	1	1	1
053_12	ST69	Ghana	2012	1	1	1	1	1	1	0	1	1	1	0	0	0	1	1	1	1	1	1	0	1	1	1	1	0	1	1	1	1	1	1	1	1	1	1	1	1	1	1	1	1	1	1	1	1	1
106_12	ST69	Ghana	2012	1	1	1	1	1	1	0	1	1	1	0	0	0	1	1	1	1	1	1	0	1	1	1	1	0	1	1	1	1	1	1	1	1	1	1	1	1	1	1	1	1	1	1	1	1	1
10_12	ST69	Ghana	2012	1	1	1	1	1	1	0	1	1	1	0	0	0	1	1	1	1	1	1	0	1	1	1	1	0	1	1	1	1	1	1	1	1	1	1	1	1	1	1	1	1	1	1	1	1	1
17_12	ST69	Ghana	2012	1	1	1	1	1	1	0	1	1	1	0	0	0	1	1	1	1	1	1	0	1	1	1	1	0	1	1	1	1	1	1	1	1	1	1	1	1	1	1	1	1	1	1	1	1	1
19_12	ST69	Ghana	2012	1	1	1	1	1	1	0	1	1	1	0	0	0	1	1	1	1	1	1	0	1	1	1	1	0	1	1	1	1	1	1	1	1	1	1	1	1	1	1	1	1	1	1	1	1	1
201_12A	ST69	Ghana	2012	1	1	1	1	1	1	0	1	1	1	0	0	0	1	1	1	1	1	1	0	1	1	1	1	0	1	1	1	1	1	1	1	1	1	1	1	1	1	1	1	1	1	1	1	1	1
201_12B	ST69	Ghana	2012	1	1	1	1	1	1	0	1	1	1	0	0	0	1	1	1	1	1	1	0	1	1	1	1	0	1	1	1	1	1	1	1	1	1	1	1	1	1	1	1	1	1	1	1	1	1
20_12	ST69	Ghana	2012	1	1	1	1	1	1	0	1	1	1	0	0	0	1	1	1	1	1	1	0	1	1	1	1	0	1	1	1	1	1	1	1	1	1	1	1	1	1	1	1	1	1	1	1	1	1
39_12	ST69	Ghana	2012	1	1	1	1	1	1	0	1	1	1	0	0	0	1	1	1	1	1	1	0	1	1	1	1	0	1	1	1	1	1	1	1	1	1	1	1	1	1	1	1	1	1	1	1	1	1
480_12	ST69	Ghana	2012	1	1	1	1	1	1	0	1	1	1	0	0	0	1	1	1	1	1	1	0	1	1	1	1	0	1	1	1	1	1	1	1	1	1	1	1	1	1	1	1	1	1	1	1	1	1
L211	ST69	Guinea	2012	1	1	1	1	1	1	0	1	1	1	0	0	0	1	1	1	1	1	1	0	1	1	1	1	0	1	1	1	1	1	1	1	1	1	1	1	1	1	1	1	1	1	1	1	1	1
L233	ST69	Guinea	2012	1	1	1	1	1	1	0	1	1	1	0	0	0	1	1	1	1	1	1	0	1	1	1	1	0	1	1	1	1	1	1	1	1	1	1	1	1	1	1	1	1	1	1	1	1	1
L237	ST69	Guinea	2012	1	1	1	1	1	1	0	1	1	1	0	0	0	1	1	1	1	1	1	0	1	1	1	1	0	1	1	1	1	1	1	1	1	1	1	1	1	1	1	1	1	1	1	1	1	1
CNRVC120194	ST69	Guinea Bissau	2012	1	1	1	1	1	1	0	1	1	1	0	0	0	1	1	1	1	1	1	0	1	1	1	1	0	1	1	1	1	1	1	1	1	1	1	1	1	1	1	1	1	1	1	1	1	1
CNRVC120195	ST69	Guinea Bissau	2012	1	1	1	1	1	1	0	1	1	1	0	0	0	1	1	1	1	1	1	0	1	1	1	1	0	1	1	1	1	1	1	1	1	1	1	1	1	1	1	1	1	1	1	1	1	1
2012Env-131	ST69	Haiti	2012	1	1	1	1	1	1	0	1	1	1	0	0	0	1	1	1	1	1	1	0	1	1	1	1	0	1	1	1	1	1	1	1	1	1	1	1	1	1	1	1	1	1	1	1	1	1
2012Env-90	ST69	Haiti	2012	1	1	1	1	1	1	0	1	1	1	0	0	0	1	1	1	1	1	1	0	1	1	1	1	0	1	1	1	1	1	1	1	1	1	1	1	1	1	1	1	1	1	1	1	1	1
2012Env-94	ST69	Haiti	2012	1	1	1	1	1	1	0	1	1	1	0	0	0	1	1	1	1	1	1	0	1	1	1	1	0	1	1	1	1	1	1	1	1	1	1	1	1	1	1	1	1	1	1	1	1	1
2012HC-07	ST69	Haiti	2012	1	1	1	1	1	1	0	1	1	1	0	0	0	1	1	1	1	1	1	0	1	1	1	1	0	1	1	1	1	1	1	1	1	1	1	1	1	1	1	1	1	1	1	1	1	1
2012HC-08	ST69	Haiti	2012	1	1	1	1	1	1	0	1	1	1	0	0	0	1	1	1	1	1	1	0	1	1	1	1	0	1	1	1	1	1	1	1	1	1	1	1	1	1	1	1	1	1	1	1	1	1
2012HC-10	ST69	Haiti	2012	1	1	1	1	1	1	0	1	1	1	0	0	0	1	1	1	1	1	1	0	1	1	1	1	0	1	1	1	1	1	1	1	1	1	1	1	1	1	1	1	1	1	1	1	1	1
2012HC-11	ST69	Haiti	2012	1	1	1	1	1	1	0	1	1	1	0	0	0	1	1	1	1	1	1	0	1	1	1	1	0	1	1	1	1	1	1	1	1	1	1	1	1	1	1	1	1	1	1	1	1	1
2012HC-12	ST69	Haiti	2012	1	1	1	1	1	1	0	1	1	1	0	0	0	1	1	1	1	1	1	0	1	1	1	1	0	1	1	1	1	1	1	1	1	1	1	1	1	1	1	1	1	1	1	1	1	1
2012HC-15	ST69	Haiti	2012	1	1	1	1	1	1	0	1	1	1	0	0	0	1	1	1	1	1	1	0	1	1	1	1	0	1	1	1	1	1	1	1	1	1	1	1	1	1	1	1	1	1	1	1	1	1
2012HC-16	ST69	Haiti	2012	1	1	1	1	1	1	0	1	1	1	0	0	0	1	1	1	1	1	1	0	1	1	1	1	0	1	1	1	1	1	1	1	1	1	1	1	1	1	1	1	1	1	1	1	1	1
BCH-02282	ST69	India	2012	1	1	1	1	1	1	0	1	1	1	0	0	0	1	1	1	1	1	1	0	1	1	1	1	0	1	1	1	1	1	1	1	1	1	1	1	1	1	1	1	1	1	1	1	1	1
IDH-04018	ST69	India	2012	1	1	1	1	1	1	0	1	1	1	0	0	0	1	1	1	1	1	1	0	1	1	1	1	0	1	1	1	1	1	1	1	1	1	1	1	1	1	1	1	1	1	1	1	1	1
IDH-04127	ST69	India	2012	1	1	1	1	1	1	0	1	1	1	0	0	0	1	1	1	1	1	1	0	1	1	1	1	0	1	1	1	1	1	1	1	1	1	1	1	1	1	1	1	1	1	1	1	1	1
IDH-04268	ST69	India	2012	1	1	1	1	1	1	0	1	1	1	0	0	0	1	1	1	1	1	1	0	1	1	1	1	0	1	1	1	1	1	1	1	1	1	1	1	1	1	1	1	1	1	1	1	1	1
IDH-04415	ST69	India	2012	1	1	1	1	1	1	0	1	1	1	0	0	0	1	1	1	1	1	1	0	1	1	1	1	0	1	1	1	1	1	1	1	1	1	1	1	1	1	1	1	1	1	1	1	1	1
IDH-04493	ST69	India	2012	1	1	1	1	1	1	0	1	1	1	0	0	0	1	1	1	1	1	1	0	1	1	1	1	0	1	1	1	1	1	1	1	1	1	1	1	1	1	1	1	1	1	1	1	1	1
IDH-04625	ST69	India	2012	1	1	1	1	1	1	0	1	1	1	0	0	0	1	1	1	1	1	1	0	1	1	1	1	0	1	1	1	1	1	1	1	1	1	1	1	1	1	1	1	1	1	1	1	1	1
IDH-04677	ST69	India	2012	1	1	1	1	1	1	0	1	1	1	0	0	0	1	1	1	1	1	1	0	1	1	1	1	0	1	1	1	1	1	1	1	1	1	1	1	1	1	1	1	1	1	1	1	1	1
IDH-04808	ST69	India	2012	1	1	1	1	1	1	0	1	1	1	0	0	0	1	1	1	1	1	1	0	1	1	1	1	0	1	1	1	1	1	1	1	1	1	1	1	1	1	1	1	1	1	1	1	1	1
IDH-04858	ST69	India	2012	1	1	1	1	1	1	0	1	1	1	0	0	0	1	1	1	1	1	1	0	1	1	1	1	0	1	1	1	1	1	1	1	1	1	1	1	1	1	1	1	1	1	1	1	1	1
CNRVC170248	ST69	Iran	2012	1	1	1	1	1	1	0	1	1	1	0	0	0	1	1	1	1	1	1	0	1	1	1	1	0	1	1	1	1	1	1	1	1	1	1	1	1	1	1	1	1	1	1	1	1	1
4621STDY6714763	ST69	Kenya	2012	1	1	1	1	1	1	0	1	1	1	0	0	0	1	1	1	1	1	1	0	1	1	1	1	0	1	1	1	1	1	1	1	1	1	1	1	1	1	1	1	1	1	1	1	1	1
4621STDY6714768	ST69	Kenya	2012	1	1	1	1	1	1	0	1	1	1	0	0	0	1	1	1	1	1	1	0	1	1	1	1	0	1	1	1	1	1	1	1	1	1	1	1	1	1	1	1	1	1	1	1	1	1
4621STDY6714774	ST69	Kenya	2012	1	1	1	1	1	1	0	1	1	1	0	0	0	1	1	1	1	1	1	0	1	1	1	1	0	1	1	1	1	1	1	1	1	1	1	1	1	1	1	1	1	1	1	1	1	1
1163068.5	ST1347	Mozambique	2012	0	0	0	0	0	1	0	1	0	0	0	0	0	1	1	1	1	1	1	0	0	1	1	1	0	0	0	0	0	0	0	0	0	0	0	0	0	0	0	0	1	1	1	1	1	1
Tanz_56	ST69	Tanzania	2012	1	1	1	1	1	1	0	1	0	0	0	0	0	1	1	1	1	1	1	0	0	1	1	1	0	1	1	1	1	1	1	1	1	1	1	1	1	1	1	1	1	1	1	1	1	1
Tanz_60	ST69	Tanzania	2012	1	1	1	1	1	1	0	1	1	1	0	0	0	1	1	1	1	1	1	0	1	1	1	1	0	1	1	1	1	1	1	1	1	1	1	1	1	1	1	1	1	1	1	1	1	1
Tanz_62	ST69	Tanzania	2012	1	1	1	1	1	1	0	1	0	0	0	0	0	1	1	1	1	1	1	0	0	1	1	1	0	1	1	1	1	1	1	1	1	1	1	1	1	1	1	1	1	1	1	1	1	1
Tanz_85	ST69	Tanzania	2012	1	1	1	1	1	1	0	1	0	0	0	0	0	1	1	1	1	1	1	0	0	1	1	1	0	1	1	1	1	1	1	1	1	1	1	1	1	1	1	1	1	1	1	1	1	1
Tanz_93	ST69	Tanzania	2012	1	1	1	1	1	1	0	1	0	0	0	0	0	1	1	1	1	1	1	0	0	1	1	1	0	1	1	1	1	1	1	1	1	1	1	1	1	1	1	1	1	1	1	1	1	1
L409	ST69	Togo	2012	1	1	1	1	1	1	0	1	1	1	0	0	0	1	1	1	1	1	1	0	1	1	1	1	0	1	1	1	1	1	1	1	1	1	1	1	1	1	1	1	1	1	1	1	1	1
L410	ST69	Togo	2012	1	1	1	1	1	1	0	1	1	1	0	0	0	1	1	1	1	1	1	0	1	1	1	1	0	1	1	1	1	1	1	1	1	1	1	1	1	1	1	1	1	1	1	1	1	1
L413	ST69	Togo	2012	1	1	1	1	1	1	0	1	1	1	0	0	0	1	1	1	1	1	1	0	1	1	1	1	0	1	1	1	1	1	1	1	1	1	1	1	1	1	1	1	1	1	1	1	1	1
L254	ST515	Zambia	2012	1	1	1	1	1	1	0	1	1	1	0	0	0	1	1	1	1	1	1	0	1	1	1	1	0	1	1	1	1	1	1	1	1	1	1	1	1	1	1	1	1	1	1	1	1	1
L268	ST515	Zambia	2012	1	1	1	1	1	1	0	1	1	1	0	0	0	1	1	1	1	1	1	0	1	1	1	1	0	1	1	1	1	1	1	1	1	1	1	1	1	1	1	1	1	1	1	1	1	1
L273	ST515	Zambia	2012	1	1	1	1	1	1	0	1	1	1	0	0	0	1	1	1	1	1	1	0	1	1	1	1	0	1	1	1	1	1	1	1	1	1	1	1	1	1	1	1	1	1	1	1	1	1
22043200_C1	ST69	Bangladesh	2013	1	1	1	1	1	1	0	1	1	1	0	0	0	1	1	1	1	1	1	0	1	1	1	1	0	1	1	1	1	1	1	1	1	1	1	1	1	1	1	1	1	1	1	1	1	1
22043202_C1	ST69	Bangladesh	2013	1	1	1	1	1	1	0	1	1	1	0	0	0	1	1	1	1	1	1	0	1	1	1	1	0	1	1	1	1	1	1	1	1	1	1	1	1	1	1	1	1	1	1	1	1	1
22043204_C1	ST69	Bangladesh	2013	1	1	1	1	1	1	0	1	1	1	0	0	0	1	1	1	1	1	1	0	1	1	1	1	0	1	1	1	1	1	1	1	1	1	1	1	1	1	1	1	1	1	1	1	1	1
22043300_C6	ST69	Bangladesh	2013	1	1	1	1	1	1	0	1	1	1	0	0	0	1	1	1	1	1	1	0	1	1	1	1	0	1	1	1	1	1	1	1	1	1	1	1	1	1	1	1	1	1	1	1	1	1
22044108_C3	ST69	Bangladesh	2013	1	1	1	1	1	1	0	1	1	1	0	0	0	1	1	1	1	1	1	0	1	1	1	1	0	1	1	1	1	1	1	1	1	1	1	1	1	1	1	1	1	1	1	1	1	1
22087102_C2	ST69	Bangladesh	2013	1	1	1	1	1	1	0	1	1	1	0	0	0	1	1	1	1	1	1	0	1	1	1	1	0	1	1	1	1	1	1	1	1	1	1	1	1	1	1	1	1	1	1	1	1	1
22087500_C9	ST69	Bangladesh	2013	1	1	1	1	1	1	0	1	1	1	0	0	0	1	1	1	1	1	1	0	1	1	1	1	0	1	1	1	1	1	1	1	1	1	1	1	1	1	1	1	1	1	1	1	1	1
330013_C1	ST69	Bangladesh	2013	1	1	1	1	1	1	0	1	1	1	0	0	0	1	1	1	1	1	1	0	1	1	1	1	0	1	1	1	1	1	1	1	1	1	1	1	1	1	1	1	1	1	1	1	1	1
330033_C1	ST69	Bangladesh	2013	1	1	1	1	1	1	0	1	1	1	0	0	0	1	1	1	1	1	1	0	1	1	1	1	0	1	1	1	1	1	1	1	1	1	1	1	1	1	1	1	1	1	1	1	1	1
330073_A	ST69	Bangladesh	2013	1	1	1	1	1	1	0	1	1	1	0	0	0	1	1	1	1	1	1	0	1	1	1	1	0	1	1	1	1	1	1	1	1	1	1	1	1	1	1	1	1	1	1	1	1	1
E306	ST69	China	2013	1	1	1	1	1	1	0	1	1	1	0	0	0	1	1	1	1	1	1	0	1	1	1	1	0	1	1	1	1	1	1	1	1	1	1	1	1	1	1	1	1	1	1	1	1	1
L372	ST515	Democratic Republic of the Congo	2013	1	1	1	1	1	1	0	1	1	1	0	0	0	1	1	1	1	1	1	0	1	1	1	1	0	1	1	1	1	1	1	1	1	1	1	1	1	1	1	1	1	1	1	1	1	1
L384	ST515	Democratic Republic of the Congo	2013	1	1	1	1	1	1	0	1	1	1	0	0	0	1	1	1	1	1	1	0	1	1	1	1	0	1	1	1	1	1	1	1	1	1	1	1	1	1	1	1	1	1	1	1	1	1
L363	ST69	Democratic Republic of the Congo	2013	1	1	1	1	1	1	0	1	1	1	0	0	0	1	1	1	1	1	1	0	1	1	1	1	0	1	1	1	1	1	1	1	1	1	1	1	1	1	1	1	1	1	1	1	1	1
L377	ST69	Democratic Republic of the Congo	2013	1	1	1	1	1	1	0	1	1	1	0	0	0	1	1	1	1	1	1	0	1	1	1	1	0	1	1	1	1	1	1	1	1	1	1	1	1	1	1	1	1	1	1	1	1	1
H1C1	ST69	Haiti	2013	1	1	1	1	1	1	0	1	1	1	0	0	0	1	1	1	1	1	1	0	1	1	1	1	0	1	1	1	1	1	1	1	1	1	1	1	1	1	1	1	1	1	1	1	1	1
H1C2	ST69	Haiti	2013	1	1	1	1	1	1	0	1	1	1	0	0	0	1	1	1	1	1	1	0	1	1	1	1	0	1	1	1	1	1	1	1	1	1	1	1	1	1	1	1	1	1	1	1	1	1
H1C3	ST69	Haiti	2013	1	1	1	1	1	1	0	1	1	1	0	0	0	1	1	1	1	1	1	0	1	1	1	1	0	1	1	1	1	1	1	1	1	1	1	1	1	1	1	1	1	1	1	1	1	1
H1C4	ST69	Haiti	2013	1	1	1	1	1	1	0	1	1	1	0	0	0	1	1	1	1	1	1	0	1	1	1	1	0	1	1	1	1	1	1	1	1	1	1	1	1	1	1	1	1	1	1	1	1	1
H1C5	ST69	Haiti	2013	1	1	1	1	1	1	0	1	1	1	0	0	0	1	1	1	1	1	1	0	1	1	1	1	0	1	1	1	1	1	1	1	1	1	1	1	1	1	1	1	1	1	1	1	1	1
H1C6	ST69	Haiti	2013	1	1	1	1	1	1	0	1	1	1	0	0	0	1	1	1	1	1	1	0	1	1	1	1	0	1	1	1	1	1	1	1	1	1	1	1	1	1	1	1	1	1	1	1	1	1
H1C7	ST69	Haiti	2013	1	1	1	1	1	1	0	1	1	1	0	0	0	1	1	1	1	1	1	0	1	1	1	1	0	1	1	1	1	1	1	1	1	1	1	1	1	1	1	1	1	1	1	1	1	1
H1C8	ST69	Haiti	2013	1	1	1	1	1	1	0	1	1	1	0	0	0	1	1	1	1	1	1	0	1	1	1	1	0	1	1	1	1	1	1	1	1	1	1	1	1	1	1	1	1	1	1	1	1	1
H1C9	ST69	Haiti	2013	1	1	1	1	1	1	0	1	1	1	0	0	0	1	1	1	1	1	1	0	1	1	1	1	0	1	1	1	1	1	1	1	1	1	1	1	1	1	1	1	1	1	1	1	1	1
H2C1	ST69	Haiti	2013	1	1	1	1	1	1	0	1	1	1	0	0	0	1	1	1	1	1	1	0	1	1	1	1	0	1	1	1	1	1	1	1	1	1	1	1	1	1	1	1	1	1	1	1	1	1
BCH-03152	ST69	India	2013	1	1	1	1	1	1	0	1	1	1	0	0	0	1	1	1	1	1	1	0	1	1	1	1	0	1	1	1	1	1	1	1	1	1	1	1	1	1	1	1	1	1	1	1	1	1
BCH-03300	ST69	India	2013	1	1	1	1	1	1	0	1	1	1	0	0	0	1	1	1	1	1	1	0	1	1	1	1	0	1	1	1	1	1	1	1	1	1	1	1	1	1	1	1	1	1	1	1	1	1
BCH-03380	ST69	India	2013	1	1	1	1	1	1	0	1	1	1	0	0	0	1	1	1	1	1	1	0	1	1	1	1	0	1	1	1	1	1	1	1	1	1	1	1	1	1	1	1	1	1	1	1	1	1
IDH-04986	ST69	India	2013	1	1	1	1	1	1	0	1	1	1	0	0	0	1	1	1	1	1	1	0	1	1	1	1	0	1	1	1	1	1	1	1	1	1	1	1	1	1	1	1	1	1	1	1	1	1
IDH-05135	ST69	India	2013	1	1	1	1	1	1	0	1	1	1	0	0	0	1	1	1	1	1	1	0	1	1	1	1	0	1	1	1	1	1	1	1	1	1	1	1	1	1	1	1	1	1	1	1	1	1
IDH-05241	ST69	India	2013	1	1	1	1	1	1	0	1	1	1	0	0	0	1	1	1	1	1	1	0	1	1	1	1	0	1	1	1	1	1	1	1	1	1	1	1	1	1	1	1	1	1	1	1	1	1
IDH-05298	ST69	India	2013	1	1	1	1	1	1	0	1	1	1	0	0	0	1	1	1	1	1	1	0	1	1	1	1	0	1	1	1	1	1	1	1	1	1	1	1	1	1	1	1	1	1	1	1	1	1
IDH-05385	ST69	India	2013	1	1	1	1	1	1	0	1	1	1	0	0	0	1	1	1	1	1	1	0	1	1	1	1	0	1	1	1	1	1	1	1	1	1	1	1	1	1	1	1	1	1	1	1	1	1
IDH-05467	ST69	India	2013	1	1	1	1	1	1	0	1	1	1	0	0	0	1	1	1	1	1	1	0	1	1	1	1	0	1	1	1	1	1	1	1	1	1	1	1	1	1	1	1	1	1	1	1	1	1
IDH-05640	ST69	India	2013	1	1	1	1	1	1	0	1	1	1	0	0	0	1	1	1	1	1	1	0	1	1	1	1	0	1	1	1	1	1	1	1	1	1	1	1	1	1	1	1	1	1	1	1	1	1
CNRVC170249	ST69	Iran	2013	1	1	1	1	1	1	0	1	1	1	0	0	0	1	1	1	1	1	1	0	1	1	1	1	0	1	1	1	1	1	1	1	1	1	1	1	1	1	1	1	1	1	1	1	1	1
CNRVC170250	ST69	Iran	2013	1	1	1	1	1	1	0	1	1	1	0	0	0	1	1	1	1	1	1	0	1	1	1	1	0	1	1	1	1	1	1	1	1	1	1	1	1	1	1	1	1	1	1	1	1	1
H_3687	ST69	Mexico	2013	1	1	1	1	1	1	0	1	1	1	0	0	0	1	1	1	1	1	1	0	1	1	1	1	0	1	1	1	1	1	1	1	1	1	1	1	1	1	1	1	1	1	1	1	1	1
H_3848	ST69	Mexico	2013	1	1	1	1	1	1	0	1	1	1	0	0	0	1	1	1	1	1	1	0	1	1	1	1	0	1	1	1	1	1	1	1	1	1	1	1	1	1	1	1	1	1	1	1	1	1
H_4073	ST69	Mexico	2013	1	1	1	1	1	1	0	1	1	1	0	0	0	1	1	1	1	1	1	0	1	1	1	1	0	1	1	1	1	1	1	1	1	1	1	1	1	1	1	1	1	1	1	1	1	1
H_4079	ST69	Mexico	2013	1	1	1	1	1	1	0	1	1	1	0	0	0	1	1	1	1	1	1	0	1	1	1	1	0	1	1	1	1	1	1	1	1	1	1	1	1	1	1	1	1	1	1	1	1	1
H_4080	ST69	Mexico	2013	1	1	1	1	1	1	0	1	1	1	0	0	0	1	1	1	1	1	1	0	1	1	1	1	0	1	1	1	1	1	1	1	1	1	1	1	1	1	1	1	1	1	1	1	1	1
H_4084	ST69	Mexico	2013	1	1	1	1	1	1	0	1	1	1	0	0	0	1	1	1	1	1	1	0	1	1	1	1	0	1	1	1	1	1	1	1	1	1	1	1	1	1	1	1	1	1	1	1	1	1
H_4090	ST69	Mexico	2013	1	1	1	1	1	1	0	1	1	1	0	0	0	1	1	1	1	1	1	0	1	1	1	1	0	1	1	1	1	1	1	1	1	1	1	1	1	1	1	1	1	1	1	1	1	1
H_4091	ST69	Mexico	2013	1	1	1	1	1	1	0	1	1	1	0	0	0	1	1	1	1	1	1	0	1	1	1	1	0	1	1	1	1	1	1	1	1	1	1	1	1	1	1	1	1	1	1	1	1	1
H_4110	ST69	Mexico	2013	1	1	1	1	1	1	0	1	1	1	0	0	0	1	1	1	1	1	1	0	1	1	1	1	0	1	1	1	1	1	1	1	1	1	1	1	1	1	1	1	1	1	1	1	1	1
H_4127	ST69	Mexico	2013	1	1	1	1	1	1	0	1	1	1	0	0	0	1	1	1	1	1	1	0	1	1	1	1	0	1	1	1	1	1	1	1	1	1	1	1	1	1	1	1	1	1	1	1	1	1
I-SSH2-TY6	ST1538	Thailand	2013	0	0	0	0	0	1	0	1	0	0	0	0	0	1	1	1	1	1	1	0	0	1	1	1	0	0	0	0	0	0	0	0	0	0	0	0	0	0	0	0	1	1	1	1	1	1
I-WASTE-SSH2-TY1	ST198	Thailand	2013	0	0	0	0	0	1	0	1	0	0	0	0	0	1	1	1	1	1	1	0	1	1	1	1	0	0	0	0	0	0	0	0	0	0	0	0	0	0	0	0	1	1	1	1	1	1
I-WASTE-HSH1-TY2	ST887	Thailand	2013	0	0	0	0	0	1	0	1	0	0	0	0	0	1	1	1	1	1	1	0	0	1	1	1	0	0	0	0	0	0	0	0	0	0	0	0	0	0	0	0	1	1	1	1	1	1
I-WHSH1-TY4	Unassigned	Thailand	2013	0	0	0	0	0	1	0	1	0	0	0	0	0	1	1	1	1	1	1	0	1	1	1	1	0	0	0	0	0	0	0	0	0	0	0	0	0	0	0	0	1	1	1	1	1	1
VCR12	Unassigned	Thailand	2013	0	0	0	0	0	1	0	1	0	0	0	0	0	1	1	1	1	1	1	0	0	1	1	1	0	0	0	0	0	0	0	0	0	0	0	0	0	0	0	0	1	1	1	1	1	1
Vc25-3	ST761	USA	2013	0	0	0	0	0	1	0	1	0	0	0	0	0	1	1	1	1	1	1	0	0	1	1	1	0	0	0	0	0	0	0	0	0	0	0	0	0	0	0	0	1	1	1	1	1	1
TUC_VC182_14	ST170	Argentina	2014	1	1	1	1	1	1	0	1	0	0	0	0	0	1	1	1	1	1	1	0	1	1	1	1	0	0	1	1	1	1	0	1	1	1	1	1	1	1	1	1	1	1	1	1	1	1
TUC_VC591_14	ST738	Argentina	2014	0	0	0	0	0	1	0	1	0	0	0	0	0	1	1	1	1	1	1	0	1	1	1	1	0	0	0	0	0	0	0	0	0	0	0	0	0	0	0	0	1	1	1	1	1	1
220075-6	ST69	Bangladesh	2014	1	1	1	1	1	1	0	1	1	1	0	0	0	1	1	1	1	1	1	0	1	1	1	1	0	1	1	1	1	1	1	1	1	1	1	1	1	1	1	1	1	1	1	1	1	1
220076-6	ST69	Bangladesh	2014	1	1	1	1	1	1	0	1	1	1	0	0	0	1	1	1	1	1	1	0	1	1	1	1	0	1	1	1	1	1	1	1	1	1	1	1	1	1	1	1	1	1	1	1	1	1
330081	ST69	Bangladesh	2014	1	1	1	1	1	1	0	1	1	1	0	0	0	1	1	1	1	1	1	0	1	1	1	1	0	1	1	1	1	1	1	1	1	1	1	1	1	1	1	1	1	1	1	1	1	1
330110	ST69	Bangladesh	2014	1	1	1	1	1	1	0	1	1	1	0	0	0	1	1	1	1	1	1	0	1	1	1	1	0	1	1	1	1	1	1	1	1	1	1	1	1	1	1	1	1	1	1	1	1	1
330113	ST69	Bangladesh	2014	1	1	1	1	1	1	0	1	1	1	0	0	0	1	1	1	1	1	1	0	1	1	1	1	0	1	1	1	1	1	1	1	1	1	1	1	1	1	1	1	1	1	1	1	1	1
330590	ST69	Bangladesh	2014	1	1	1	1	1	1	0	1	1	1	0	0	0	1	1	1	1	1	1	0	1	1	1	1	0	1	1	1	1	1	1	1	1	1	1	1	1	1	1	1	1	1	1	1	1	1
BGD085	ST69	Bangladesh	2014	1	1	1	1	1	1	0	1	1	1	0	0	0	1	1	1	1	1	1	0	1	1	1	1	0	1	1	1	1	1	1	1	1	1	1	1	1	1	1	1	1	1	1	1	1	1
BGD090	ST69	Bangladesh	2014	1	1	1	1	1	1	0	1	1	1	0	0	0	1	1	1	1	1	1	0	1	1	1	1	0	1	1	1	1	1	1	1	1	1	1	1	1	1	1	1	1	1	1	1	1	1
BGD093	ST69	Bangladesh	2014	1	1	1	1	1	1	0	1	1	1	0	0	0	1	1	1	1	1	1	0	1	1	1	1	0	1	1	1	1	1	1	1	1	1	1	1	1	1	1	1	1	1	1	1	1	1
BGD097	ST69	Bangladesh	2014	1	1	1	1	1	1	0	1	1	1	0	0	0	1	1	1	1	1	1	0	1	1	1	1	0	1	1	1	1	1	1	1	1	1	1	1	1	1	1	1	1	1	1	1	1	1
CTMA_1452	ST69	Democratic Republic of the Congo	2014	1	1	1	1	1	1	0	1	1	1	0	0	0	1	1	1	1	1	1	0	1	1	1	1	0	1	1	1	1	1	1	1	1	1	0	1	1	0	1	1	1	1	1	1	1	1
CTMA_1455	ST69	Democratic Republic of the Congo	2014	1	1	1	1	1	1	0	1	1	1	0	0	0	1	1	1	1	1	1	0	1	1	1	1	0	1	1	1	1	1	1	1	1	1	1	1	1	1	1	1	1	1	1	1	1	1
CTMA_1456	ST69	Democratic Republic of the Congo	2014	1	1	1	1	1	1	0	1	1	1	0	0	0	1	1	1	1	1	1	0	1	1	1	1	0	1	1	1	1	1	1	1	1	0	0	1	1	1	1	1	1	1	1	1	1	1
CTMA_1462	ST69	Democratic Republic of the Congo	2014	1	1	1	1	1	1	0	1	1	1	0	0	0	1	1	1	1	1	1	0	1	1	1	1	0	1	1	1	1	1	1	1	1	1	1	1	1	1	1	1	1	1	1	1	1	1
CTMA_1463	ST69	Democratic Republic of the Congo	2014	1	1	1	1	1	1	0	1	1	1	0	0	0	1	1	1	1	1	1	0	1	1	1	1	0	1	1	1	1	1	1	1	1	1	1	1	1	1	1	1	1	1	1	1	1	1
CTMA_1464	ST69	Democratic Republic of the Congo	2014	1	1	1	1	1	1	0	1	1	1	0	0	0	1	1	1	1	1	1	0	1	1	1	1	0	1	1	1	1	1	1	1	1	1	1	1	1	1	1	1	1	1	1	1	1	1
CTMA_1465	ST69	Democratic Republic of the Congo	2014	1	1	1	1	1	1	0	1	1	1	0	0	0	1	1	1	1	1	1	0	1	1	1	1	0	1	1	1	1	1	1	1	1	1	1	1	1	1	1	1	1	1	1	1	1	1
CTMA_1466	ST69	Democratic Republic of the Congo	2014	1	1	1	1	1	1	0	1	1	1	0	0	0	1	1	1	1	1	1	0	1	1	1	1	0	1	1	1	1	1	1	1	1	1	1	1	1	1	1	1	1	1	1	1	1	1
CTMA_1467	ST69	Democratic Republic of the Congo	2014	1	1	1	1	1	1	0	1	1	1	0	0	0	1	1	1	1	1	1	0	1	1	1	1	0	1	1	1	1	1	1	1	1	1	0	1	1	1	1	1	1	1	1	1	1	1
CTMA_1470	ST69	Democratic Republic of the Congo	2014	1	1	1	1	1	1	0	1	1	1	0	0	0	1	1	1	1	1	1	0	1	1	1	1	0	1	1	1	1	1	1	1	1	1	1	1	1	1	1	1	1	1	1	1	1	1
127_14	ST69	Ghana	2014	1	1	1	1	1	1	0	1	1	1	0	0	0	1	1	1	1	1	1	0	1	1	1	1	0	1	1	1	1	1	1	1	1	1	1	1	1	1	1	1	1	1	1	1	1	1
133_14	ST69	Ghana	2014	1	1	1	1	1	1	0	1	1	1	0	0	0	1	1	1	1	1	1	0	1	1	1	1	0	1	1	1	1	1	1	1	1	1	1	1	1	1	1	1	1	1	1	1	1	1
148_14	ST69	Ghana	2014	1	1	1	1	1	1	0	1	1	1	0	0	0	1	1	1	1	1	1	0	1	1	1	1	0	1	1	1	1	1	1	1	1	1	1	1	1	1	1	1	1	1	1	1	1	1
149_14	ST69	Ghana	2014	1	1	1	1	1	1	1	1	1	1	1	1	0	1	1	1	1	1	1	0	1	1	1	1	0	1	1	1	1	1	1	1	1	1	1	1	1	1	1	1	1	1	1	1	1	1
165_14	ST69	Ghana	2014	1	1	1	1	1	1	0	1	1	1	0	0	0	1	1	1	1	1	1	0	1	1	1	1	0	1	1	1	1	1	1	1	1	1	1	1	1	1	1	1	1	1	1	1	1	1
189_14	ST69	Ghana	2014	1	1	1	1	1	1	0	1	1	1	0	0	0	1	1	1	1	1	1	0	1	1	1	1	0	1	1	1	1	1	1	1	1	1	1	1	1	1	1	1	1	1	1	1	1	1
197_14	ST69	Ghana	2014	1	1	1	1	1	1	0	1	1	1	0	0	0	1	1	1	1	1	1	0	1	1	1	1	0	1	1	1	1	1	1	1	1	1	1	1	1	1	1	1	1	1	1	1	1	1
19_14	ST69	Ghana	2014	1	1	1	1	1	1	0	1	1	1	0	0	0	1	1	1	1	1	1	0	1	1	1	1	0	1	1	1	1	1	1	1	1	1	1	1	1	1	1	1	1	1	1	1	1	1
262_14	ST69	Ghana	2014	1	1	1	1	1	1	0	1	1	1	0	0	0	1	1	1	1	1	1	0	1	1	1	1	0	1	1	1	1	1	1	1	1	1	1	1	1	1	1	1	1	1	1	1	1	1
290_14	ST69	Ghana	2014	1	1	1	1	1	1	0	1	1	1	0	0	0	1	1	1	1	1	1	0	1	1	1	1	0	1	1	1	1	1	1	1	1	1	1	1	1	1	1	1	1	1	1	1	1	1
HC1692	ST69	Haiti	2014	1	1	1	1	1	1	0	1	1	1	0	0	0	1	1	1	1	1	1	0	1	1	1	1	0	1	1	1	1	1	1	1	1	1	0	1	1	1	1	1	1	1	1	1	1	1
HC1706	ST69	Haiti	2014	1	0	1	1	1	1	0	1	1	1	0	0	0	1	1	1	1	1	1	0	1	1	1	1	0	1	1	1	1	1	1	1	1	0	0	1	1	1	1	0	1	1	1	1	1	1
HC1730	ST69	Haiti	2014	1	1	1	1	1	1	0	1	1	1	0	0	0	1	1	1	1	1	1	0	1	1	1	1	0	1	1	1	1	1	1	1	1	0	0	1	1	1	1	0	1	1	1	1	1	1
HC1756	ST69	Haiti	2014	1	1	1	1	1	1	0	1	1	0	0	0	0	1	1	1	1	1	1	0	1	1	1	1	0	1	1	1	1	1	1	1	1	0	0	1	1	1	1	1	1	1	1	1	1	1
HC1762	ST69	Haiti	2014	1	0	1	1	1	1	0	1	0	1	0	0	0	1	1	1	1	1	1	0	1	1	1	1	0	1	1	1	1	1	1	1	1	0	0	1	1	1	1	1	1	1	1	1	1	1
HC1763	ST69	Haiti	2014	1	1	1	1	1	1	0	1	1	1	0	0	0	1	1	1	1	1	1	0	1	1	1	1	0	1	1	1	1	1	1	1	1	1	1	1	1	1	1	1	1	1	1	1	1	1
HC1781	ST69	Haiti	2014	1	1	1	1	1	1	0	1	1	1	0	0	0	1	1	1	1	1	1	0	1	1	1	1	0	1	1	1	1	1	1	1	1	1	0	1	1	1	1	1	1	1	1	1	1	1
HC1791	ST69	Haiti	2014	1	0	1	1	1	1	0	1	1	1	0	0	0	1	1	1	1	1	1	0	1	1	1	1	0	1	1	1	1	1	1	1	1	1	0	1	1	0	1	1	1	1	1	1	1	1
env1792	ST69	Haiti	2014	1	0	1	1	1	1	0	1	1	1	0	0	0	1	1	1	1	1	1	0	1	1	1	1	0	1	1	1	1	1	1	1	1	0	0	1	1	0	1	1	1	1	1	1	1	1
env2047	ST69	Haiti	2014	1	0	1	1	1	1	0	1	1	1	0	0	0	1	1	1	1	1	1	0	1	1	1	1	0	1	1	1	1	1	1	1	1	0	0	1	1	0	1	1	1	1	1	1	1	1
BCH-04023	ST69	India	2014	1	1	1	1	1	1	0	1	1	1	0	0	0	1	1	1	1	1	1	0	1	1	1	1	0	1	1	1	1	1	1	1	1	1	1	1	1	1	1	1	1	1	1	1	1	1
BCH-04620	ST69	India	2014	1	1	1	1	1	1	0	1	1	1	0	0	0	1	1	1	1	1	1	0	1	1	1	1	0	1	1	1	1	1	1	1	1	1	1	1	1	1	1	1	1	1	1	1	1	1
BCH-04818	ST69	India	2014	1	1	1	1	1	1	0	1	1	1	0	0	0	1	1	1	1	1	1	0	1	1	1	1	0	1	1	1	1	1	1	1	1	1	1	1	1	1	1	1	1	1	1	1	1	1
CNRVC140176	ST69	India	2014	1	1	1	1	1	1	0	1	1	1	0	0	0	1	1	1	1	1	1	0	1	1	1	1	0	1	1	1	1	1	1	1	1	1	1	1	1	1	1	1	1	1	1	1	1	1
IDH-06175	ST69	India	2014	1	1	1	1	1	1	0	1	1	1	0	0	0	1	1	1	1	1	1	0	1	1	1	1	0	1	1	1	1	1	1	1	1	1	1	1	1	1	1	1	1	1	1	1	1	1
IDH-06592	ST69	India	2014	1	1	1	1	1	1	0	1	1	1	0	0	0	1	1	1	1	1	1	0	1	1	1	1	0	1	1	1	1	1	1	1	1	1	1	1	1	1	1	1	1	1	1	1	1	1
IDH-06636	ST69	India	2014	1	1	1	1	1	1	0	1	1	1	0	0	0	1	1	1	1	1	1	0	1	1	1	1	0	1	1	1	1	1	1	1	1	1	1	1	1	1	1	1	1	1	1	1	1	1
IDH-06845	ST69	India	2014	1	1	1	1	1	1	0	1	1	1	0	0	0	1	1	1	1	1	1	0	1	1	1	1	0	1	1	1	1	1	1	1	1	1	1	1	1	1	1	1	1	1	1	1	1	1
IDH-07034	ST69	India	2014	1	1	1	1	1	1	0	1	1	1	0	0	0	1	1	1	1	1	1	0	1	1	1	1	0	1	1	1	1	1	1	1	1	1	1	1	1	1	1	1	1	1	1	1	1	1
IDH-07176	ST69	India	2014	1	1	1	1	1	1	0	1	1	1	0	0	0	1	1	1	1	1	1	0	1	1	1	1	0	1	1	1	1	1	1	1	1	1	1	1	1	1	1	1	1	1	1	1	1	1
CNRVC140027	ST69	Nigeria	2014	1	1	1	1	1	1	0	1	1	1	0	0	0	1	1	1	1	1	1	0	1	1	1	1	0	1	1	1	1	1	1	1	1	1	1	1	1	1	1	1	1	1	1	1	1	1
CNRVC140150	ST69	Nigeria	2014	1	1	1	1	1	1	0	1	1	1	0	0	0	1	1	1	1	1	1	0	1	1	1	1	0	1	1	1	1	1	1	1	1	1	1	1	1	1	1	1	1	1	1	1	1	1
CNRVC140054	ST515	South Sudan	2014	1	1	1	1	1	1	0	1	1	1	0	0	0	1	1	1	1	1	1	0	0	1	1	1	0	1	1	1	1	1	1	1	1	1	1	1	1	1	1	1	1	1	1	1	1	1
CNRVC140069	ST515	South Sudan	2014	1	1	1	1	1	1	0	1	1	1	0	0	0	1	1	1	1	1	1	0	0	1	1	1	0	1	1	1	1	1	1	1	1	1	1	1	1	1	1	1	1	1	1	1	1	1
CNRVC140072	ST515	South Sudan	2014	1	1	1	1	1	1	0	1	1	1	0	0	0	1	1	1	1	1	1	0	0	1	1	1	0	1	1	1	1	1	1	1	1	1	1	1	1	1	1	1	1	1	1	1	1	1
CNRVC140077	ST515	South Sudan	2014	1	1	1	1	1	1	0	1	1	1	0	0	0	1	1	1	1	1	1	0	0	1	1	1	0	1	1	1	1	1	1	1	1	1	1	1	1	1	1	1	1	1	1	1	1	1
CNRVC140079	ST515	South Sudan	2014	1	1	1	1	1	1	0	1	1	1	0	0	0	1	1	1	1	1	1	0	0	1	1	1	0	1	1	1	1	1	1	1	1	1	1	1	1	1	1	1	1	1	1	1	1	1
UG060	ST515	Uganda	2014	1	1	1	1	1	1	0	1	1	1	0	0	0	1	1	1	1	1	1	0	0	1	1	1	0	1	1	1	1	1	1	1	1	1	1	1	1	1	1	1	1	1	1	1	1	1
UG071	ST515	Uganda	2014	1	1	1	1	1	1	0	1	1	1	0	0	0	1	1	1	1	1	1	0	0	1	1	1	0	1	1	1	1	1	1	1	1	1	1	1	1	1	1	1	1	1	1	1	1	1
2014V-1107	Unassigned	USA	2014	0	0	0	0	0	1	0	1	0	0	0	0	0	1	1	1	1	1	1	0	0	1	1	1	0	0	0	0	0	0	0	0	0	0	0	0	0	0	0	0	1	1	1	1	1	1
920006-15	ST671	Austria	2015	0	0	0	0	0	1	0	1	0	0	0	0	0	1	1	1	1	1	1	0	1	1	1	1	0	0	0	0	0	0	0	0	0	0	0	0	0	0	0	0	1	1	1	1	1	1
[truncated: 380 more rows]
[truncated: 28 more columns]

## Sheet: AMR genes (custom database)
sample	ST	Country	Year	aadA2___1___EU436855.792	aadA8___1___DQ149925.792	blaCARB-9___1___AY248038.928	blaP1___1___AF221899.915	catB9___1___AF462019.630	dfr18___1___AY034138.555	dfrA1___1___AF221901.474	dfrA12___1___EU116440.498	dfrA15___1___AB219235.739	gyrA___1___GQ502315.453	parC___1___KJ596550.210	parE___1___GQ502316.354	qnrVC1___1___EU436855.657	strA___1___AF321551.804	strB___1___M28829.831	sul2___1___AY034138.816	tetA	VC1786ICE9_floR___1___.1215	Column1	Column2
LD04947912	ST69	Malawi	2023	0	0	0	0	1	0	1	0	0	1	1	1	0	1	1	1	0	1
Lusuli-Beach_S25	ST69	Malawi	2022	0	0	0	0	1	0	1	0	0	1	1	1	0	0	0	0	0	0
NMRL-083-23_S34	ST69	Malawi	2023	0	0	0	0	1	0	1	0	0	1	1	1	0	1	1	1	0	1
NMRL-085-23_S43	ST69	Malawi	2023	0	0	0	0	1	0	1	0	0	1	1	1	0	1	1	1	0	1
NMRL-087-23_S38	ST69	Malawi	2023	0	0	0	0	1	0	1	0	0	1	1	1	0	1	1	1	0	1
NMRL-088-23_S40	ST69	Malawi	2023	0	0	0	0	1	0	1	0	0	1	1	1	0	1	1	1	0	1
NMRL-094-23_S39	ST69	Malawi	2023	0	0	0	0	1	0	1	0	0	1	1	1	0	1	1	1	0	1
NMRL-095-23_S44	ST69	Malawi	2023	0	0	0	0	1	0	1	0	0	1	1	1	0	1	1	1	0	1
NMRL-096-23_S42	ST69	Malawi	2023	0	0	0	0	1	0	1	0	0	1	1	1	0	1	1	1	0	1
NMRL-099-23_S37	ST69	Malawi	2023	0	0	0	0	1	0	1	0	0	1	1	1	0	1	1	1	0	1
NMRL-100-23_S41	ST69	Malawi	2023	0	0	0	0	1	0	1	0	0	1	1	1	0	1	1	1	0	1
NMRL-101-23_S35	ST69	Malawi	2023	0	0	0	0	1	0	1	0	0	1	1	1	0	1	1	1	0	1
NMRL-129-23_S51	ST69	Malawi	2023	0	0	0	0	1	0	1	0	0	1	1	1	0	1	1	1	0	1
NMRL-130-23_S50	ST69	Malawi	2023	0	0	0	0	1	0	1	0	0	1	1	1	0	1	1	1	0	1
NMRL-131-23_S49	ST69	Malawi	2023	0	0	0	0	1	0	1	0	0	1	1	1	0	1	1	1	0	1
NMRL-132-23_S48	ST69	Malawi	2023	0	0	0	0	1	0	1	0	0	1	1	1	0	1	1	1	0	1
NMRL-133-23_S47	ST69	Malawi	2023	0	0	0	0	1	0	1	0	0	1	1	1	0	1	1	1	0	1
NMRL-136-23_S45	ST40	Malawi	2023	0	0	0	0	0	0	0	0	0	1	1	1	1	1	1	1	0	1
NMRL-137-23_S46	ST69	Malawi	2023	0	0	0	0	1	0	1	0	0	1	1	1	0	1	1	1	0	1
NMRL-175-23_S59	ST69	Malawi	2023	0	0	0	0	1	0	1	0	0	1	1	1	0	1	1	1	0	1
NMRL-184-23_S57	ST69	Malawi	2023	0	0	0	0	1	0	1	0	0	1	1	1	0	1	1	1	0	1
NMRL-186-23_S67	ST69	Malawi	2023	0	0	0	0	1	0	1	0	0	1	1	1	0	1	1	1	0	1
NMRL-34-23_S33	ST69	Malawi	2023	0	0	0	0	1	0	1	0	0	1	1	1	0	1	1	1	0	1
NMRL-579-22_S31	ST69	Malawi	2022	0	0	0	0	1	0	1	0	0	1	1	1	0	1	1	1	0	1
NMRL-580-22_S12	ST69	Malawi	2022	0	0	0	0	1	0	1	0	0	1	1	1	0	1	1	1	0	1
NMRL-585-22_S21	ST69	Malawi	2022	0	0	0	0	1	0	1	0	0	1	1	1	0	1	1	1	0	1
NMRL-615-22_S23	ST69	Malawi	2022	0	0	0	0	1	0	1	0	0	1	1	1	0	1	1	1	0	1
NMRL-616-22_S7	ST69	Malawi	2022	0	0	0	0	1	0	1	0	0	1	1	1	0	1	1	1	0	1
NMRL-622-22_S29	ST69	Malawi	2022	0	0	0	0	1	0	1	0	0	1	1	1	0	0	0	0	0	0
NMRL-623-22_S2	ST69	Malawi	2022	0	0	0	0	1	0	1	0	0	1	1	1	0	1	1	1	0	1
NMRL-624-22_S10	ST69	Malawi	2022	0	0	0	0	1	0	1	0	0	1	1	1	0	1	1	1	0	1
NMRL-626-22_S6	ST69	Malawi	2022	0	0	0	0	1	0	1	0	0	1	1	1	0	1	1	1	0	1
NMRL-634-22_S5	ST69	Malawi	2022	0	0	0	0	1	0	1	0	0	1	1	1	0	1	1	1	0	1
NMRL-659-22_S15	ST69	Malawi	2022	0	0	0	0	1	0	1	0	0	1	1	1	0	1	1	1	0	1
NMRL-662-22_S14	ST69	Malawi	2022	0	0	0	0	1	0	1	0	0	1	1	1	0	1	1	1	0	1
NMRL-668-22_S4	ST69	Malawi	2022	0	0	0	0	1	0	1	0	0	1	1	1	0	1	1	1	0	1
NMRL-700-22_S19	ST69	Malawi	2022	0	0	0	0	1	0	1	0	0	1	1	1	0	1	1	1	1	1
NMRL-701-22_S16	ST69	Malawi	2022	0	0	0	0	1	0	1	0	0	1	1	1	0	1	1	1	0	1
NMRL-717-22_S17	ST69	Malawi	2022	0	0	0	0	1	0	1	0	0	1	1	1	0	1	1	1	0	1
NMRL-718-22_S3	ST69	Malawi	2022	0	0	0	0	1	0	1	0	0	1	1	1	0	1	1	1	0	1
NMRL-720-22_S22	ST635	Malawi	2022	0	0	1	0	0	0	0	0	0	1	1	1	0	0	0	0	0	0
NMRL-764-22_S26	ST69	Malawi	2022	0	0	0	0	1	0	1	0	0	1	1	1	0	1	1	1	0	1
NMRL-765-22_S18	ST69	Malawi	2022	0	0	0	0	1	0	1	0	0	1	1	1	0	1	1	1	0	1
NMRL-766-22_S8	ST69	Malawi	2022	0	0	0	0	1	0	1	0	0	1	1	1	0	1	1	1	0	1
NMRL-767-22_S11	ST69	Malawi	2022	0	0	0	0	1	0	1	0	0	1	1	1	0	1	1	1	0	1
NMRL-784-22_S28	ST69	Malawi	2022	0	0	0	0	1	0	1	0	0	1	1	1	0	1	1	1	0	1
YA00436893	ST69	Malawi	2023	0	0	0	0	1	0	1	0	0	1	1	1	0	1	1	1	0	1

## Sheet: Genotypic AMR (Pathogen Watch)
Genotypic antimicrobial resistance profile of the 7PET Vibrio cholerae isolates from Malawi determined using Pathogen Watch software (see methods)
sample	ST	Country	Year	Ampicillin	Antiseptic	Azithromycin	Broad-Spectrum Cephalosporins	Carbapenems	Cefepime	Ceftazidime	Ceftriaxone	Chloramphenicol	Ciprofloxacin	Furazolidone	Meropenem	Nalidixic acid	Nitrofurantoin	Rifampicin	Streptomycin	Sulfamethoxazole	Sulfisoxazole	Tetracycline	Trimethoprim
F5096	ST69	Malawi	1997	Resistant	Resistant	Susceptible	Resistant	Resistant	Resistant	Resistant	Resistant	Resistant	Susceptible	Susceptible	Susceptible	Susceptible	Susceptible	Susceptible	Resistant	Resistant	Resistant	Resistant	Resistant
F5097	ST69	Malawi	1997	Resistant	Resistant	Susceptible	Resistant	Resistant	Resistant	Resistant	Resistant	Resistant	Susceptible	Susceptible	Susceptible	Susceptible	Susceptible	Susceptible	Resistant	Resistant	Resistant	Resistant	Resistant
CNRVC920049	ST69	Malawi	1992	Resistant	Resistant	Susceptible	Resistant	Resistant	Resistant	Resistant	Resistant	Resistant	Susceptible	Susceptible	Susceptible	Susceptible	Susceptible	Susceptible	Susceptible	Resistant	Resistant	Susceptible	Resistant
CNRVC900117	ST69	Malawi	1990	Resistant	Resistant	Susceptible	Resistant	Resistant	Resistant	Resistant	Resistant	Resistant	Susceptible	Susceptible	Susceptible	Susceptible	Susceptible	Susceptible	Resistant	Resistant	Resistant	Resistant	Resistant
CNRVC900123	ST69	Malawi	1990	Resistant	Resistant	Susceptible	Resistant	Resistant	Resistant	Resistant	Resistant	Resistant	Susceptible	Susceptible	Susceptible	Susceptible	Susceptible	Susceptible	Resistant	Resistant	Resistant	Resistant	Resistant
CNRVC920170	ST69	Malawi	1989	Resistant	Susceptible	Susceptible	Resistant	Resistant	Resistant	Resistant	Resistant	Intermediate	Susceptible	Susceptible	Susceptible	Susceptible	Susceptible	Susceptible	Susceptible	Susceptible	Susceptible	Susceptible	Resistant
LD04947912	ST69	Malawi	2023	Resistant	Susceptible	Susceptible	Resistant	Resistant	Resistant	Resistant	Resistant	Resistant	Intermediate	Resistant	Susceptible	Resistant	Resistant	Susceptible	Resistant	Resistant	Resistant	Susceptible	Resistant
YA00436893	ST69	Malawi	2023	Resistant	Susceptible	Susceptible	Resistant	Resistant	Resistant	Resistant	Resistant	Resistant	Intermediate	Resistant	Susceptible	Resistant	Resistant	Susceptible	Resistant	Resistant	Resistant	Susceptible	Resistant
NMRL-701-22_S16	ST69	Malawi	2022	Resistant	Susceptible	Susceptible	Resistant	Resistant	Resistant	Resistant	Resistant	Resistant	Intermediate	Resistant	Susceptible	Resistant	Resistant	Susceptible	Resistant	Resistant	Resistant	Susceptible	Resistant
NMRL-700-22_S19	ST69	Malawi	2022	Resistant	Susceptible	Resistant	Resistant	Resistant	Resistant	Resistant	Resistant	Resistant	Intermediate	Resistant	Susceptible	Resistant	Resistant	Susceptible	Resistant	Resistant	Resistant	Resistant	Resistant
NMRL-623-22_S2	ST69	Malawi	2022	Resistant	Susceptible	Susceptible	Resistant	Resistant	Resistant	Resistant	Resistant	Resistant	Intermediate	Resistant	Susceptible	Resistant	Resistant	Susceptible	Resistant	Resistant	Resistant	Susceptible	Resistant
NMRL-626-22_S6	ST69	Malawi	2022	Resistant	Susceptible	Susceptible	Resistant	Resistant	Resistant	Resistant	Resistant	Resistant	Intermediate	Resistant	Susceptible	Resistant	Resistant	Susceptible	Resistant	Resistant	Resistant	Susceptible	Resistant
NMRL-616-22_S7	ST69	Malawi	2022	Resistant	Susceptible	Susceptible	Resistant	Resistant	Resistant	Resistant	Resistant	Resistant	Intermediate	Resistant	Susceptible	Resistant	Resistant	Susceptible	Resistant	Resistant	Resistant	Susceptible	Resistant
NMRL-624-22_S10	ST69	Malawi	2022	Resistant	Susceptible	Susceptible	Resistant	Resistant	Resistant	Resistant	Resistant	Resistant	Intermediate	Resistant	Susceptible	Resistant	Resistant	Susceptible	Resistant	Resistant	Resistant	Susceptible	Resistant
NMRL-615-22_S23	ST69	Malawi	2022	Resistant	Susceptible	Susceptible	Resistant	Resistant	Resistant	Resistant	Resistant	Resistant	Intermediate	Resistant	Susceptible	Resistant	Resistant	Susceptible	Resistant	Resistant	Resistant	Susceptible	Resistant
NMRL-622-22_S29	ST69	Malawi	2022	Resistant	Susceptible	Susceptible	Resistant	Resistant	Resistant	Resistant	Resistant	Intermediate	Intermediate	Resistant	Susceptible	Resistant	Resistant	Susceptible	Susceptible	Susceptible	Susceptible	Susceptible	Resistant
NMRL-718-22_S3	ST69	Malawi	2022	Resistant	Susceptible	Susceptible	Resistant	Resistant	Resistant	Resistant	Resistant	Resistant	Intermediate	Resistant	Susceptible	Resistant	Resistant	Susceptible	Resistant	Resistant	Resistant	Susceptible	Resistant
NMRL-717-22_S17	ST69	Malawi	2022	Resistant	Susceptible	Susceptible	Resistant	Resistant	Resistant	Resistant	Resistant	Resistant	Intermediate	Resistant	Susceptible	Resistant	Resistant	Susceptible	Resistant	Resistant	Resistant	Susceptible	Resistant
Lusuli-Beach_S25	ST69	Malawi	2022	Resistant	Susceptible	Susceptible	Resistant	Resistant	Resistant	Resistant	Resistant	Intermediate	Intermediate	Resistant	Susceptible	Resistant	Resistant	Susceptible	Susceptible	Susceptible	Susceptible	Susceptible	Resistant
NMRL-137-23_S46	ST69	Malawi	2023	Resistant	Susceptible	Susceptible	Resistant	Resistant	Resistant	Resistant	Resistant	Resistant	Intermediate	Resistant	Susceptible	Resistant	Resistant	Susceptible	Resistant	Resistant	Resistant	Susceptible	Resistant
NMRL-133-23_S47	ST69	Malawi	2023	Resistant	Susceptible	Susceptible	Resistant	Resistant	Resistant	Resistant	Resistant	Resistant	Intermediate	Resistant	Susceptible	Resistant	Resistant	Susceptible	Resistant	Resistant	Resistant	Susceptible	Resistant
NMRL-132-23_S48	ST69	Malawi	2023	Resistant	Susceptible	Susceptible	Resistant	Resistant	Resistant	Resistant	Resistant	Resistant	Intermediate	Resistant	Susceptible	Resistant	Resistant	Susceptible	Resistant	Resistant	Resistant	Susceptible	Resistant
NMRL-131-23_S49	ST69	Malawi	2023	Resistant	Susceptible	Susceptible	Resistant	Resistant	Resistant	Resistant	Resistant	Resistant	Intermediate	Resistant	Susceptible	Resistant	Resistant	Susceptible	Resistant	Resistant	Resistant	Susceptible	Resistant
NMRL-130-23_S50	ST69	Malawi	2023	Resistant	Susceptible	Susceptible	Resistant	Resistant	Resistant	Resistant	Resistant	Resistant	Intermediate	Resistant	Susceptible	Resistant	Resistant	Susceptible	Resistant	Resistant	Resistant	Susceptible	Resistant
NMRL-129-23_S51	ST69	Malawi	2023	Resistant	Susceptible	Susceptible	Resistant	Resistant	Resistant	Resistant	Resistant	Resistant	Intermediate	Resistant	Susceptible	Resistant	Resistant	Susceptible	Resistant	Resistant	Resistant	Susceptible	Resistant
NMRL-175-23_S59	ST69	Malawi	2023	Resistant	Susceptible	Susceptible	Resistant	Resistant	Resistant	Resistant	Resistant	Resistant	Intermediate	Resistant	Susceptible	Resistant	Resistant	Susceptible	Resistant	Resistant	Resistant	Susceptible	Resistant
NMRL-34-23_S33	ST69	Malawi	2023	Resistant	Susceptible	Susceptible	Resistant	Resistant	Resistant	Resistant	Resistant	Resistant	Intermediate	Resistant	Susceptible	Resistant	Resistant	Susceptible	Resistant	Resistant	Resistant	Susceptible	Resistant
NMRL-634-22_S5	ST69	Malawi	2022	Resistant	Susceptible	Susceptible	Resistant	Resistant	Resistant	Resistant	Resistant	Resistant	Intermediate	Resistant	Susceptible	Resistant	Resistant	Susceptible	Resistant	Resistant	Resistant	Susceptible	Resistant
NMRL-184-23_S57	ST69	Malawi	2023	Resistant	Susceptible	Susceptible	Resistant	Resistant	Resistant	Resistant	Resistant	Resistant	Intermediate	Resistant	Susceptible	Resistant	Resistant	Susceptible	Resistant	Resistant	Resistant	Susceptible	Resistant
NMRL-186-23_S67	ST69	Malawi	2023	Resistant	Susceptible	Susceptible	Resistant	Resistant	Resistant	Resistant	Resistant	Resistant	Intermediate	Resistant	Susceptible	Resistant	Resistant	Susceptible	Resistant	Resistant	Resistant	Susceptible	Resistant
NMRL-767-22_S11	ST69	Malawi	2022	Resistant	Susceptible	Susceptible	Resistant	Resistant	Resistant	Resistant	Resistant	Resistant	Intermediate	Resistant	Susceptible	Resistant	Resistant	Susceptible	Resistant	Resistant	Resistant	Susceptible	Resistant
NMRL-765-22_S18	ST69	Malawi	2022	Resistant	Susceptible	Susceptible	Resistant	Resistant	Resistant	Resistant	Resistant	Resistant	Intermediate	Resistant	Susceptible	Resistant	Resistant	Susceptible	Resistant	Resistant	Resistant	Susceptible	Resistant
NMRL-764-22_S26	ST69	Malawi	2022	Resistant	Susceptible	Susceptible	Resistant	Resistant	Resistant	Resistant	Resistant	Resistant	Intermediate	Resistant	Susceptible	Resistant	Resistant	Susceptible	Resistant	Resistant	Resistant	Susceptible	Resistant
NMRL-766-22_S8	ST69	Malawi	2022	Resistant	Susceptible	Susceptible	Resistant	Resistant	Resistant	Resistant	Resistant	Resistant	Intermediate	Resistant	Susceptible	Resistant	Resistant	Susceptible	Resistant	Resistant	Resistant	Susceptible	Resistant
NMRL-659-22_S15	ST69	Malawi	2022	Resistant	Susceptible	Susceptible	Resistant	Resistant	Resistant	Resistant	Resistant	Resistant	Intermediate	Resistant	Susceptible	Resistant	Resistant	Susceptible	Resistant	Resistant	Resistant	Susceptible	Resistant
NMRL-662-22_S14	ST69	Malawi	2022	Resistant	Susceptible	Susceptible	Resistant	Resistant	Resistant	Resistant	Resistant	Resistant	Intermediate	Resistant	Susceptible	Resistant	Resistant	Susceptible	Resistant	Resistant	Resistant	Susceptible	Resistant
NMRL-580-22_S12	ST69	Malawi	2022	Resistant	Susceptible	Susceptible	Resistant	Resistant	Resistant	Resistant	Resistant	Resistant	Intermediate	Resistant	Susceptible	Resistant	Resistant	Susceptible	Resistant	Resistant	Resistant	Susceptible	Resistant
NMRL-585-22_S21	ST69	Malawi	2022	Resistant	Susceptible	Susceptible	Resistant	Resistant	Resistant	Resistant	Resistant	Resistant	Intermediate	Resistant	Susceptible	Resistant	Resistant	Susceptible	Resistant	Resistant	Resistant	Susceptible	Resistant
NMRL-579-22_S31	ST69	Malawi	2022	Resistant	Susceptible	Susceptible	Resistant	Resistant	Resistant	Resistant	Resistant	Resistant	Intermediate	Resistant	Susceptible	Resistant	Resistant	Susceptible	Resistant	Resistant	Resistant	Susceptible	Resistant
NMRL-668-22_S4	ST69	Malawi	2022	Resistant	Susceptible	Susceptible	Resistant	Resistant	Resistant	Resistant	Resistant	Resistant	Intermediate	Resistant	Susceptible	Resistant	Resistant	Susceptible	Resistant	Resistant	Resistant	Susceptible	Resistant
NMRL-784-22_S28	ST69	Malawi	2022	Resistant	Susceptible	Susceptible	Resistant	Resistant	Resistant	Resistant	Resistant	Resistant	Intermediate	Resistant	Susceptible	Resistant	Resistant	Susceptible	Resistant	Resistant	Resistant	Susceptible	Resistant
NMRL-083-23_S34	ST69	Malawi	2023	Resistant	Susceptible	Susceptible	Resistant	Resistant	Resistant	Resistant	Resistant	Resistant	Intermediate	Resistant	Susceptible	Resistant	Resistant	Susceptible	Resistant	Resistant	Resistant	Susceptible	Resistant
NMRL-101-23_S35	ST69	Malawi	2023	Resistant	Susceptible	Susceptible	Resistant	Resistant	Resistant	Resistant	Resistant	Resistant	Intermediate	Resistant	Susceptible	Resistant	Resistant	Susceptible	Resistant	Resistant	Resistant	Susceptible	Resistant
NMRL-099-23_S37	ST69	Malawi	2023	Resistant	Susceptible	Susceptible	Resistant	Resistant	Resistant	Resistant	Resistant	Resistant	Intermediate	Resistant	Susceptible	Resistant	Resistant	Susceptible	Resistant	Resistant	Resistant	Susceptible	Resistant
NMRL-087-23_S38	ST69	Malawi	2023	Resistant	Susceptible	Susceptible	Resistant	Resistant	Resistant	Resistant	Resistant	Resistant	Intermediate	Resistant	Susceptible	Resistant	Resistant	Susceptible	Resistant	Resistant	Resistant	Susceptible	Resistant
NMRL-094-23_S39	ST69	Malawi	2023	Susceptible	Susceptible	Susceptible	Susceptible	Susceptible	Susceptible	Susceptible	Susceptible	Resistant	Intermediate	Resistant	Susceptible	Resistant	Resistant	Susceptible	Resistant	Resistant	Resistant	Susceptible	Resistant
NMRL-088-23_S40	ST69	Malawi	2023	Resistant	Susceptible	Susceptible	Resistant	Resistant	Resistant	Resistant	Resistant	Resistant	Intermediate	Resistant	Susceptible	Resistant	Resistant	Susceptible	Resistant	Resistant	Resistant	Susceptible	Resistant
NMRL-100-23_S41	ST69	Malawi	2023	Resistant	Susceptible	Susceptible	Resistant	Resistant	Resistant	Resistant	Resistant	Resistant	Intermediate	Resistant	Susceptible	Resistant	Resistant	Susceptible	Resistant	Resistant	Resistant	Susceptible	Resistant
NMRL-096-23_S42	ST69	Malawi	2023	Resistant	Susceptible	Susceptible	Resistant	Resistant	Resistant	Resistant	Resistant	Resistant	Intermediate	Resistant	Susceptible	Resistant	Resistant	Susceptible	Resistant	Resistant	Resistant	Susceptible	Resistant
NMRL-085-23_S43	ST69	Malawi	2023	Resistant	Susceptible	Susceptible	Resistant	Resistant	Resistant	Resistant	Resistant	Resistant	Intermediate	Resistant	Susceptible	Resistant	Resistant	Susceptible	Resistant	Resistant	Resistant	Susceptible	Resistant
NMRL-095-23_S44	ST69	Malawi	2023	Resistant	Susceptible	Susceptible	Resistant	Resistant	Resistant	Resistant	Resistant	Resistant	Intermediate	Resistant	Susceptible	Resistant	Resistant	Susceptible	Resistant	Resistant	Resistant	Susceptible	Resistant

## Sheet: AMR SNPs (Pathogen Watch)
Genome Name	Variants	Acquired
NMRL-186-23_S67	gyrA_S83I,nfsA_R169C,nfsB_Q5*,parC_S85L	catB9,dfrA1,floR,strA,strB,sul2,varG
NMRL-623-22_S2	gyrA_S83I,nfsA_R169C,nfsB_Q5*,parC_S85L	catB9,dfrA1,floR,strA,strB,sul2,varG
NMRL-764-22_S26	gyrA_S83I,nfsA_R169C,nfsB_Q5*,parC_S85L	catB9,dfrA1,floR,strA,strB,sul2,varG
NMRL-717-22_S17	gyrA_S83I,nfsA_R169C,nfsB_Q5*,parC_S85L	catB9,dfrA1,floR,strA,strB,sul2,varG
NMRL-096-23_S42	gyrA_S83I,nfsA_R169C,nfsB_Q5*,parC_S85L	catB9,dfrA1,floR,strA,strB,sul2,varG
NMRL-615-22_S23	gyrA_S83I,nfsA_R169C,nfsB_Q5*,parC_S85L	catB9,dfrA1,floR,strA,strB,sul2,varG
NMRL-701-22_S16	gyrA_S83I,nfsA_R169C,nfsB_Q5*,parC_S85L	catB9,dfrA1,floR,strA,strB,sul2,varG
NMRL-094-23_S39	gyrA_S83I,nfsA_R169C,nfsB_Q5*,parC_S85L	catB9,dfrA1,floR,strA,strB,sul2
NMRL-765-22_S18	gyrA_S83I,nfsA_R169C,nfsB_Q5*,parC_S85L	catB9,dfrA1,floR,strA,strB,sul2,varG
NMRL-129-23_S51	gyrA_S83I,nfsA_R169C,nfsB_Q5*,parC_S85L	catB9,dfrA1,floR,strA,strB,sul2,varG
NMRL-616-22_S7	gyrA_S83I,nfsA_R169C,nfsB_Q5*,parC_S85L	catB9,dfrA1,floR,strA,strB,sul2,varG
NMRL-136-23_S45		floR,strA,strB,sul2
NMRL-659-22_S15	gyrA_S83I,nfsA_R169C,nfsB_Q5*,parC_S85L	catB9,dfrA1,floR,strA,strB,sul2,varG
NMRL-718-22_S3	gyrA_S83I,nfsA_R169C,nfsB_Q5*,parC_S85L	catB9,dfrA1,floR,strA,strB,sul2,varG
NMRL-624-22_S10	gyrA_S83I,nfsA_R169C,nfsB_Q5*,parC_S85L	catB9,dfrA1,floR,strA,strB,sul2,varG
NMRL-133-23_S47	gyrA_S83I,nfsA_R169C,nfsB_Q5*,parC_S85L	catB9,dfrA1,floR,strA,strB,sul2,varG
NMRL-131-23_S49	gyrA_S83I,nfsA_R169C,nfsB_Q5*,parC_S85L	catB9,dfrA1,floR,strA,strB,sul2,varG
NMRL-626-22_S6	gyrA_S83I,nfsA_R169C,nfsB_Q5*,parC_S85L	catB9,dfrA1,floR,strA,strB,sul2,varG
NMRL-095-23_S44	gyrA_S83I,nfsA_R169C,nfsB_Q5*,parC_S85L	catB9,dfrA1,floR,strA,strB,sul2,varG
NMRL-580-22_S12	gyrA_S83I,nfsA_R169C,nfsB_Q5*,parC_S85L	catB9,dfrA1,floR,strA,strB,sul2,varG
NMRL-132-23_S48	gyrA_S83I,nfsA_R169C,nfsB_Q5*,parC_S85L	catB9,dfrA1,floR,strA,strB,sul2,varG
NMRL-579-22_S31	gyrA_S83I,nfsA_R169C,nfsB_Q5*,parC_S85L	catB9,dfrA1,floR,strA,strB,sul2,varG
NMRL-100-23_S41	gyrA_S83I,nfsA_R169C,nfsB_Q5*,parC_S85L	catB9,floR,strA,strB,sul2,varG
NMRL-662-22_S14	gyrA_S83I,nfsA_R169C,nfsB_Q5*,parC_S85L	catB9,dfrA1,floR,strA,strB,sul2,varG
NMRL-137-23_S46	gyrA_S83I,nfsA_R169C,nfsB_Q5*,parC_S85L	catB9,dfrA1,floR,strA,strB,sul2,varG
NMRL-766-22_S8	gyrA_S83I,nfsA_R169C,nfsB_Q5*,parC_S85L	catB9,dfrA1,floR,strA,strB,sul2,varG
NMRL-083-23_S34	gyrA_S83I,nfsA_R169C,nfsB_Q5*,parC_S85L	catB9,dfrA1,floR,strA,strB,sul2,varG
NMRL-085-23_S43	gyrA_S83I,nfsA_R169C,nfsB_Q5*,parC_S85L	catB9,dfrA1,floR,strA,strB,sul2,varG
NMRL-634-22_S5	gyrA_S83I,nfsA_R169C,nfsB_Q5*,parC_S85L	catB9,dfrA1,floR,strA,strB,sul2,varG
NMRL-34-23_S33	gyrA_S83I,nfsA_R169C,nfsB_Q5*,parC_S85L	catB9,dfrA1,floR,strA,strB,sul2,varG
NMRL-720-22_S22
NMRL-184-23_S57	gyrA_S83I,nfsA_R169C,nfsB_Q5*,parC_S85L	catB9,dfrA1,floR,strA,strB,sul2,varG
NMRL-175-23_S59	gyrA_S83I,nfsA_R169C,nfsB_Q5*,parC_S85L	catB9,dfrA1,floR,strA,strB,sul2,varG
NMRL-767-22_S11	gyrA_S83I,nfsA_R169C,nfsB_Q5*,parC_S85L	catB9,dfrA1,floR,strA,strB,sul2,varG
NMRL-087-23_S38	gyrA_S83I,nfsA_R169C,nfsB_Q5*,parC_S85L	catB9,dfrA1,floR,strA,strB,sul2,varG
NMRL-668-22_S4	gyrA_S83I,nfsA_R169C,nfsB_Q5*,parC_S85L	catB9,dfrA1,floR,strA,strB,sul2,varG
NMRL-784-22_S28	gyrA_S83I,nfsA_R169C,nfsB_Q5*,parC_S85L	catB9,dfrA1,floR,strA,strB,sul2,varG
NMRL-099-23_S37	gyrA_S83I,nfsA_R169C,nfsB_Q5*,parC_S85L	catB9,dfrA1,floR,strA,strB,sul2,varG
NMRL-622-22_S29	gyrA_S83I,nfsA_R169C,nfsB_Q5*,parC_S85L	catB9,dfrA1,varG
NMRL-700-22_S19	gyrA_S83I,nfsA_R169C,nfsB_Q5*,parC_S85L	blaCTX-M-55,catB9,dfrA1,floR,strA,strB,sul2,varG
NMRL-088-23_S40	gyrA_S83I,nfsA_R169C,nfsB_Q5*,parC_S85L	catB9,dfrA1,floR,strA,strB,sul2,varG
NMRL-585-22_S21	gyrA_S83I,nfsA_R169C,nfsB_Q5*,parC_S85L	catB9,dfrA1,floR,strA,strB,sul2,varG
NMRL-101-23_S35	gyrA_S83I,nfsA_R169C,nfsB_Q5*,parC_S85L	catB9,dfrA1,floR,strA,strB,sul2,varG
NMRL-130-23_S50	gyrA_S83I,nfsA_R169C,nfsB_Q5*,parC_S85L	catB9,dfrA1,floR,strA,strB,sul2,varG
Lusuli-Beach_S25	gyrA_S83I,nfsA_R169C,nfsB_Q5*,parC_S85L	catB9,dfrA1,varG

[truncated: 1 more sheets: Mobile genetic elements]
